# Supplementary material for: Revealing microbial consortia that interfere with grapevine downy mildew through microbiome epidemiology
Source: Environ Microbiome. 2025 Mar 27;20:37. doi: 10.1186/s40793-025-00691-9 (PMC11948771; doi:10.1186/s40793-025-00691-9)
Supplement: Supplementary file 2 — Supplementary Material 2. Factors influencing the beta diversity of the microbiota. [file 40793_2025_691_MOESM2_ESM.xlsx]

## Sheet: Beta_Diversity_Analysis
Sampling Year : 2022
		Fungi						Bacteria
		Topsoil		Phyllosphere		Endosphere		Topsoil		Phyllosphere		Endosphere
Group	Retained explanatory variables	Marginal effects of terms	p value	Marginal effects of terms	p value	Marginal effects of terms	p value	Marginal effects of terms	p value	Marginal effects of terms	p value	Marginal effects of terms	p value
Soil physical chemistry (Soil)	Clays	39.75	0.001 ***	10.61	0.139	9.62	0.014*	42.82	0.002 **	31.28	0.004 **	1.283	0.007 **
	Sands	34.84	0.001**					40.99	0.001 **
	Silts									22.65	0.095 .
	C/N	30.64	0.001 ***					38.43	0.002 **	2024-08-26	0.014 *
	pH	38.37	0.001 ***	13.14	0.047 *			63.00	0.001 ***			0.999	0.063 .
	Organic matter	19.41	0.012 *					20.64	0.025 *	25.77	0.025 *
	Total carbon	19.23	0.012 *	14.94	0.019 *					25.76	0.027 *
	Total limestone	19.21	0.012 *	15.17	0.022 *	7.33	0.074 .	25.45	0.006 **	25.74	0.028 *
	Total nitrogen	32.98	0.001 ***	16.45	0.010 *			47.78	0.001 **	27.40	0.010 **
	Total organic carbon							20.67	0.025 *
	Vine variety	77.68	0.001 ***	33.80	0.001 ***	15.58	0.001 ***	77.94	0.001 **	34.52	0.001 ***	1.423	0.003 **
	Management			30.17	0.001 ***	18.29	0.001 ***	34.85	0.001 **
	Whether fungicides were applied or not to the plot area the year before collect	17.87	0.024 *	16.35	0.010*	6.93	0.099 .	18.39	0.042 *
Position of the plot and position of the vine within the plot (Space)	PCNM1	45.19	0.001 ***	30.21	0.001 ***	18.00	0.001 ***	33.84	0.003 **			1.192	0.018 *
	PCNM2							34.46	0.002 **	25.68	0.029 *
	PCNM3	44.97	0.001 ***	30.18	0.001 ***	19.32	0.001 ***	34.65	0.002**	25.68	0.029 *	2.391	0.001 ***
	PCNM4	45.15	0.001 ***					34.92	0.002 **			1.851	0.001 ***
	PCNM5	57.93	0.001 ***	30.20	0.001 ***			37.79	0.001 ***	2024-11-25	0.035 *	1.247	0.006 **
	Edge	34.36	0.001 ***	13.18	0.058 .	7.58	0.059 .	32.99	0.005 **
Weather during the month before sampling (Weather)	Humidity at 5am on the day of sampling (%)							45.45	0.001 ***
	Temperature at 5am on the day of sampling (°C)		0.001 ***							25.68	0.029 *
	Humidity at 10pm on the day before sampling (%)			30.16	0.001***
	Temperature at 10am on the day before sampling (°C)					14.20	0.002*
	Temperature at 3pm on the day before sampling (°C)									25.66	0.029 *
	Maximum temperature on day of sampling (°C)	45.05	0.001 ***
	Maximum insolation on day of sampling (hours)	45.06	0.001 ***
	Maximum humidity the day before sampling (%)									25.68	0.029 *
	Total rainfall on the day before sampling (mm)			30.17	0.001 ***
	Average total rainfall for the 15 days prior to sampling (mm)			30.17	0.001 ***
	Average maximum insolation for the 30 days prior to sampling (hours)			30.17	0.001 ***			33.99	0.002 **	25.66	0.029 *
	Average total rainfall for the 30 days prior to sampling (mm)	45.07	0.001 ***							25.66	0.029 *
	Average maximum temperatures for the 30 days prior to sampling (°C)	45.08	0.001 ***									1.370	0.006 **
Sampling Year : 2023
		Fungi						Bacteria
		Topsoil		Phyllosphere		Endosphere		Topsoil		Phyllosphere		Endosphere
Group	Retained explanatory variables	Marginal effects of terms	p value	Marginal effects of terms	p value	Marginal effects of terms	p value	Marginal effects of terms	p value	Marginal effects of terms	p value	Marginal effects of terms	p value
Soil physical chemistry (Soil)	Clays	54.70	0.003 **
	Sands	51.51	0.005 **							113.3	0.046 *
	Silts							148.01	0.001 ***
	C/N	53.77	0.004 **	51.45	0.053 .	20.16	0.035 *	102.52	0.001 ***
	pH					34.49	0.002 **	128.62	0.001 ***
	Organic matter			51.55	0.058 .			63.76	0.006 **
	Total carbon					2024-12-31	0.001 ***			105.6	0.064 .
	Total limestone
	Total nitrogen	51.96	0.005 **					65.16	0.004 **
	Total organic carbon	52.36	0.005 **	51.56	0.058 .
	Vine variety	57.36	0.001 ***	52.15	0.052 .			136.06	0.001 ***	102.3	0.081 .
	Management			51.40	0.052 .
	Whether fungicides were applied or not to the plot area the year before collect
Position of the plot and position of the vine within the plot (Space)	PCNM1							97.59	0.001 ***
	PCNM2
	PCNM3											6.056	0.025 *
	PCNM4	55.66	0.003 **	51.50	0.052 .			95.93	0.001 ***
	PCNM5
	Edge
Weather during the month before sampling (Weather)	Humidity at 5am on the day of sampling (%)	51.74	0.005 **
	Temperature at 10am on the day of sampling (°C)									106.7	0.063 .
	Humidity at 5am on the day before sampling (%)							108.03	0.001 ***
	Humidity at 10am on the day before sampling (%)					40.86	0.001 ***
	Humidity at 10pm on the day before sampling (%)	60.04	0.001 ***
	Temperature at 5am on the day before sampling (°C)							91.59	0.001 ***
	Temperature at 10pm on the day before sampling (°C)			51.39	0.052.
	Rainfall at 10pm on the day before sampling (mm)					44.47	0.001 ***
	Maximum temperature on the day of sampling (°C)	59.53	0.001 ***					91.80	0.001 ***
	Maximum humidity on the day of sampling (%)			51.38	0.052 .
	Maximum humidity on the day before sampling (%)			51.36	0.053 .
	Average maximum humidity for the 15 days preceding sampling (%)			51.40	0.052 .
	Average total rainfall for the 15 days prior to sampling (mm)	54.42	0.003 **									6.188	0.022 *
	Average maximum insolation for the 30 days prior to sampling (hours)
	Average maximum temperatures for the 30 days prior to sampling (°C)					42.38	0.001 ***
	Average total rainfall for the 30 days prior to sampling (mm)			51.40	0.052 .					115.0	0.063 .
