# Supplementary material for: Revealing microbial consortia that interfere with grapevine downy mildew through microbiome epidemiology
Source: Environ Microbiome. 2025 Mar 27;20:37. doi: 10.1186/s40793-025-00691-9 (PMC11948771; doi:10.1186/s40793-025-00691-9)
Supplement: Supplementary file 3 — Supplementary Material 3. Microbial ASVs significantly more abundant in plots with high versus low downy mildew incidence and severity. [file 40793_2025_691_MOESM3_ESM.xlsx]

## Sheet: Table description
Column_name	Column_description
Domain	ASV domain (Bacteria or Fungi)
Habitat	Microbial habitat in which the ASV was found (Topsoil, Phyllosphere, endosphere).
Year	Sampling year
Phylum	ASV taxonomic assignment at the Phylum level.
Class	ASV taxonomic assignment at the Class level
Order	ASV taxonomic assignment at the Order level
Family	ASV taxonomic assignment at the Family level
Genus	ASV taxonomic assignment at the Genus level
Species	ASV taxonomic assignment at the Species level
ASV	ASV final taxonomic assignment (i.e. to the lowest known taxonomic level) followed by ASV number
DNA sequence	DNA sequence representative of the ASV
Isolate	Isolate(s) of our culture collection, or 16S PACBIO sequence(s), matching the ASV sequence
Mean Gini index	ASV mean importance score for Random Forest classification (not assessed in 2023).
Scaled Mean Gini	Scaled and signed mean importance score for Random Forest classification (not assessed in 2023).
LinDA res	Result from LinDA indicating whether the ASV is associated with low or high downy mildew incidence and severity.
LinDA Log2FoldChange	LinDA Log2 fold change value.
Scaled LinDA Log2FoldChange	Scaled LinDA Log2 fold change value.
ZicoSeq res	Result from ZicoSeq indicating whether the ASV is associated with low or high downy mildew incidence and severity.
ZicoSeq R2	ZicoSeq R-squared.
Scaled ZicoSeq R2	Scaled and signed ZicoSeq R-squared.
MaAsLin2 res	Result from MaAsLin2 indicating whether the ASV is associated with low or high downy mildew incidence and severity.
MaAsLin2 coef	MaAslin2 coefficient.
Scaled MaAsLin2 coef	Scaled MaAslin2 coefficient.
ANCOMBC2 res	Result from ANCOM-BC2 indicating whether the ASV is associated with low or high downy mildew incidence and severity.
ANCOMBC2 LogFoldChange	ANCOM-BC2 Log2 fold change value.
Scaled ANCOMBC2 LogFoldChange	Scaled ANCOM-BC2 fold change value.
Low count	Number of methods that identified the ASV as significantly associated with plots with low downy mildew incidence and severity.
High count	Number of methods that identified the ASV as significantly associated with plots with high downy mildew incidence and severity.
Score	Average score across all methods that identified the ASV as significantly differentially abundant (LInDA, ZicoSeq, MaAsLin2 and ANCOM-BC2) or significantly discriminant (Random Forest).
%reads	Relative abundance of the ASV for this combination of Habitat * Domain * Sampling Year
Prevalence	Prevalence of the ASV for this combination of Habitat * Domain * Sampling Year
Note: An empty cell means that the ASV is not significant for the considered method.

## Sheet: Values
Domain	Habitat	Year	Phylum	Class	Order	Family	Genus	Species	ASV	DNA sequence	Isolate	Mean Gini index	Scaled Mean Gini	LinDA res	LinDA Log2FoldChange	Scaled LinDA Log2FoldChange	ZicoSeq res	ZicoSeq R2	Scaled ZicoSeq R2	MaAsLin2 res	MaAsLin2 coef	Scaled MaAsLin2 coef	ANCOMBC2 res	ANCOMBC2 LogFoldChange	Scaled ANCOMBC2 LogFoldChange	Low count	High count	Score	%reads	Prevalence
k__Fungi	Topsoil	2022	p__Ascomycota	c__Dothideomycetes	o__Dothideales	f__Saccotheciaceae	g__Aureobasidium	s__Aureobasidium pullulans	s__Aureobasidium pullulans ASV2	AAGAGTAAGGGTGCTCAGCGCCCGACCTCCAACCCTTTGTTGTTAAAACTACCTTGTTGCTTTGGCGGGACCGCTCGGTCTCGAGCCGCTGGGGATTCGTCCCAGGCGAGCGCCCGCCAGAGTTAAACCAAACTCTTGTTATTTAACCGGTCGTCTGAGTTAAAATTTTGAATAAATCA	Y149_F98_F80_F74_F70_F51_F46_F41_F311_F292_F291_F290_F283_F282_F219_F217_F202_F174_F168_F123_Y56_Y53_Y25_Y201_Y196_Y188_Y179_Y178_Y154_Y153_Y152_Y145_Y143_Y126_Y125_Y119_Y114_Y32_Y29_Y26_Y150_Y144_Y138_Y135_Y133_Y132_Y130						High	0.00710821	-0.0347355							0	1	-0.0347355	1.452886e-01	90.5660377
k__Fungi	Topsoil	2022	p__Ascomycota	c__Dothideomycetes	o__Capnodiales	f__Cladosporiaceae	g__Cladosporium	s__Cladosporium cladosporiodes	s__Cladosporium cladosporiodes ASV5	CAAGTGACCCCGGTCTAACCACCGGGATGTTCATAACCCTTTGTTGTCCGACTCTGTTGCCTCCGGGGCGACCCTGCCTTCGGGCGGGGGCTCCGGGTGGACACTTCAAACTCTTGCGTAACTTTGCAGTCTGAGTAAACTTAATTAATAAATTA	F99_F119_F101_F100_F321_F309_F3_F286_F277_F276_F260_F148						High	0.00638021	-0.0311781							0	1	-0.0311781	4.542772e+00	95.5974843
k__Fungi	Topsoil	2022	p__Ascomycota	c__Dothideomycetes	o__Capnodiales	f__Cladosporiaceae	g__Cladosporium	s__Cladosporium allicinum	s__Cladosporium allicinum ASV8	CAAGAACGCCCGGGCTTCGGCCTGGTTATTCATAACCCTTTGTTGTCCGACTCTGTTGCCTCCGGGGCGACCCTGCCTTCGGGCGGGGGCTCCGGGTGGACACTTCAAACTCTTGCGTAACTTTGCAGTCTGAGTAAACTTAATTAATAAATTA	F183_F34_F186_F96						High	0.0209273	-0.102265							0	1	-0.102265	9.353583e-01	89.3081761
k__Fungi	Topsoil	2022	p__Basidiomycota	c__Tremellomycetes	o__Filobasidiales	f__Piskurozymaceae	g__Solicoccozyma	s__unidentified	g__Solicoccozyma sp ASV9	GTGAATTAAACATGCTTGGTGTCTTCGCTTCGGCAAGGCCCTTGCTTAACTCACATCCCAACACCTGTGAACTGTAAGGCGCATGACTAGGTTCGCCCAAGTCATCGTCTGCCCTTTTTAACAAACAATTAATGTAACAAACGTAGTCTTATTATAACCTAATA				Low	1.41098	0.28324				Low	0.993633	0.310005				2	0	0.296622	5.154770e+00	80.5031447
k__Fungi	Topsoil	2022	p__Basidiomycota	c__Tremellomycetes	o__Tremellales	f__Bulleribasidiaceae	g__Vishniacozyma	s__Vishniacozyma victoriae	s__Vishniacozyma victoriae ASV10	ATAGTGCCCTCTGATGCAAATCATTGGGTTAGATCTGCTCTCTTCGCAAGAAGAGGGTTTCCATACACACCGTGAACTGTGGCTTCGGCCATCACAAACTGTTAGTAATGAATGTAATATCATAACAAAAACA	Y27_Y137			High	-2.87034	-0.455494				High	-1.73554	-0.44489	High	-1.80854	-0.455164	0	3	-0.451849	3.069343e+00	85.5345912
k__Fungi	Topsoil	2022	p__Basidiomycota	c__Tremellomycetes	o__Tremellales	f__Bulleribasidiaceae	g__Vishniacozyma	s__Vishniacozyma carnescens	s__Vishniacozyma carnescens ASV11	ATAATGCTCTCTGGCTTCGGTCAGTTGAGTTCAATGAGTGCCTTCTCTTCGGAGTTGGCCATCCATACACACCGTGAACTGTGGCTTCGGCCATCACAAACTGTTAGTAATGAATGTAATATCATAACAAAAACA	Y97_Y30_Y191_Y172_Y168_Y161_Y146_Y140_Y120			High	-1.60781	-0.255143	High	0.0153689	-0.0751031	High	-0.916098	-0.234833				0	3	-0.18836	2.220840e-01	86.1635220
k__Fungi	Topsoil	2022	p__Ascomycota	c__Sordariomycetes	o__Hypocreales	f__Nectriaceae	g__Gibberella	s__Gibberella intricans	s__Gibberella intricans ASV16	CCGAGTTTACAACTCCCAAACCCCTGTGAACATACCTATACGTTGCCTCGGCGGATCAGCCCGCGCCCTGTAAAAAGGGACGGCCCGCCCGAGGACCCTAAACTCTGTTTTTAGTGGAACTTCTGAGTAAAACAAACAAATAAATCA										Low	0.955173	0.298006				1	0	0.298006	3.752085e+00	91.1949686
k__Fungi	Topsoil	2022	p__Ascomycota	c__Leotiomycetes	o__Helotiales	f__Sclerotiniaceae	g__Botrytis	s__Botrytis cinerea	s__Botrytis cinerea ASV19	CAGAGTTCATGCCCGAAAGGGTAGACCTCCCACCCTTGTGTATTATTACTTTGTTGCTTTGGCGAGCTGCCTTCGGGCCTTGTATGCTCGCCAGAGAATACCAAAACTCTTTTTATTAATGTCGTCTGAGTACTATATAATAGTTA	F61			High	-1.51218	-0.239967	High	0.0118171	-0.0577462	High	-0.852359	-0.218494				0	3	-0.172069	7.198139e-01	86.7924528
k__Fungi	Topsoil	2022	p__Basidiomycota	c__Tremellomycetes	o__Cystofilobasidiales	f__Mrakiaceae	g__Udeniomyces	s__Udeniomyces pyricola	s__Udeniomyces pyricola ASV21	GTGATTAAACCGGAGAGCGTCTTCATTGACCTCTCCAACCCTTCACATCCACATACACCCTGTGAACCGTTTGGCTTTGTTGAGCTGAAAGTTGAAAGAATAGGCTTGCAAAAGTCTAGTCGGACGATGGACAGATCGCAAGGTCATCATCATATACATACACGAAGTCTAATGAATGTAAACGTTTTATATAAACAAAATA	Y169_Y163			High	-1.25102	-0.198524	High	0.0654535	-0.31985	High	-0.774725	-0.198594				0	3	-0.238989	1.308791e-01	45.2830189
k__Fungi	Topsoil	2022	p__Ascomycota	c__Dothideomycetes	o__Pleosporales	f__Didymellaceae	g__Didymella	s__Didymella pomorum	s__Didymella pomorum ASV24	CCTAGAGTTGTAGGCTTTGCCTGCTATCTCTTACCCATGTCTTTTGAGTACCTTCGTTTCCTCGGCGGGTCCGCCCGCCGATTGGACAATTTAAACCATTTGCAGTTGCAATCAGCGTCTGAAAAAACTTAATAGTTA	F72_F92_F88_F87_F8_F77_F53_F306_F298_F284_F264_F135	2.67713	1	Low	4.10204	0.823441	Low	0.0704993	0.39197	Low	2.79917	0.873317	Low	2.72641	0.871218	5	0	0.791989	1.429718e+00	88.6792453
k__Fungi	Topsoil	2022	p__Ascomycota	c__Sordariomycetes	o__Hypocreales	f__Nectriaceae	g__Fusarium	s__Fusarium avenaceum	s__Fusarium avenaceum ASV25	CCGAGTTTACAACTCCCAAACCCCTGTGAACATACCTTAATGTTGCCTCGGCGGATCAGCCCGCGCCCCGTAAAACGGGACGGCCCGCCAGAGGACCCAAACTCTAATGTTTCTTATTGTAACTTCTGAGTAAAACAAACAAATAAATCA	F9_F64_F47_F45_F25_F163_F160_F159_F157_F154_F153_F152_F149_F146_F145_F144			High	-2.17916	-0.34581	High	0.0436702	-0.213402	High	-1.33478	-0.342158	High	-1.40777	-0.354299	0	4	-0.313917	2.228833e+00	92.4528302
k__Fungi	Topsoil	2022	p__Ascomycota	c__Dothideomycetes	o__Botryosphaeriales	f__Botryosphaeriaceae	g__Diplodia	s__Diplodia seriata	s__Diplodia seriata ASV26	CCGAGTTCTCGGGCTTCGGCTCGAATCTCCCACCCTTTGTGAACATACCTCTGTTGCTTTGGCGGCTCTTTGCCGCGAGGAGGCCCTCGCGGGCCCCCCCGCGCGCTTTCTGCCAGAGGACCTTCAAACTCCAGTCAGTAAACGTCGACGTCTGATAAACAAGTTAATAAACTA	F4									Low	0.619391	0.193245				1	0	0.193245	1.436022e-02	75.4716981
k__Fungi	Topsoil	2022	p__Ascomycota	c__Sordariomycetes	o__Glomerellales	f__Plectosphaerellaceae	g__Plectosphaerella	s__Plectosphaerella cucumerina	s__Plectosphaerella cucumerina ASV31	CTGAGTACTACACTCTCTACCCTTTGTGAACTATTATACCTGTTGCTTCGGCGGCGCCCGCAAGGGTGCCCGCCGGTCTCATCAGAATCTCTGTTTTCGAACCCGACGATACTTCTGAGTGTTCTTAGCGAACTGTCA	F220			High	-1.45142	-0.230325	High	0.0285191	-0.139364	High	-0.873102	-0.223811				0	3	-0.197834	2.019317e+00	88.6792453
k__Fungi	Topsoil	2022	p__Ascomycota	c__Dothideomycetes	o__Pleosporales	f__Didymellaceae	g__Boeremia	s__Boeremia exigua	s__Boeremia exigua ASV33	CCTAGAGTTGTAGGCTTTGCCTACCATCTCTTACCCATGTCTTTTGAGTACCTTCGTTTCCTCGGCGGGTCCGCCCGCCGATTGGACAAACTTAAACCCTTTGTAATTGAAATCAGCGTCTGAAAAAACATAATAGTTA	F194_F89_F83_F75_F278_F235_F229_F105_F104_F102			High	-1.82788	-0.290066	High	0.0436409	-0.213259							0	2	-0.251663	1.465318e+00	79.8742138
k__Fungi	Topsoil	2022	p__Ascomycota	c__Sordariomycetes	o__Hypocreales	f__Bionectriaceae	g__Clonostachys	s__Clonostachys rosea	s__Clonostachys rosea ASV34	CCGAGTTTACAACTCCCAAACCCATGTGAACATACCTACTGTTGCTTCGGCGGGATTGCCCCGGGCGCCTCGTGTGCCCCGGATCAGGCGCCCGCCTAGGAAACTTAATTCTTGTTTTATTTTGGAATCTTCTGAGTAGTTTTTACAAATAAATAA				High	-1.14971	-0.182447	High	0.0265966	-0.129969	High	-0.68482	-0.175547				0	3	-0.162654	1.433825e+00	94.9685535
k__Fungi	Topsoil	2022	p__Ascomycota	c__Sordariomycetes	o__Hypocreales	f__Nectriaceae	g__unidentified	s__unidentified	f__Nectriaceae sp ASV35	CCGAGTTTACAACTCCCAAACCCCTGTGAACATACCTTATGTTGCCTCGGCGGATCAGCCCGCGCCCCGTAAAAAGGGACGGCCCGCCGCAGGAACCCTAAACTCTGTTTTTAGTGGAACTTCTGAGTATAAAAAACAAATAAATCA				High	-4.35403	-0.690939	High	0.0598413	-0.292425	High	-2.7036	-0.693042	High	-2.77655	-0.698786	0	4	-0.593798	2.033499e+00	53.4591195
k__Fungi	Topsoil	2022	p__Ascomycota	c__Sordariomycetes	o__Hypocreales	f__Nectriaceae	g__Neocosmospora	s__Neocosmospora rubicola	s__Neocosmospora rubicola ASV37	CCGAGTTATACAACTCATCAACCCTGTGAACATACCTAAAACGTTGCTTCGGCGGGAACAGACGGCCCTGTAACAACGGGCCGCCCCCGCCAGAGGACCCCTAACTCTGTTTTTATAATGTTTTTCTGAGTAAACAAGCAAATAAATTA				Low	1.99361	0.400196	Low	0.00495037	0.0275237	Low	1.39994	0.436769	Low	1.32707	0.424061	4	0	0.322137	1.209813e+00	93.7106918
k__Fungi	Topsoil	2022	p__Ascomycota	c__Leotiomycetes	o__Helotiales	f__Helotiaceae	g__Tetracladium	s__unidentified	g__Tetracladium sp ASV41	CCGAGTTCATGCCCTTCGGGGTAGATCTCCCACCCTTTGTTTACTATACTATGTTGCTTTGGCGGACCGCCTGATCGCCCCTCGGGGTCTTCAGCTACCGGCTTCGGCTGGTACGTGTCCGCCAGAGGACCCAAAACCCTGAATATTAGTGTCGTCTGAGTAAAAAGTTTAATATTTA							High	0.0111248	-0.0543633							0	1	-0.0543633	8.917132e-01	66.6666667
k__Fungi	Topsoil	2022	p__Basidiomycota	c__Microbotryomycetes	o__Microbotryomycetes ord Incertae sedis	f__Microbotryomycetes fam Incertae sedis	g__Curvibasidium	s__Curvibasidium cygneicollum	s__Curvibasidium cygneicollum ASV42	GTGAATTTAGAGCGTAACTTCGGTTAGCTCAACCTTCATTTTCCAACTCTGTGCACTATTGGCGGACTGGGAGCAAGTAATTGCTATTCAGTCTGCGGCTCACTATTAAACATTAGTTAAAGTATGTATATAAAAACAAAACAAAAA	Y208_Y113			High	-2.53293	-0.401949	High	0.0534089	-0.260992	High	-1.43131	-0.366904	High	-1.50474	-0.378705	0	4	-0.352138	4.786441e-02	62.2641509
k__Fungi	Topsoil	2022	p__Ascomycota	c__Eurotiomycetes	o__Eurotiales	f__Aspergillaceae	g__Penicillium	s__Penicillium jensenii	s__Penicillium jensenii ASV45	CCGAGCGAGAATTCTCTGAATTCAACCTCCCACCCGTGTTTATTGTACCTTGTTGCTTCGGCGGGCCCGCCTCACGGCCGCCGGGGGGCATCTGCCCCCGGGCCCGCGCCCGCCGAAGACACCTTGAACTCTGTATGAAAATTGCAGTCTGAGTCTAAATATAAATTATTTA		1.14513	-1	High	-6.30161	-1	High	0.0915539	-0.447394	High	-3.90106	-1	High	-3.97339	-1	0	5	-0.889479	8.280687e-01	67.9245283
k__Fungi	Topsoil	2022	p__Ascomycota	c__Sordariomycetes	o__Hypocreales	f__Nectriaceae	g__Fusarium	s__Fusarium brachygibbosum	s__Fusarium brachygibbosum ASV46	CCGAGTTTACAACTCCCAAACCCCTGTGAACATACCTTTATGTTGCCTCGGCGGATCAGCCCGCGCCCCGTAAAACGGGACGGCCCGCCGCAGGAACCACAAAACTCTGATTTTAGTGTAACTTCTGAGTCTAAAAAACAAATAAATCA		0.442609	0.16533	Low	2.90974	0.584099	Low	0.116808	0.649443	Low	2.01613	0.629014	Low	1.94357	0.621063	5	0	0.52979	8.566145e-01	42.1383648
k__Fungi	Topsoil	2022	p__Mortierellomycota	c__Mortierellomycetes	o__Mortierellales	f__Mortierellaceae	g__Mortierella	s__Mortierella elongata	s__Mortierella elongata ASV50	TAATAAGTGTTTTATGGCACTTTTTAAATCCATATCCACCTTGTGTGCAATGTCAGTCGATCTTCTTCATGGAGATCGACCAAACATCAACCTTTATTTTTTAACTCTTTGTCTGAAAAATATTATGAATAAACAATTCAAAATA				Low	2.68966	0.539921				Low	1.78138	0.555776	Low	1.70818	0.545844	3	0	0.54718	1.696069e+00	81.7610063
k__Fungi	Topsoil	2022	p__Ascomycota	c__Sordariomycetes	o__Hypocreales	f__Ophiocordycipitaceae	g__Hirsutella	s__Hirsutella lecaniicola	s__Hirsutella lecaniicola ASV52	CCGAGTTATCCAACTCCCAAACCCCCTGCGAACCGTACCACACACGTTGCCTCGGCGGGACCGCCCCGGCGCCCCCCGCGGCCCGGACCCAGGCGCCCGCCGGAGGACCCCCAGACTCTCCTGTCGCAGTGGCATCTCCAGTCCAGGCTTTGAGCAAATGAATCA				Low	1.40431	0.281901	Low	0.121966	0.678122	Low	0.896103	0.279576	Low	0.816199	0.260814	4	0	0.375103	1.193699e-03	16.9811321
k__Fungi	Topsoil	2022	p__Ascomycota	c__Sordariomycetes	o__unidentified	f__unidentified	g__unidentified	s__unidentified	c__Sordariomycetes sp ASV55	CCGAGTACTATAACTCATAACCCTTTGTGAACCTTCATACCTGTTGCTTCGGCGGCGCGCCTCTCGGGGCGTGCCCGCCGGCATTATCAGAATCTCTGTTCGAACCCGACGATACTTCTGAGTGTTCTAAGCGAACTGTTA				High	-1.47991	-0.234847	High	0.0390443	-0.190797	High	-0.90525	-0.232052				0	3	-0.219232	7.688339e-01	91.1949686
k__Fungi	Topsoil	2022	p__Basidiomycota	c__Cystobasidiomycetes	o__Cystobasidiomycetes_ord_Incertae_sedis	f__Symmetrosporaceae	g__Symmetrospora	s__Symmetrospora coprosmae	s__Symmetrospora coprosmae ASV60	ATGAAATTCAAGGACGCTCTTTTTAGAGGTCCGACCAATTACATTTTACCTTTACTCTGTGCACACACTACTCTTTACACCATTTTTTAACTCTATAGTTTTAAGAATGTAAAACAAGTCTCGAAAGAGCAACATAACAAAACA							High	0.0228816	-0.111815							0	1	-0.111815	3.902925e-02	84.9056604
k__Fungi	Topsoil	2022	p__Basidiomycota	c__Agaricomycetes	o__Corticiales	f__Vuilleminiaceae	g__Vuilleminia	s__unidentified	g__Vuilleminia sp ASV62	TCGAGTTTGAAAGGGGTTTGCAGCTGGCTCTCCGGAGTATGTGCTCGCCTCGCTCATCCACTCTACACCTGTGCACTATCTGTGGGCTGGGGCTAACGCCTTGGCCTACGTCTTCACACAAACAATATGTATCAGAATGTAACACCGCGTCTAACGCAATAATA							High	0.00973716	-0.0475824							0	1	-0.0475824	1.977554e-03	45.2830189
k__Fungi	Topsoil	2022	p__Basidiomycota	c__Tremellomycetes	o__Tremellales	f__Cryptococcaceae	g__Tremellomycetes	s__unidentified	g__Tremellomycetes sp ASV63	GTGAATTGAGCTGGCTTCGGCCGCTCTGATCTATACACACCTGTGAACTGTTGGCCTTCGGGTCTTTAATTACAACTGTGACGAACGTAAATTATTATAACAAATA	Y109						High	0.0218595	-0.10682							0	1	-0.10682	4.346900e-01	84.2767296
k__Fungi	Topsoil	2022	p__Ascomycota	c__Sordariomycetes	o__Hypocreales	f__Nectriaceae	g__Volutella	s__Volutella ciliata	s__Volutella ciliata ASV73	CCGAGTTTTCAACTCCCAAACCCCTGTGAACATACCTATCGTTGCCTCGGCGGGAGAGCCCCGGGCGCTGGCGCAAGCCTCGCACCGGTACCAGGCGCCCGCCGGAGGACCCAACCATAAACTCTTTGCATTCTAGAGAATCTTCTGAGTGATTATAAGCAATAAATTA		0.872877	0.32605	Low	4.57607	0.918598	Low	0.0747044	0.41535	Low	3.02365	0.943354	Low	2.95127	0.94307	5	0	0.709284	3.651151e-01	68.5534591
k__Fungi	Topsoil	2022	p__Ascomycota	c__Sordariomycetes	o__Hypocreales	f__Nectriaceae	g__Ilyonectria	s__Ilyonectria macrodidyma	s__Ilyonectria macrodidyma ASV76	CCGAGTTTACAACTCCCAAACCCCTGTGAACATACCTATTTGTTGCCTCGGCGGTGCCTGTTCCGACAGCCCGCCAGAGGACCCCAAACCCTGATTACATTTAAGAAGTCTTCTGAGTAAACCGATTAAATAAATCA				Low	1.83053	0.367459				Low	1.27545	0.397929				2	0	0.382694	4.539527e-01	86.7924528
k__Fungi	Topsoil	2022	p__Ascomycota	c__Eurotiomycetes	o__Eurotiales	f__Aspergillaceae	g__Aspergillus	s__unidentified	g__Aspergillus sp ASV77	CCGAGTGCGGGCCCTCTGGGTCCAACCTCCCATCCGTGTCTATCTGTACCCTGTTGCTTCGGCGTGGCCACGGCCCGCCGAAGACTAACATTTGAACACTGTCTGAAGTTTGCAGTCTGAGTTTTTAGTTAAACAATAATTA				Low	1.00523	0.20179	Low	0.030357	0.168782	Low	0.78909	0.246189				3	0	0.205587	1.750012e-02	30.1886792
k__Fungi	Topsoil	2022	p__Ascomycota	c__Sordariomycetes	o__Hypocreales	f__Stachybotryaceae	g__Albifimbria	s__Albifimbria verrucaria	s__Albifimbria verrucaria ASV78	CCGAGTTTACAAACTCCCAAACCCTTTGTGAACCTTACCATATTGTTGCTTCGGCGGGACCGCCCCGGCGCCTTCGGGCCCGGAACCAGGCGCCCGCCGGAGGCCCCAAACTCTTATGTCTTTAGTGGTTTTCTCCTCTGAGTGACACATAAACAAATAAATAA										Low	0.894498	0.279076				1	0	0.279076	3.581925e-01	71.6981132
k__Fungi	Topsoil	2022	p__Basidiomycota	c__Tremellomycetes	o__Cystofilobasidiales	f__Cystofilobasidiaceae	g__Cystofilobasidium	s__Cystofilobasidium infirmominiatum	s__Cystofilobasidium infirmominiatum ASV80	GAGATTTCGCCCTCCGGGGCTCTCTTTTTCTTCACACACCCCTGTGCACTTTGGCTGCCGCTTCATTGCGGTGGTCTTTTATAATTACCATACCCATATACACAAGTCATTGAATGTAAAATCGTTATAAACTAATA	Y98_Y55_Y54_Y28_Y204_Y202_Y176_Y175						Low	0.0313781	0.17446	Low	0.849265	0.264963				2	0	0.219711	1.066759e-01	40.2515723
k__Fungi	Topsoil	2022	p__Ascomycota	c__Sordariomycetes	o__Xylariales	f__Apiosporaceae	g__Arthrinium	s__Arthrinium malaysianum	s__Arthrinium malaysianum ASV82	CAGAGTTATACAACTCCCATACCATCTGTTAACCTACCCAGTTATGCCTCGGCGTAAGCTCGGTTGGAGGCACCTGCAGCTACCCTGTAGTTGCGGACTGCCAACTCCAGCCGCGGCCCGCCGGCGGTACACTAAACTCTGTTTTATTTTATATTCTGAGCGTCTTATTTTAATAAGTTA				High	-2.11469	-0.33558				High	-1.21285	-0.310903				0	2	-0.323242	4.356419e-01	64.1509434
k__Fungi	Topsoil	2022	p__Ascomycota	c__Dothideomycetes	o__Pleosporales	f__Cucurbitariaceae	g__Pyrenochaetopsis	s__Pyrenochaetopsis leptospora	s__Pyrenochaetopsis leptospora ASV85	TCAAAACAGCGGACTTCGGTCCTTGCTGCACCCTTGTCTTTTGCGTACCGTATGTTTCCTCGGCGGGCTTGCCTGCCGGTTGGACAATATCAAACCTTTTTGTAGTTGCAATCAGCGTCAGAAAACAAATAATAATTA				High	-4.72089	-0.749157	High	0.076846	-0.375522	High	-2.89468	-0.742024	High	-2.96717	-0.74676	0	4	-0.653366	5.046457e-01	75.4716981
k__Fungi	Topsoil	2022	p__Basidiomycota	c__Tremellomycetes	o__Holtermanniales	f__Holtermanniales_fam_Incertae_sedis	g__Holtermanniella	s__Holtermanniella festucosa	s__Holtermanniella festucosa ASV86	GTGAATTGAGCTGGCTTCGGCCGCTCTGATCTATACACACCTGTGAACTGTTGGCCTTCGGGTCTTTAAATACAACTGTGACGAACGTAAATTATTATAATCAATA							High	0.0358218	-0.17505							0	1	-0.17505	2.034529e-01	68.5534591
k__Fungi	Topsoil	2022	p__Basidiomycota	c__Tremellomycetes	o__Tremellales	f__Rhynchogastremataceae	g__Papiliotrema	s__Papiliotrema terrestris	s__Papiliotrema terrestris ASV88	TTGATTGGTCGAAAGACCTTATCAGATTCTACCACCTCTGTGAACCGTTGACCTCCGGGTTAATAATCAAACATCAGTGTAACGAACGTAAGAGTATCTTAACGAAACA	Y79			Low	3.02384	0.607004	Low	0.0222556	0.123739	Low	2.02545	0.631921	Low	1.95205	0.623774	4	0	0.49661	4.001937e-01	62.8930818
k__Fungi	Topsoil	2022	p__Basidiomycota	c__Tremellomycetes	o__Filobasidiales	f__Filobasidiaceae	g__Naganishia	s__unidentified	g__Naganishia sp ASV90	ATGAATGCAGATTCCTGTCGAGCTTGCTCACGGGATTTCAATCATATCCATAACACCTGTGCACTTGTTGGATGGTATAACAGAGCCCTAGTGGTGAAGTTTTCCATCTAATTTACACTAAACAATCCTGTAACAAATGTAGTCTTATTATAACATAATA	Y128			Low	1.6845	0.338146				Low	1.13645	0.354561				2	0	0.346353	2.295687e-01	61.0062893
k__Fungi	Topsoil	2022	p__Ascomycota	c__Eurotiomycetes	o__Chaetothyriales	f__Herpotrichiellaceae	g__Exophiala	s__unidentified	g__Exophiala sp ASV91	ACGAGTTAGGGTCTCTCTGGCCCGACCTCCCAACCCTTTGTCTACTTGACCATCGTTGCTTCGGCGAGCCCGTCCTCACGGACCGCCGGAGGGATCTTTACTGGCCCTCTGGTCCGCGCTCGTCGGTAGCCCAACCTTTAAAATCTTTAACTAAACGTGCCTTAATCTAAGTACAATTATTAAATAAAAGCA				High	-3.65503	-0.580015	High	0.0499492	-0.244086	High	-2.21896	-0.568809	High	-2.29141	-0.57669	0	4	-0.4924	3.589674e-01	67.9245283
k__Fungi	Topsoil	2022	p__Ascomycota	c__Sordariomycetes	o__Hypocreales	f__Nectriaceae	g__Fusicolla	s__Fusicolla septimanifiniscientiae	s__Fusicolla septimanifiniscientiae ASV92	CCGAGTTTACAACTCCCAAACCCCTGTGAACATACCTATCGTTGCTTCGGCGGATCCGCCCCGGTGCCTTCGGGCCCGGACTCAGGCGCCCGCCGGGGGACCCAAACTCTTGTATTTCTTTAGTATCTTCTGAGTAAACAAGCAAATAAATTA							High	0.0506746	-0.24763							0	1	-0.24763	3.485982e-01	51.5723270
k__Fungi	Topsoil	2022	p__Ascomycota	c__Eurotiomycetes	o__Eurotiales	f__Trichocomaceae	g__Talaromyces	s__unidentified	g__Talaromyces sp ASV93	CCGAGTGCGGGCCCTCGCGGCCCAACCTCCCACCCTTGTCTCTATACACCTGTTGCTTTGGCGGGCCCACCGGGGCCACCTGGTCGCCGGGGGACGCACGTCTCCGGGCCCGCGCCCGCCGAAGCGCTCTGTGAACCCTGATGAAGATGGGCTGTCTGAGTACTGTGAAAATTGTCA							Low	0.0256219	0.142456	Low	0.864441	0.269698				2	0	0.206077	3.525331e-02	48.4276730
k__Fungi	Topsoil	2022	p__Ascomycota	c__Sordariomycetes	o__Glomerellales	f__Plectosphaerellaceae	g__Lectera	s__Lectera longa	s__Lectera longa ASV94	CCGAGTTTACACTCATAACCCTTTGTGAACATTATAACTTGTTGCTTCGGCGGCTTCTTGCCCTTCGGGGTGATGGCCCGCCGGCGTTTCAGTATCTCTGTTTGTACCCGACGATACATCTGAGTGTTCTTAGCGAACTATAA				Low	4.13385	0.829827	Low	0.0522161	0.290317	Low	2.74369	0.856007	Low	2.67042	0.853325	4	0	0.707369	3.570369e-01	40.2515723
k__Fungi	Topsoil	2022	p__Ascomycota	c__Sordariomycetes	o__Hypocreales	f__Hypocreaceae	g__Trichoderma	s__Trichoderma atroviride	s__Trichoderma atroviride ASV96	CCGAGTTTACAACTCCCAAACCCAATGTGAACCATACCAAACTGTTGCCTCGGCGGGGTCACGCCCCGGGTGCGTCGCAGCCCCGGAACCAGGCGCCCGCCGGAGGGACCAACCAAACTCTTTTCTGTAGTCCCCTCGCGGACGTTATTTCTTACAGCTCTGAGCAAAAATTCAAAATGAATCA				High	-2.95326	-0.468652	High	0.0487827	-0.238385	High	-1.79912	-0.461187	High	-1.872	-0.471133	0	4	-0.409839	4.048319e-01	85.5345912
k__Fungi	Topsoil	2022	p__Basidiomycota	c__Tremellomycetes	o__Tremellales	f__Bulleribasidiaceae	g__Vishniacozyma	s__Vishniacozyma victoriae	s__Vishniacozyma victoriae ASV98	ATAGTGCCCATTGATGCAAATCATTGGGTTAGATCTGCCCTTATCGCAAGATGAGGGCTTCCATATACACCGTGAACTGTGGCTTCGGCCATCACAAACTGTTAGTAATGAATGTAATATCATAACAAAAACA	Y27_Y137			High	-1.79646	-0.285079	High	0.0280874	-0.137254	High	-1.03684	-0.265783				0	3	-0.229372	9.570867e-02	66.0377358
k__Fungi	Topsoil	2022	p__Ascomycota	c__Eurotiomycetes	o__Chaetothyriales	f__unidentified	g__unidentified	s__unidentified	o__Chaetothyriales sp ASV99	TCGAGTTAGGGTCTCCGGCCCGACCTCCAACCCTGTGTCTACTTAACCACGTTGCTTCGGCGGGCCCGCCCCTCTCGGGGGGCCGCCGGGGGTCGACTTTCGACCTCTGGCCCGCGTCCGCCGGTGGCCTACACACAAACTCTGATTACAAACCGTGTCGTCTGAGTTCAAACAAAAATTAAAACA				Low	3.03959	0.610165	Low	0.107161	0.595806	Low	2.05431	0.640928	Low	1.98122	0.633093	4	0	0.619998	3.394002e-01	11.3207547
k__Fungi	Topsoil	2022	p__Basidiomycota	c__Agaricostilbomycetes	o__Agaricostilbales	f__Kondoaceae	g__Bensingtonia	s__unidentified	g__Bensingtonia sp ASV101	GTGAAACACAAGAGTGCTCTTCATTGAGGCTCGTTTTAACTATCCATTACACTTAGTGCACTTGAAATCTTATATTCTTCAAATACCTTCACGGGTTGTCGAAGTCTATAACACACATACATAACCCCTTTGAATATTTAATAAGAGATGAGGATGTAAATAACCAATGAAATTTGAAAGAA							High	0.0113674	-0.0555487							0	1	-0.0555487	3.106529e-02	67.2955975
k__Fungi	Topsoil	2022	p__Basidiomycota	c__Tremellomycetes	o__Tremellales	f__Bulleribasidiaceae	g__Dioszegia	s__Dioszegia hungarica	s__Dioszegia hungarica ASV103	ATAAATGGCGAAGCTTTCGAGCCTAGCTTTTATCATCCTATACACCTGTGAACTATTTGCCTTCGGGCACCAAACAAACATAATGTAATGAATGTAATCTACTATAATAAATA										Low	0.600366	0.187309				1	0	0.187309	3.939430e-02	85.5345912
k__Fungi	Topsoil	2022	p__Ascomycota	c__Dothideomycetes	o__Pleosporales	f__unidentified	g__unidentified	s__unidentified	o__Pleosporales sp ASV112	AACAATTTGGCTGTAAACAAGCCTTAAACCTTCTCTATACGTACCTTCACATTCTCCTTCGGCGGGGTAACGCCCGCCGTCGGAACCTTCAAAACCCTTTTTGCATCTAGTATCATACCAGTTCTGATATAAATTCAATCGTTA				High	-2.74984	-0.436371	High	0.0229057	-0.111933	High	-1.65472	-0.424171	High	-1.727	-0.434642	0	4	-0.351779	4.150332e-01	54.0880503
k__Fungi	Topsoil	2022	p__Mortierellomycota	c__Mortierellomycetes	o__Mortierellales	f__Mortierellaceae	g__Mortierella	s__Mortierella gamsii	s__Mortierella gamsii ASV117	TAATAAGTGTTTTATGGCACTTTTTAAATCCATATCCACCTTGTGTGCAATGTCAGTCGGTCTTCTCTATGGAGATCGGCCAAACATCAACCTAATTTTTTAACTCTTTGTCTGAAAAATATTATGAATAAAATAATTCAAAATA				High	-3.41267	-0.541555	High	0.102758	-0.502148	High	-2.11097	-0.541127	High	-2.18336	-0.549496	0	4	-0.533581	2.944831e-01	62.2641509
k__Fungi	Topsoil	2022	p__Ascomycota	c__Dothideomycetes	o__Pleosporales	f__unidentified	g__unidentified	s__unidentified	o__Pleosporales sp ASV119	TCGTAGGGCTCCCGCCCTGTCGAGATAGCGTCCTTGCCTATTTTTTGGAGCACCGTTCGTTTCCTCGGCAGGCTTGCCTGCCACTGGGGACCCCACAAACCCTTTGTAAATACAGCAATCGTCTGAAAAACAAACAAAAAATCA	F203						High	0.0264259	-0.129135							0	1	-0.129135	5.039067e-03	56.6037736
k__Fungi	Topsoil	2022	p__Basidiomycota	c__Tremellomycetes	o__Filobasidiales	f__Piskurozymaceae	g__Solicoccozyma	s__Solicoccozyma terricola	s__Solicoccozyma terricola ASV120	GTGAATTGAATATGTTAGCGGACCTCTTCGGAGTCCCTAGCATCAAATCATATCCATAACACCTGTGAACTGTAAGGCTGTCTTGAAAACGAAAGTGATTAGAGCGCCTGCCCATTTTATACAAACATTAAAGTAACAAACGTAGTCTTATTATAATCTAATA							High	0.0101818	-0.0497552							0	1	-0.0497552	2.908863e-01	42.1383648
k__Fungi	Topsoil	2022	p__Ascomycota	c__Leotiomycetes	o__Helotiales	f__Helotiaceae	g__Tetracladium	s__unidentified	g__Tetracladium sp ASV121	CCGAGTTCATGCCCTCGCGGGTAGATCTCCCACCCTTTGTATACTATACCTTTGTTGCTTTGGCGGGCCGCCTAGCTACTGGCTTCGGCTGGTAAGTGCCCGCCAGAGGACCCAAAACCCTGAATATTAGTGTCGTCTGAGTAAAATTTTAATATTTA				Low	1.8509	0.371548				Low	1.27155	0.396712	Low	1.19874	0.383054	3	0	0.383771	5.265220e-01	92.4528302
k__Fungi	Topsoil	2022	p__Ascomycota	c__Dothideomycetes	o__Pleosporales	f__Thyridariaceae	g__unidentified	s__unidentified	f__Thyridariaceae sp ASV123	CCGTAACGCGGCGGTCCGGCAACCGCAAGGAAGTCGGCCGCCACACGCGTTTATCACCCTTGACTTTGAGCACCTTTCGTTTCCTCGGCGGGTTCGCCCGCCAGCGAGGACCCCCATAAACCCTTTGTAATAGTAATATTCGTCTGAAAAACAACCAATAATCA				High	-3.43127	-0.544508	High	0.0312178	-0.152552	High	-2.007	-0.514476	High	-2.07868	-0.523151	0	4	-0.433672	2.576016e-01	75.4716981
k__Fungi	Topsoil	2022	p__Basidiomycota	c__Tremellomycetes	o__Tremellales	f__Bulleribasidiaceae	g__Vishniacozyma	s__Vishniacozyma victoriae	s__Vishniacozyma victoriae ASV126	ATAGTGCCCTCTGACGCAAGTCATTGGGTTAGATCTGCTCTCTTCGCAAGAAGAGGGTTTCCATACACACCGTGAACTGTGGCTTCGGCCATCACAAACTGTTAGTAATGAATGTAATATCATAACAAAAACA	Y27_Y137			High	-1.73481	-0.275297	High	0.0231847	-0.113296	High	-0.917467	-0.235184				0	3	-0.207926	3.239112e-02	61.6352201
k__Fungi	Topsoil	2022	p__Ascomycota	c__Leotiomycetes	o__Helotiales	f__Chaetomellaceae	g__Pilidium	s__unidentified	g__Pilidium sp ASV129	CCGAGTTGTGGAAACACAATCTCCCTTTCTTGTTGTTTGACCGGTTGCCTTGCCTTCGGGCAGGATTATTCTGAATCAGTGTCGTCTGAGTACTTTTATAATACTATA										Low	0.986864	0.307893				1	0	0.307893	2.822930e-01	74.8427673
k__Fungi	Topsoil	2022	p__Ascomycota	c__Sordariomycetes	o__Hypocreales	f__Nectriaceae	g__Thelonectria	s__unidentified	g__Thelonectria sp ASV135	CCGAGTTTTCAACTCCCAAACCCCTGTGAACATACCATGTTGCTTCGGCGGATCACCCCAAGCCCCTCGGGGCGCGGGGCCCGCCAGAGGACCCAAAACTCAACTGTATTTTTTGTATCAAAACGTATTCTGAGTGGAATTTTAAATAAATCA				High	-1.11934	-0.177628	High	0.0279547	-0.136606	High	-0.647772	-0.16605				0	3	-0.160095	2.594828e-01	80.5031447
k__Fungi	Topsoil	2022	p__Ascomycota	c__Leotiomycetes	o__Helotiales	f__unidentified	g__unidentified	s__unidentified	o__Helotiales sp ASV136	CAGAGTTCGTGCCCTTCGGGGTAGACCTCCCACCCTGTGTATACCGTGCCTTTGTTGCTTTGGCGGGCCGCCTTATGGCCACCGGCTGCGGTCGGTGCGCGCCCGCCAGAGAACCCAAATCCTGTATTACTGTGTCGTCCGAGCACTATATAATAGTTA							High	0.0210439	-0.102835							0	1	-0.102835	2.644749e-01	75.4716981
k__Fungi	Topsoil	2022	p__Ascomycota	c__Dothideomycetes	o__Pleosporales	f__Didymellaceae	g__Endophoma	s__Endophoma elongata	s__Endophoma elongata ASV141	CCTAGAGTTTGTGGGCTTTGCCTGCTATCTCTTACCCATGTCTTTTGAGTACTTACGTTTCCTCGGTGGGTTCGCCCGCCGATTGGACAATTTAAACCCTTTGCAGTTGCAATCAGCGTCTGAAAAAAATTAATAATTA							Low	0.00818983	0.0455348							1	0	0.0455348	2.356693e-01	40.2515723
k__Fungi	Topsoil	2022	p__Ascomycota	c__Eurotiomycetes	o__Eurotiales	f__Aspergillaceae	g__Penicillium	s__Penicillium solitum	s__Penicillium solitum ASV144	CCGAGTGAGGGCCCTCTGGGTCCAACCTCCCACCCGTGTTTATTTTACCTTGTTGCTTCGGCGGGCCCGCCTTAACTGGCCGCCGGGGGGCTTACGCCCCCGGGCCCGCGCCCGCCGAAGACACCCTCGAACTCTGTCTGAAGATTGAAGTCTGAGTGAAAATATAAATTATTTA							High	0.0270592	-0.132229							0	1	-0.132229	1.543298e-02	55.9748428
k__Fungi	Topsoil	2022	p__Ascomycota	c__Leotiomycetes	o__Helotiales	f__Helotiaceae	g__Articulospora	s__unidentified	g__Articulospora sp ASV145	CCGAAGTACAGGCCCTCTCGTAGGGCTAAACTTCCACCCTTTGTTAACTACACTTTGTTGCTTTGGTGAGACGCCTTCGGGCCACCGGCTTCGGCTGGTGAGCGCTCGCCAGAGAAAACCCAAACCCAAACCTTTTTAATGTCGTCTGAATACAAGTTTAATAATTA	F127			High	-1.81681	-0.288308	High	0.0524508	-0.25631	High	-1.08172	-0.277288				0	3	-0.273969	1.167765e-01	32.0754717
k__Fungi	Topsoil	2022	p__Ascomycota	c__Leotiomycetes	o__Erysiphales	f__Erysiphaceae	g__Blumeria	s__Blumeria graminis	s__Blumeria graminis ASV146	CAGAGCGTGAAGCTATGCGGAACTTCGTTTCGTGTAGTTGACCCTCCACCCGTGTCGATTATCTCATGTTGCTTTGGCGGATCGGGCTTGCCCGCGCCCACTTTGTGGGGGATATCCGCCAGGGAAGACCAAAACTCTTGTTATCAGTGATGTCTGAGGATGATATATAATCATGA				High	-0.495926	-0.0786984	High	0.0134409	-0.0656813							0	2	-0.0721898	3.672920e-04	25.1572327
k__Fungi	Topsoil	2022	p__Ascomycota	c__Sordariomycetes	o__Hypocreales	f__Nectriaceae	g__unidentified	s__unidentified	f__Nectriaceae sp ASV147	CCGAGTTTACAACTCCCAAACCCCTGTGAACATACCTATCGTTGCCTCGGCGGTGCCCGCTCCGGCGGCCCGCCAGAGGACCCCCAAACTCTTGTTTTATACAGTATCTTCTGAGTAACACGATTAAATAAATCA				Low	2.01478	0.404445	Low	0.0238744	0.13274	Low	1.42992	0.446123	Low	1.35699	0.433624	4	0	0.354233	2.473510e-01	64.7798742
k__Fungi	Topsoil	2022	p__Basidiomycota	c__Tremellomycetes	o__Tremellales	f__unidentified	g__unidentified	s__unidentified	o__Tremellales sp ASV148	ATAAATGGCGAAAGCTTTCTATTATCCATAACACCTGTGAACTATTTGCCTTCGGGCACCAAACCAAACATAATGTAATGAATGTAATCTACTATAATAAATA				High	-1.44767	-0.22973	High	0.0343266	-0.167743	High	-0.83365	-0.213698				0	3	-0.203724	7.739335e-02	88.6792453
k__Fungi	Topsoil	2022	p__Ascomycota	c__Sordariomycetes	o__Diaporthales	f__Valsaceae	g__unidentified	s__unidentified	f__Valsaceae sp ASV152	CTGGAAGCGCCGCAAGGCGCACCCAGAAACCCTTTGTGAACTTATACCTACATCGTTGCCTCGGCGCTGGCTGCCTCTCCCCCCGGGGAGGGGGCCCTGCTCCTCTGGTGGTCAAACACCCTGGGAGAAGGACAGCAGGCCCGCCGGTGGCCCAATTAACTCTTGTATTTACCGAGTAACATCTGAGTAAAGCTTCTAAATGAATCA	F56									Low	0.225491	0.0703512				1	0	0.0703512	1.139949e-03	33.3333333
k__Fungi	Topsoil	2022	p__Ascomycota	c__Leotiomycetes	o__Helotiales	f__Helotiaceae	g__Articulospora	s__Articulospora proliferata	s__Articulospora proliferata ASV156	CCGAAGTACAGGCCCTTTTATAGGGCTACACTTCCACCCTTTGTTTACCATACTATGTTGCTTTGGCGAGACGTCTTCGGACCACCGGCTCTCGGGCTGGTGCGCGCTCGCCAGAGAAAACCCAAACCCAAACCATTTTAAGTGTCGTCTGAAAAACAAGTTTAATTATTA				High	-2.39911	-0.380715	High	0.0594103	-0.290319	High	-1.43445	-0.367707	High	-1.50614	-0.379056	0	4	-0.354449	2.694870e-01	77.9874214
k__Fungi	Topsoil	2022	p__Ascomycota	c__Sordariomycetes	o__Xylariales	f__Amphisphaeriaceae	g__Seimatosporium	s__Seimatosporium vitis	s__Seimatosporium vitis ASV162	CAGAGTTATCTAACTCCCAAACCCATGTGAACTTACCATTGTTGCCTCGGCAGAACCTACCCGGTACCTACCCTGTAACGACCTACCCTGTAGCGAGTTACCCGGGAACGGCCTACCCTGTAGCGCGCTGCCGGTGGACTTCTAAACTCTTGTTATTTATTGTAATCTGAGCGTCTTATTTTAATAAGTCA				Low	0.712475	0.143022	Low	0.0176768	0.0982818	Low	0.468693	0.146228				3	0	0.129177	1.690887e-03	28.9308176
k__Fungi	Topsoil	2022	p__Ascomycota	c__Sordariomycetes	o__Hypocreales	f__Hypocreaceae	g__Monocillium	s__Monocillium mucidum	s__Monocillium mucidum ASV163	CCGAGTTTACAACTCCCAAACCCCATGTGAACCTTACCTCAACGTTGCTTCGGCGGTCACGCCCCGGCGCCCCAGTGGCCCGGACCCAGGCGCCCGCCGGAGGACCTCCAAACCATTGTGTTATTTAGTGGCATTGTCTGAGTGGCGTAAAGCAAAATAAATCA							High	0.00974752	-0.047633							0	1	-0.047633	2.094863e-01	76.7295597
k__Fungi	Topsoil	2022	p__Basidiomycota	c__Agaricomycetes	o__Russulales	f__Peniophoraceae	g__Peniophora	s__Peniophora versicolor	s__Peniophora versicolor ASV165	GCGAAGTCTGGAATGCGTGTTAGGTGCTGAGCTGCCCGGCGACGGGATGTGCTCGCCCTGATGCGTGTCCCTTCTCTATCCACCCCACTGTGAACCAAGTGTGCGAGCCGAAGAGAGATCGGAAGCTCGCATGCAACCTTTAACATACCCCTACGAAGTATCAGAATGTACCTTGCGTTAACTCGCACAAATA	F113			Low	0.674934	0.135486				Low	0.449965	0.140385				2	0	0.137936	2.418752e-03	61.6352201
k__Fungi	Topsoil	2022	p__Ascomycota	c__Dothideomycetes	o__Pleosporales	f__Melanommataceae	g__Herpotrichia	s__unidentified	g__Herpotrichia sp ASV175	CATGATATAACGGGGGGCTAGGAACCACGCAAGTGCGCCCTACCCTGTCCGCATATTCTACCCATGATTTTGCGTACCATTTGTTTCCTCGGTGGGCTTGCCCGCCGATATGGACACTATACAACCCTTTGTAATTGCAGTCAGCGTCAGAAAACTATAATAATTA										Low	0.482457	0.150522				1	0	0.150522	2.064898e-03	44.0251572
k__Fungi	Topsoil	2022	p__Ascomycota	c__unidentified	o__unidentified	f__unidentified	g__unidentified	s__unidentified	p__Ascomycota sp ASV176	ACAATTCGCGCTCCGGCGTGATGCGTATACCCTGCACTTTGAGCACCTTTTATACTCCCCCCGGCGGGGCAACCCGCCGGACGGGACAACCACAAAACCCTTTGCATTAGAAATCATGTCAGTACAAAACAAAATAAATTA							High	0.0120426	-0.0588482							0	1	-0.0588482	7.498579e-02	74.8427673
k__Fungi	Topsoil	2022	p__Ascomycota	c__Leotiomycetes	o__Helotiales	f__Ploettnerulaceae	g__Cadophora	s__Cadophora luteo	s__Cadophora luteo ASV180	CTAGAGCAAAGGACAGGCAGCGCCCCACAGAAGCTTGCTTCGTGGCGGGGCTACCCTACTTCGGTAGGGTTTAGAGCCGTCGACCCTCTCGGAGAAGGTCGGTCCTGAACTCCACCCTTGAATAAACTACCTTTGTTGCTTTGGCGGGCCGCCTCGCGCCAGCGGCTTCGGCTGTTGAGTGCCCGCCAGAGGACCACAACTCTTGTTTTTAGTGATGTCTGAGTACTATATAATAGTTA	F49_F314_F312_F296_F195_F118						High	0.0177489	-0.086733							0	1	-0.086733	1.320235e-01	82.3899371
k__Fungi	Topsoil	2022	p__Ascomycota	c__Leotiomycetes	o__Helotiales	f__Helotiaceae	g__Articulospora	s__unidentified	g__Articulospora sp ASV183	CCGAAGTACAGGCCCTCTCGAGGGCTAAACTTCCACCCTTTGTTAACTATACTTTGTTGCTTTGGCGAGACGCCTCACGGCCACCGGCTTCGGCTGGTGAGTGCTCGCCAGAGAAAACCCAAACCCAAACTTTTTTAGTGTTGTCTGAGAACTAAGTTTAATTATTA	F127			Low	1.43411	0.287883	Low	0.0267138	0.148527	Low	0.964644	0.300961				3	0	0.24579	5.925942e-03	66.0377358
k__Fungi	Topsoil	2022	p__Ascomycota	c__Dothideomycetes	o__Pleosporales	f__unidentified	g__unidentified	s__unidentified	o__Pleosporales sp ASV184	CCGTAGGGGCGTAACACCCCCTTCGAGATAGCACCCTTGATTTTCGAGTACCTTCTGTTTCTTCGGCGGGCCCGCCCGCCGGTGGACAAACTCAAACCCTTTATTGCAATAGCAGTACTCTGATAAACAAAACAAATAATCA				High	-2.70791	-0.429718	High	0.0418415	-0.204466	High	-1.57169	-0.402889	High	-1.64364	-0.413662	0	4	-0.362684	1.838543e-01	61.6352201
k__Fungi	Topsoil	2022	p__Ascomycota	c__Sordariomycetes	o__Sordariales	f__Lasiosphaeriaceae	g__Cercophora	s__unidentified	g__Cercophora sp ASV189	CAGAGTTGCAAAACTCCCTAAACCATCGCGAACGTTACCTTTACCGTTGCTTCGGCGGGGGGCTCCAGGGCGGAGCCGCAGCCCTCACAGGCGCCCGCCGGCGGCACTACAAACTCTTTTTTATTACAGGCCTCTCTGAGTAATTTATACAAATAAGTTA							High	0.0290999	-0.142202							0	1	-0.142202	2.975490e-01	78.6163522
k__Fungi	Topsoil	2022	p__Basidiomycota	c__Tremellomycetes	o__Filobasidiales	f__Piskurozymaceae	g__Solicoccozyma	s__unidentified	g__Solicoccozyma sp ASV190	GTGAATTAAACATGCTTGGTGTCTTCGCTTCGGCAAGGCCCTTGCTTAACTCACATCCCAACACCTGTGAACTGTAAGGCGCATGACTAGGTTCGCCCAAGTCATCGTCTGCCCTTTTTAACAAACAATTAATGTAACAAACGTAGTCTTATTATAACCTAATA				Low	1.24571	0.250064				Low	0.8487	0.264787				2	0	0.257425	1.354927e-01	83.0188679
k__Fungi	Topsoil	2022	p__Ascomycota	c__Eurotiomycetes	o__Eurotiales	f__Aspergillaceae	g__Penicillium	s__unidentified	g__Penicillium sp ASV193	CTGAGTGAGGGCCCTCTGGGTCCAACCTCCCACCCGTGTTTATTGTACCTTGTTGCTTCGGCGCGCCCGCCTCACGGCCGCCGGGGGGCATCCGCCCCCGGGCCCGCGCCCGCCGAAGACACCATTGAACTCTTGTCTGAAGATTGCAGTCTGAGTAGATTAGCTAAATCAGTTA				High	-2.23088	-0.354018	High	0.0319294	-0.156029	High	-1.30696	-0.335027	High	-1.37752	-0.346686	0	4	-0.29794	1.941519e-01	52.8301887
k__Fungi	Topsoil	2022	p__Ascomycota	c__Dothideomycetes	o__Pleosporales	f__unidentified	g__unidentified	s__unidentified	o__Pleosporales sp ASV195	TCGTAGGGCTTCTGTCCTGTCGAGATAGCGTCCTTGCCTATTTTTTGGAGTACCTTTCGTTTCCTCAGCAGGCTTGCCTGCTACTGGGGACCCTTTAAACTCTTTGTAAATACAGCATCTGTCTGAATAAATAAACAAAAATCA				High	-1.35839	-0.215563	High	0.0223288	-0.109113	High	-0.715299	-0.18336				0	3	-0.169345	4.995843e-02	68.5534591
k__Fungi	Topsoil	2022	p__Ascomycota	c__Dothideomycetes	o__Capnodiales	f__Cladosporiaceae	g__Cladosporium	s__Cladosporium langeronii	s__Cladosporium langeronii ASV196	CAAGTGACCCCGGTTTACCACCGGGATGTTCATAACCCTTTGTTGTCCGACTCTGTTGCCTCCGGGGCGACCCTGCCTTCGGGCGGGGGCTCCGGGTGGACACTTCAAACTCTTGCGTAACTTTGCAGTCTGAGTAAATTTAATTAATAAATTA										Low	0.618049	0.192826				1	0	0.192826	6.445526e-03	54.7169811
k__Fungi	Topsoil	2022	p__Ascomycota	c__Eurotiomycetes	o__Eurotiales	f__Aspergillaceae	g__Penicillium	s__unidentified	g__Penicillium sp ASV197	CTGAGTGAGGGCCCTCTGGGTCCAACCTCCCACCCGTGTTTATTGTACCTTGTTGCTTCGGTGCGCCCGCCTCACGGCCGCCGGGGGGCTTCTGCCCCCGGGTCCGCGCGCACCGGAGACACCATTGAACTCTGTCTGAAGATTGCAGTCTGAGCATAAACTAAATAAGTTA		0.897185	-0.783481	High	-4.79371	-0.760713	High	0.138675	-0.677659	High	-2.98139	-0.764251	High	-3.05447	-0.768731	0	5	-0.750967	2.358865e-01	78.6163522
k__Fungi	Topsoil	2022	p__Ascomycota	c__Leotiomycetes	o__Erysiphales	f__Erysiphaceae	g__Blumeria	s__Blumeria graminis	s__Blumeria graminis ASV201	CAGAGCGTGAAGCTATGCGGAACTTCGTTTCGTGTAGTTGACCCTCCACCCGTGTCGATTATCTTATGTTGCTTTGGCGGATCGGGCTTGCCCGCGCCCACTTTGTGGGGGATGTCCGCCAGGGAAGACCAAAACTCTTGTTATCAGTGATGTCTGAGGATGATATATAATCATGA				High	-0.755263	-0.119852	High	0.0288477	-0.140969	High	-0.356843	-0.0914734				0	3	-0.117432	6.158859e-04	25.1572327
k__Fungi	Topsoil	2022	p__Mortierellomycota	c__Mortierellomycetes	o__Mortierellales	f__Mortierellaceae	g__Mortierella	s__unidentified	g__Mortierella sp ASV203	CAAACGAGTGTTTTATGGCACTCTTTAAAAATCCATATCCACCTTGTGTGCAATGTTTGTTGGGAAAGTCTTTTCTTTCCCTTCATAAATATCAACCTATATCTTTAACAACATTCGTCTGATAACATATTATGAATATACTTAATTCAAAATA				High	-1.76689	-0.280387				High	-0.977272	-0.250514				0	2	-0.265451	1.596130e-01	52.8301887
k__Fungi	Topsoil	2022	p__Basidiomycota	c__Agaricomycetes	o__Agaricales	f__Lycoperdaceae	g__Lycoperdon	s__Lycoperdon pratense	s__Lycoperdon pratense ASV209	TTGAATATTCTTGATGAGTTGTAGCTGGCTCTCCGGGGCATGTGCACGCTTGTCTTGACTCTATTCATCCACCTGTGCACCTTTTGTAGTCTTGGGGGTTGAAAGCAGTCGACTATCGGATGGCTACGGCTACTCCGGATGTGAGAAATGCTGAGCGCAGAGACGCATACAGCTCTTCTCAAATGACTTGCATACCCTTGAGTACTATGTATTCATATACCATGTCGTATGTTGCAGAATGTGATCAATGGGTCTATGTACCTATAATAATCATATA							High	0.0155505	-0.0759905							0	1	-0.0759905	9.124742e-02	35.8490566
k__Fungi	Topsoil	2022	p__Basidiomycota	c__Microbotryomycetes	o__Sporidiobolales	f__Sporidiobolaceae	g__Sporobolomyces	s__Sporobolomyces roseus	s__Sporobolomyces roseus ASV210	GTGAATAAATAGGGTGTCCAATTTAACTTGGAACCCGACCTTCTCACATCTAACCCTGTGCATCTGTATATAATGGCGAGCAATTTTCGAATTGTGAGCCATTTCACTTTATAAACACTAGTCTATGAATGTAAAATTTTTATAACAATAA	Y200_Y182			High	-1.81384	-0.287837	High	0.0826487	-0.403878	High	-1.02447	-0.262613	High	-1.12745	-0.28375	0	4	-0.309519	1.045214e-02	50.3144654
k__Fungi	Topsoil	2022	p__Basidiomycota	c__Microbotryomycetes	o__Leucosporidiales	f__Leucosporidiaceae	g__Leucosporidium	s__Leucosporidium golubevii	s__Leucosporidium golubevii ASV211	GTGAATATTAGCGCATCTCTTCGGAGAGCGTGACCTCCACTTTCTAACTCTGTGCATTTATTTGGCGGCTCTGAAGATGTAACAGTCTACTTAGCTGCGGCTCATTTTATAACACTAGTTAAAGTATGTAACGAAATATCGAAACAAAAAA				High	-2.44863	-0.388572	High	0.0689227	-0.336803	High	-1.44984	-0.371653	High	-1.51949	-0.382416	0	4	-0.369861	1.180127e-01	70.4402516
k__Fungi	Topsoil	2022	p__Ascomycota	c__Sordariomycetes	o__Hypocreales	f__Hypocreales_fam_Incertae_sedis	g__Sarocladium	s__Sarocladium bactrocephalum	s__Sarocladium bactrocephalum ASV213	CCAGAGTGCCCTAGGCTCTCCAACCCATTGTGAACTTACCAAACGTTCCCTCGGCGGGCTCAGCGCGCGGTGGCCTCCGGGCCTCCGGGCGTCCGCCGGGGAAAACCAAACCCTGATTTAATCGTATTTCTCTGAGGGGCGAAAGCCCGAAAACAAAATGAATCA				High	-2.99446	-0.47519	High	0.113531	-0.554789	High	-1.86391	-0.477796	High	-1.9401	-0.488273	0	4	-0.499012	1.089469e-01	81.7610063
k__Fungi	Topsoil	2022	p__Ascomycota	c__Dothideomycetes	o__Pleosporales	f__Didymellaceae	g__Didymella	s__unidentified	g__Didymella sp ASV221	CCTAGAGTTGTAGGCTTTGCCTGCTATCTCTTACCCATGTCTTTTGAGTACCTTCGTTTCCTCGGCGGGTTCGCCCGCCGATTGGACAATTTAAACCATTTGCAGTTGCAATCAGCGTCTGAAAAAACATAATAGTTA				Low	2.58063	0.518034	Low	0.0342082	0.190195	Low	1.6987	0.529981	Low	1.62399	0.518941	4	0	0.439288	7.039688e-02	57.8616352
k__Fungi	Topsoil	2022	p__Ascomycota	c__Dothideomycetes	o__Capnodiales	f__Cladosporiaceae	g__Cladosporium	s__unidentified	g__Cladosporium sp ASV223	TATGACGCCCCAGGCTTGTACAGCTGGGAACGCACAACCCTTTGTTTTCCGACTCTGTTGCCTCCGGGGCGACCCTGCCTTCGGGCGGGGGCTCCGGGTGGACACTTCAAACTCTTGCGTAACTTTGCAGTCTGAGTAAACTTAATTAATAAATTA				High	-1.43107	-0.227096	High	0.0598684	-0.292557	High	-0.785591	-0.201379				0	3	-0.240344	5.083858e-03	56.6037736
k__Fungi	Topsoil	2022	p__Ascomycota	c__Sordariomycetes	o__Hypocreales	f__Clavicipitaceae	g__Metarhizium	s__Metarhizium marquandii	s__Metarhizium marquandii ASV226	CCGAGTTTTCAACTCCCAAACCCACTGTGAACATATACCTTTGTTTTCGTTGCCTCGGCGGTTCGCGCCGCCGGGTGACACCCAAACTCTGATTTGATATAGCAAGTCTTTCTGAGTAAAACATTCTAAATGAATCA				High	-2.02534	-0.3214	High	0.0587718	-0.287199	High	-1.2239	-0.313734				0	3	-0.307444	1.250831e-01	40.2515723
k__Fungi	Topsoil	2022	p__Mortierellomycota	c__Mortierellomycetes	o__Mortierellales	f__Mortierellaceae	g__Mortierella	s__unidentified	g__Mortierella sp ASV227	TAATAAGTGTTTTATGGCACTTTTTAAATCCATATCCACCTTGTGTGCAATGTCAGTCGTTCTCTCTTTTGAGAGCGACCAAACATCAACTTATTCTTTAACTCTTTGTCTGAAAAATATTATGAATAAAATAATTCAAAATA							High	0.041953	-0.205011							0	1	-0.205011	1.026357e-01	62.8930818
k__Fungi	Topsoil	2022	p__Basidiomycota	c__Microbotryomycetes	o__Sporidiobolales	f__Sporidiobolaceae	g__Rhodotorula	s__Rhodotorula babjevae	s__Rhodotorula babjevae ASV235	GTGAATCTAGGACGTCCAACTTAACTTGGAGTCCGAACTCTCACTTTCTAACCCTGTGCATCTGTTAATTGGAATAGTAGCTCTTCGGAGTGAACCACCATTCACTTATAAAACACAAAGTCTATGAATGTATACAAATTTATAACAAAACA	Y217_Y207_Y142			Low	1.5029	0.30169	Low	0.0161877	0.0900021	Low	1.03694	0.323517				3	0	0.238403	2.186059e-02	74.8427673
k__Fungi	Topsoil	2022	p__Basidiomycota	c__Tremellomycetes	o__Tremellales	f__Bulleraceae	g__Bullera	s__Bullera alba	s__Bullera alba ASV242	GTGATTGACCTCCGGGTCTTAATAACTATAATCTTCTACCTCTGTGAACCGTTGGTCTTCGGACCGATTCTTATAACAAACATCTGTGTAATGAACGTAACCTATATTAATCATATA	Y100			High	-2.03694	-0.323242	High	0.0476616	-0.232907	High	-1.1681	-0.299431	High	-1.23257	-0.310207	0	4	-0.291447	5.085650e-02	52.8301887
k__Fungi	Topsoil	2022	p__Ascomycota	c__Dothideomycetes	o__Pleosporales	f__Thyridariaceae	g__unidentified	s__unidentified	f__Thyridariaceae sp ASV246	CCGTAACGCGGCGGTCCGGCAACCGCAAGGAAGTCGGCCGCCACACGCGTTTATCACCCTTGACTTTGAGCACCTTTCGTTTCCTCGGCGGGTTCGCCCGCCATTGAGGACCCCCACAAACCCTTTGTAATAGCAATATTCGTCTGAAAAACAACCAATAATCA							Low	0.0100746	0.0560142							1	0	0.0560142	8.930570e-02	44.0251572
k__Fungi	Topsoil	2022	p__Ascomycota	c__Sordariomycetes	o__Hypocreales	f__Bionectriaceae	g__Bionectria	s__Bionectria ralfsii	s__Bionectria ralfsii ASV248	CCGAGTTTACAACTCCCAAAACCCATGTGAACATACCTTTTGTTGCTTCGGCGGGATCGCCCCGGGCGCCTTGCGTGCCCCGGATCCAGGCACCCGCCGGGGGACTTCAACTCTTGTTTTTTCTTAGAATCTTCTGAGTCGTTTTTACAAATAAATAA		0.508027	-0.443643	High	-3.51272	-0.557432	High	0.139331	-0.680867	High	-2.16073	-0.553884	High	-2.23451	-0.562368	0	5	-0.559639	9.502784e-02	37.1069182
k__Fungi	Topsoil	2022	p__Ascomycota	c__Sordariomycetes	o__Sordariales	f__Chaetomiaceae	g__Humicola	s__Humicola olivacea	s__Humicola olivacea ASV254	CAGAGTTGCAAAACTCCCTAAACCATTGTGAACGTTACCTTTACCGTTGCTTCGGCGGGCGGCCCGGGTCCTGCCCGGCGCCCCTCGGCCCTCGCGGGCGCCCGCCGGAGGTAAACCAAACTATTGCATTGTATGGCCTCTCTGAGTCTTCTGTACTGAATAAGTCA				High	-2.60526	-0.413427	High	0.0992289	-0.4849	High	-1.57722	-0.404306	High	-1.64898	-0.415007	0	4	-0.42941	1.088259e-01	41.5094340
k__Fungi	Topsoil	2022	p__Ascomycota	c__Dothideomycetes	o__Pleosporales	f__Didymosphaeriaceae	g__Pseudopithomyces	s__unidentified	g__Pseudopithomyces sp ASV260	ACCTTTCAAAACAGGGTGCGTCGCGGCCCCCGAGGTGCGGAAACAAGCCTCGAGCGGTTTGGGGTCCTCCCCTTCACGCGCGCACGACTGCCATCCTTACTTTACGAGCACCTTCTGTTCTCCCTCGGCGGGGCAACCTGCCGTTGGAACCGAATAAACTCTTTTTGCATCTAGCATTACCTGTTCCGAAACAAACAATCGTTA				Low	2.91679	0.585515	Low	0.0654433	0.36386	Low	1.92565	0.600787	Low	1.8527	0.592027	4	0	0.535547	2.853008e-02	67.2955975
k__Fungi	Topsoil	2022	p__Ascomycota	c__Dothideomycetes	o__Capnodiales	f__Mycosphaerellaceae	g__unidentified	s__unidentified	f__Mycosphaerellaceae sp ASV262	CTGAGTGAGGGCCTTCGGGCTCGACCTCCAACCCTTTGTGAACACAACTTGTTGCTTCGGGGGCGACCCTGCCGTTTCGACGGCGAGCGCCCCCGGAGGCCTTCAAACACTGCATCTTTGCGTCGGAGTTTAAGTAAATTAAACA							High	0.03955	-0.193268							0	1	-0.193268	4.464613e-02	20.1257862
k__Fungi	Topsoil	2022	p__Basidiomycota	c__Agaricomycetes	o__Polyporales	f__Polyporaceae	g__Trametes	s__Trametes versicolor	s__Trametes versicolor ASV264	ACGAGTTTTGAAACGAGTTGTAGCTGGCCTTCCGAGGCATGTGCACGCTCTGCTCATCCACTCTACCCCTGTGCACTTACTGTAGGTTGGCGTGGGCTCCTTAACGGGAGCATTCTGCCGGCCTATGTATACTACAAACACTTTAAAGTATCAGAATGTAAACGCGTCTAACGCATCTATAATA	F40_F39									Low	0.285383	0.0890372				1	0	0.0890372	5.845317e-04	27.6729560
k__Fungi	Topsoil	2022	p__Ascomycota	c__Sordariomycetes	o__Hypocreales	f__Nectriaceae	g__unidentified	s__unidentified	f__Nectriaceae sp ASV271	CCGAGTTTACAACTCCCAAACCCCTGTGAACATACCTATCGTTGCTTCGGCGGACCACCCCAACCCCTTCGGGGCGCGGGGCCCGCCAGAGGACACCCAAAATTCAAATGTATTTTGCCTTTACAAATTTATTCTGAGTGGAATTTTTAAATAAATCA				High	-2.48613	-0.394523	High	0.0671937	-0.328354	High	-1.50644	-0.386163	High	-1.58029	-0.397719	0	4	-0.37669	1.146488e-01	38.9937107
k__Fungi	Topsoil	2022	p__Ascomycota	c__Leotiomycetes	o__Helotiales	f__Helotiaceae	g__Tetracladium	s__unidentified	g__Tetracladium sp ASV280	CCGAGTTCATGCCCTCACGGGTAGATCTCCCACCCTCTGTATACCATACCTTTGTTGCTTTGGCGGGCCGCCTAGCTACTGGCTTCGGCTGGTAAGTGCCCGCCAGAGGACCCAAAACCCTGAATATTAGTGTCGTCTGAGTAAAATTTTAATATTTA							High	0.0360502	-0.176166							0	1	-0.176166	8.000246e-02	75.4716981
k__Fungi	Topsoil	2022	p__Ascomycota	c__Leotiomycetes	o__Erysiphales	f__Erysiphaceae	g__Neoerysiphe	s__Neoerysiphe galeopsidis	s__Neoerysiphe galeopsidis ASV282	CAGAGCGTGAGGCTCTGCCCGGCTTCCCGCCGCGCGCAGAGTCGACCCTCCACCCGTGTTAACCTATATCATGTTGCTTTGGCGGATCGAGCCCTCGGCCCACCGGCTTTTGCTGGAGCGTGTCCGCCAAAGACTCAACCTAACTCGTGTAAACATGCAGTCTAAGGAAAGATTTTGAATCATTA				High	-0.472013	-0.0749036	High	0.0235342	-0.115004							0	2	-0.0949538	1.298959e-03	10.0628931
k__Fungi	Topsoil	2022	p__Basidiomycota	c__Tremellomycetes	o__Tremellales	f__Bulleribasidiaceae	g__Vishniacozyma	s__Vishniacozyma victoriae	s__Vishniacozyma victoriae ASV283	ATAGTGCCCTCTGATGCAAATCATTGGGTTAGATCTGCTCTCTTCGCAAGAAGAGGGTTTCCATACACACCGTGAACTGTGGCTTCGGCCATCACAAACTGTTAGTAATGAATGTAATATCATAACAAAAACA	Y27_Y137			High	-1.48129	-0.235066	High	0.00707184	-0.0345578	High	-0.800198	-0.205123				0	3	-0.158249	6.343177e-02	86.1635220
k__Fungi	Topsoil	2022	p__Ascomycota	c__Eurotiomycetes	o__Eurotiales	f__Aspergillaceae	g__Aspergillus	s__Aspergillus pseudodeflectus	s__Aspergillus pseudodeflectus ASV284	CCGAGTGCAGGTCTGCCCCCGGGCAGGCCTAACCTCCCACCCGTGAATACCTGACCAACGTTGCTTCGGCGGTGCGCCCCCCCGGGGGTAGCCGCCGGAGACCACACCGAACCTCCTGTCTTTAGTGTTGTCTGAGCTTGATAGCAAACCTATTA				Low	2.54963	0.511811	Low	0.0791163	0.43988	Low	1.7529	0.546888	Low	1.68478	0.538366	4	0	0.509236	6.419323e-02	58.4905660
k__Fungi	Topsoil	2022	p__Ascomycota	c__Dothideomycetes	o__Pleosporales	f__unidentified	g__unidentified	s__unidentified	o__Pleosporales sp ASV287	TCAAATACTTTAAGAAGTCTAAACAACTTCTTACTGTTCACCCTTTGTCTTTTGCGTACTGTATGTTTCCTCGGTGGGTTCGCCCGCCGATAGGACATTTAAAACCCTTTGTAGTTGCAATCAGCGTCAGAAAAAAACTATAATAGTTA				Low	1.07442	0.215678	Low	0.0112966	0.0628084	Low	0.798569	0.249147				3	0	0.175878	8.362611e-02	54.0880503
k__Fungi	Topsoil	2022	p__Ascomycota	c__Sordariomycetes	o__Hypocreales	f__Bionectriaceae	g__Gliomastix	s__Gliomastix roseogrisea	s__Gliomastix roseogrisea ASV289	CCGAGTTGCAAAACTCCCAAACCCATTGTGAACCAATACCACTGTTGCTTCGGCGGACACGCCCCGGGCGCACCTCCTCACGGGGGCGTGCCCCGGAACCAGGCGCCCGCCGGGGGACCGAAACCTCTGTATTTACCATTTGAGTACTCTGAGTGTGATTTACAAAATCAAAATTA				High	-1.3113	-0.20809	High	0.0264857	-0.129427	High	-0.753516	-0.193157				0	3	-0.176891	7.840116e-02	86.1635220
k__Fungi	Topsoil	2022	p__Ascomycota	c__Dothideomycetes	o__Capnodiales	f__Mycosphaerellaceae	g__unidentified	s__unidentified	f__Mycosphaerellaceae sp ASV293	CTGAGTTAGGGAGCAATCCCGAACCTCCAACCCTTTGTGAACACATCTTGTTGCTTCGGGGGCGACCCTGCCGTTTCGACGGCATTCCCCCCGGAGGTCATCAAAACACTGCATTCTTACGTCGGAGTATAAAGTTAATTTAATA							High	0.0446316	-0.2181							0	1	-0.2181	2.691757e-02	33.3333333
k__Fungi	Topsoil	2022	p__Ascomycota	c__Dothideomycetes	o__Pleosporales	f__Lentitheciaceae	g__unidentified	s__unidentified	f__Lentitheciaceae sp ASV298	CCTGGCCTTGGGCCGCTCGTGGGGGCTCGTCGCTTGCGACGGTGCTTCCGGGGGTGCTTAGCCCTTGACTATTACCTTGATTATGTGCACCTTTGTTGTTCCCTCGGCAGGTCTCCTGCCGAAAGGAACCCCATAAACTCTTTTGTATTAGCATTAAACCTCTGAAAACAAATTTAATTATTTA				High	-2.81402	-0.446556	High	0.0558458	-0.272901	High	-1.65053	-0.423097	High	-1.7209	-0.433106	0	4	-0.393915	7.141365e-02	62.2641509
k__Fungi	Topsoil	2022	p__Ascomycota	c__Dothideomycetes	o__Pleosporales	f__unidentified	g__unidentified	s__unidentified	o__Pleosporales sp ASV302	TCAATTTTACAGTCCTGGGATGGGGGTAAAAACTCCATCCCATGCTGTTCAACCCTTTGTCTTTTGCGTACTGTATGTTTCCTCGGCGGGTTCGCCCGCCGATAGGACACTTCAAAACCTTTTGTAATTGCAATCAGCGTCAGAAAAACTATAATAGTTA				Low	2.22058	0.445758	Low	0.0156467	0.0869942	Low	1.4707	0.458846	Low	1.39832	0.446828	4	0	0.359606	7.257152e-02	75.4716981
k__Fungi	Topsoil	2022	p__Ascomycota	c__Sordariomycetes	o__Hypocreales	f__Nectriaceae	g__Stephanonectria	s__Stephanonectria keithii	s__Stephanonectria keithii ASV304	TCGAGTTCTAAAAAACTCCCAAACCCATGTGAACATACCTTTTGTTGCTTCGGCGGGATCGCCCCGGGTGCCATTCAGTTGCGCCCCGGAGTCAGGCGCCCGCCAGAGGACCGAAACTCTTGTATTATTGAGAATTTCTGAGTGGATTAAACAAATAATCA				High	-2.78167	-0.441422	High	0.0629971	-0.307847	High	-1.66379	-0.426496	High	-1.73508	-0.436676	0	4	-0.40311	8.719601e-02	56.6037736
k__Fungi	Topsoil	2022	p__Ascomycota	c__Sordariomycetes	o__Hypocreales	f__Bionectriaceae	g__Valsonectria	s__unidentified	g__Valsonectria sp ASV306	CCGAGTTGCAAAACTCCCAAACCACTGTGAACCTTACCTATCGTTGCTTCGGCGGACCCGCCCCGGCGCTCTCGCGACCGGAACCAGGCGACCGCCGGGGGAAAAACCAAAACCTTTGTAACCATGTGGATTATCTGAGTGGCGAAAGCACAAATACAATCA				High	-1.12055	-0.17782										0	1	-0.17782	7.330834e-02	40.8805031
k__Fungi	Topsoil	2022	p__Ascomycota	c__Sordariomycetes	o__Diaporthales	f__Diaporthaceae	g__Diaporthe	s__Diaporthe cynaroidis	s__Diaporthe cynaroidis ASV308	TTGGAACGCGCTTCGGCGCACCTCCAGACAACCCTTTGTGAACTTATACCTATACTGTTGCCTCGGCGTCAGGCTGGCTCCCCTCGGGGGGTCCCTCACCATCTCGGTGAGGAGCAGGCCCGCCGGCGGCCAAGTTAACTCTTGTTTTTACACTGAAACTCTGAGAATAAAACAAAAATGAATCA				High	-0.599581	-0.0951474	High	0.0329992	-0.161256							0	2	-0.128202	3.740107e-04	18.2389937
k__Fungi	Topsoil	2022	p__Ascomycota	c__Sordariomycetes	o__Diaporthales	f__Gnomoniaceae	g__Ophiognomonia	s__unidentified	g__Ophiognomonia sp ASV310	CTGGAACAAACGCCCTCACGGGCGCTACCCAGAAACCCTTTGTGAACTATACTTAATCGTTGCCTCGGCATTGGTTGACTTCGAATGAAGTCCCTGAATTCCTTCTGGAAGTTAGGAGCCGACCGGCCGACGGCCCCTATAAACTCTTGTTTTTGTATTATCTTCTGAGTAAAACAACTAAAATGAATCA				Low	0.654919	0.131468	Low	0.0390517	0.217124	Low	0.487035	0.151951				3	0	0.166848	7.972923e-04	16.3522013
k__Fungi	Topsoil	2022	p__Ascomycota	c__Sordariomycetes	o__unidentified	f__unidentified	g__unidentified	s__unidentified	c__Sordariomycetes sp ASV314	CAGAGTTGCAAAACTCCCAGACCACTGTGAACTTTACCAGCCGTTGCTTCGGCGGGCCGGCCCTACGGCCGCGCGAGCCCCTCCGGGGCGCCCGCCGGAGGTACCCAAACCAATGACGTTTTGCATGGCCTCTCTGAGCAACTGTACTAAAGTCA				High	-1.90279	-0.301954	High	0.078736	-0.384757	High	-1.16775	-0.299341	High	-1.23975	-0.312013	0	4	-0.324516	4.036180e-02	15.0943396
k__Fungi	Topsoil	2022	p__Basidiomycota	c__Tremellomycetes	o__Tremellales	f__Rhynchogastremataceae	g__Papiliotrema	s__Papiliotrema laurentii	s__Papiliotrema laurentii ASV316	AAGATTGACCGAAAGGTCTTATCTCTATATCCCTCACCTCTGTGAACTGTGGACCTCCGGGTCTGTCTTAACAAACATCAGTGTAATGAACGTATATATCATTAAACAAAACA		0.663887	0.247985	Low	2.46002	0.493824	Low	0.0864515	0.480664	Low	1.70787	0.532841	Low	1.64276	0.524941	5	0	0.456051	5.998057e-02	57.8616352
k__Fungi	Topsoil	2022	p__Ascomycota	c__Sordariomycetes	o__unidentified	f__unidentified	g__unidentified	s__unidentified	c__Sordariomycetes sp ASV321	CCGAGTACTATAACTCATAACCCTTTGTGAACCTTTATACCTGTTGCTTCGGCGGCGCGCCCTCCGGGGCGTGCCCGCCGGTATCATCAGAATCTCTGTTTGAACCCGACGATACATCTGAGTGTTCTAAGCGAACTGTTA				High	-2.39811	-0.380555	High	0.0418281	-0.204401	High	-1.42317	-0.364816	High	-1.49423	-0.376059	0	4	-0.331458	1.024073e-01	61.0062893
k__Fungi	Topsoil	2022	p__Ascomycota	c__Sordariomycetes	o__Xylariales	f__Xylariales_fam_Incertae_sedis	g__Robillarda	s__Robillarda sessilis	s__Robillarda sessilis ASV322	TAGAGTTTTCTAAACTCCCAAACCCATGTGAACTTACCATTGTTGCCTCGGCAGAGCCTACCCGGTACCTACCCTGGAACTAGCTACCCTGTAGCTACCCAGGAACGGGCTACCCTGTAACGTCCTGCCGGTGGACTTCTAAACTCTTGTTATTTATAGTAATCTGAGCGTCTTATTTTAATAAGTCA		0.849424	0.31729	Low	3.67001	0.736716	Low	0.0522957	0.29076	Low	2.37635	0.741399	Low	2.30747	0.737346	5	0	0.564702	6.178792e-02	72.3270440
k__Fungi	Topsoil	2022	p__Ascomycota	c__Sordariomycetes	o__Coniochaetales	f__Coniochaetaceae	g__Coniochaeta	s__unidentified	g__Coniochaeta sp ASV323	CAAGAAGCCGAAAGGCTACTTAAAACCATCGCGAACTTATCCAAGTTGCTTCGGCGGCGCGGCTCCCCTCACGGGGGACCGCAGCCCCCGCCTCTCACGAGGCAAGGGGCAGCCGCCGGAGGTACGAAACTCTGTATTATAGTGGTATCTCTGAGTATAAAACAAATAAGTTA				Low	1.18392	0.237659	Low	0.0115225	0.0640641	Low	0.867211	0.270562				3	0	0.190762	5.776562e-02	64.1509434
k__Fungi	Topsoil	2022	p__Ascomycota	c__Sordariomycetes	o__unidentified	f__unidentified	g__unidentified	s__unidentified	c__Sordariomycetes sp ASV324	CCGAGTACTATAACTCATAACCCTTTGTGAACCTTTATACCTGTTGCTTCGGCGGCGCGCCTCCCGGGGCGTGCCCGCCGGCATTATCAGAATCTCTGTTCGAACCCGACGATACATCTGAGTGTTCTAAGCGAACTGTTA				High	-3.45052	-0.547562	High	0.12874	-0.629109	High	-2.09871	-0.537985	High	-2.17175	-0.546572	0	4	-0.565307	5.783057e-02	68.5534591
k__Fungi	Topsoil	2022	p__Ascomycota	c__Leotiomycetes	o__Helotiales	f__unidentified	g__unidentified	s__unidentified	o__Helotiales sp ASV325	CAGAGTTCATGCCCTCACGGGTAGATCTCCCACCCTTGAATAACATACCATGTTGCTTTGGCGCTCGCTCTGGCGGCGCCAGAGGACCTAAACTCTGTGTACAGTGTCGTCTGAGTACTATACAATAGTTA				Low	2.39196	0.48016	Low	0.0484926	0.269615	Low	1.60727	0.501455	Low	1.53481	0.490446	4	0	0.435419	7.820184e-02	50.3144654
k__Fungi	Topsoil	2022	p__Ascomycota	c__Sordariomycetes	o__Hypocreales	f__Nectriaceae	g__Fusarium	s__unidentified	g__Fusarium sp ASV329	CCGAGTTTACAACTCCCAAACCCCTGTGAACATACCACTTGTTGCCTCGGCGGATCAGCCCGCTCCCGGTAAAACGGGACGGCCCGCCAGAGGACCCCTAAACTCTGTTTTTAGTGGAACTTCTGAGTAAAACAAACAAATAAATCA										Low	0.520445	0.162374				1	0	0.162374	1.169646e-01	94.9685535
k__Fungi	Topsoil	2022	p__Basidiomycota	c__Tremellomycetes	o__Tremellales	f__Bulleribasidiaceae	g__Vishniacozyma	s__Vishniacozyma carnescens	s__Vishniacozyma carnescens ASV331	ATAATGCTCTCTGGCTTCGGTCAGTTGAGTTCAATGAGTGCCTTCTCTTCGGAGTTGGCCATCCATACACACCGTGAACTGTGGCTTCGGCCATCACAAACTGTTAGTAATGAATGTAATATCATAACAAAAACA	Y97_Y30_Y191_Y172_Y168_Y161_Y146_Y140_Y120			High	-0.686823	-0.108992	High	0.0136511	-0.0667083							0	2	-0.08785	3.314586e-03	73.5849057
k__Fungi	Topsoil	2022	p__Ascomycota	c__Eurotiomycetes	o__Eurotiales	f__Trichocomaceae	g__Talaromyces	s__unidentified	g__Talaromyces sp ASV332	CCGAGTGCGGGCCCTCGCGGCCCAACCTCCCACCCTTGTCTCTATACACCTGTTGCCTTGGCGGGCCCACCGGGGCCACCTGGTCGCCGGGGGACGAACGTCCCCGGGCCTGCGCCCGCCGAAGCGCTCTGTGAACCCTGATGAAGATGGGCTGTCTGAGTACTATGAAAATTGTCA										Low	0.660656	0.206119				1	0	0.206119	3.096450e-02	36.4779874
k__Fungi	Topsoil	2022	p__Ascomycota	c__Dothideomycetes	o__Pleosporales	f__Biatriosporaceae	g__Biatriospora	s__Biatriospora antibiotica	s__Biatriospora antibiotica ASV338	CCGTTGGAGCTCTGCTCCAATCTGGGATAGAACCCTTGCCTTTGAGTACCTTCTCGTTTCCTCGGTGGGCTCGCCCGCCGGTGGACAACCGTAAACTCTCTGTAATAGCAGTATCTTCTGAGAAAAACAAATAGTCA							High	0.0181336	-0.0886129							0	1	-0.0886129	2.675632e-02	45.9119497
k__Fungi	Topsoil	2022	p__Ascomycota	c__Dothideomycetes	o__Pleosporales	f__Pleosporaceae	g__Pyrenophora	s__Pyrenophora dictyoides	s__Pyrenophora dictyoides ASV344	CACAAATATGAAGCCAGACTGGGCCGTGGCCTTGTTGCCACGCCCGTTTGGTGCCATATTCACCCATGTCTTTTTGCGTACTACTTGTTTCCTTGGCGGGTCCGCCCGCCAATTGGACCTTATTGAACCCTTTTTTTGCAATTGCAATCAGCGTCAGCAAAACAAATGTAATCAATTA				High	-1.54923	-0.245846	High	0.0437387	-0.213737	High	-0.904266	-0.2318				0	3	-0.230461	3.042476e-02	39.6226415
k__Fungi	Topsoil	2022	p__Ascomycota	c__Sordariomycetes	o__Coniochaetales	f__Coniochaetaceae	g__Coniochaeta	s__Coniochaeta fasciculata	s__Coniochaeta fasciculata ASV347	CAAGAAGCCGAAAGGCTACTTAAAACCATCGCGAACTTATCCAAGTTGCTTCGGCGGCGCGGCTCCCCTCACGGGGGACTGCAGCCCCGCCTCTCAGGAGGTATGGGGCACCCGCCGGAGGTACGAAACTCTGTATTATAGTGGCATCTCTGAGTATAACACAAATAAGTTA		1.50268	0.561303	Low	4.98158	1	Low	0.0957139	0.532161	Low	3.20522	1	Low	3.12942	1	5	0	0.818693	1.086624e-01	69.1823899
k__Fungi	Topsoil	2022	p__Ascomycota	c__Dothideomycetes	o__Pleosporales	f__unidentified	g__unidentified	s__unidentified	o__Pleosporales sp ASV348	TCGTAGGGCTTCTGTCCTGTCGAGATAGCGTCCTTGCCTATTTTTTGGAGTACCTTTCGTTTCCTCAGCAGGCTTGCCTGCTACTGGGGACCCTCTAAACTCTTTGTAAATACAGCATCTGTCTGAATAAACAAACAAAAAATCA				High	-1.22136	-0.193817	High	0.0264834	-0.129416	High	-0.714272	-0.183097				0	3	-0.168777	8.125663e-02	66.6666667
k__Fungi	Topsoil	2022	p__Ascomycota	c__Sordariomycetes	o__Hypocreales	f__Hypocreales_fam_Incertae_sedis	g__Emericellopsis	s__Emericellopsis minima	s__Emericellopsis minima ASV351	CTGAGTTATCCAACTCCCAAACCCCTGTGAACATACCTATGTTGCTTCGGCGGGTCGTCCCGCGGCGCGCCCTCGTGGCGTGACCCGGACCCAGGCGCCCGCCGGGGAACCAAACTCTTGTCTTCCAGTGTCTCCTCTGAGTGGCATAAGCAAAAATAAACA				High	-1.56305	-0.248039	High	0.0681712	-0.333131	High	-0.97163	-0.249068				0	3	-0.276746	1.285723e-01	25.7861635
k__Fungi	Topsoil	2022	p__Ascomycota	c__Eurotiomycetes	o__Chaetothyriales	f__Herpotrichiellaceae	g__unidentified	s__unidentified	f__Herpotrichiellaceae sp ASV353	CCGAGTTAGGGTCTCCTGTAGGCCCGACCTCCCAACCCTTTGTCTACATTACCACTTGTTGCTTCGGCGGGCCCGTCTTCACGGACCGCCGGAGGACCGTCAAAACGTCCTCTGGCCCGCGCCCGTCGGTAGCCCCCAACCACAAACTCTTGAACAAAACGTGTCATTATCTGAGTACAATTGTTAATAAAGCAA				High	-1.55342	-0.246511	High	0.023203	-0.113385	High	-0.901167	-0.231006				0	3	-0.196967	7.885803e-02	33.3333333
k__Fungi	Topsoil	2022	p__Ascomycota	c__Sordariomycetes	o__Hypocreales	f__Nectriaceae	g__Thelonectria	s__Thelonectria olida	s__Thelonectria olida ASV354	CCGAGTTTACAACTCCCAAACCCCTGTGAACATACCATTACCGTTGCTTCGGCGGACCACCCCGACCCCTACGGGGCGAAGGGCCCGCCAGAGGACACCTAAAATTCAAATGCATTTTGCCCTGAAAATTTTTATTCTGAGTGGAATTTTTAAATAAATCA				High	-1.22233	-0.193971	High	0.0431664	-0.21094	High	-0.721631	-0.184983				0	3	-0.196631	7.221766e-02	38.3647799
k__Fungi	Topsoil	2022	p__Ascomycota	c__unidentified	o__unidentified	f__unidentified	g__unidentified	s__unidentified	p__Ascomycota sp ASV356	CAGAGTTGCAAAACTCCCAACACCTGTGTGGACCAGCCCGCGAACTGCTTCGGCTGGGCGGCTCCCTAGTGGACGCCGGCGCCCGTAGAACGGCGCAGCCCGCCGGAGACGACCAAACTCTTGCATCTTTTGGCATCTCTGAGTACTATACAAATAAGTTA				High	-1.68105	-0.266765	High	0.0495968	-0.242363	High	-0.984168	-0.252282				0	3	-0.253803	7.148980e-02	57.8616352
k__Fungi	Topsoil	2022	p__Ascomycota	c__Sordariomycetes	o__Glomerellales	f__Plectosphaerellaceae	g__Lectera	s__Lectera capsici	s__Lectera capsici ASV357	CCGAGTTTACACTCATAACCCTTTGTGAACATTATAACTTGTTGCTTCGGCGGCTCCTCCGGGGGCCCGCCGGCGTTTCAGTATCTCTGTTTGTACCCGACGATACATCTGAGTGTTCTTAGCGAACTATAA				Low	1.82175	0.365696	Low	0.0833837	0.463607	Low	1.29878	0.405207	Low	1.22555	0.391621	4	0	0.406533	5.721468e-02	11.3207547
k__Fungi	Topsoil	2022	p__Ascomycota	c__Dothideomycetes	o__Pleosporales	f__Phaeosphaeriaceae	g__Phaeosphaeria	s__Phaeosphaeria ampeli	s__Phaeosphaeria ampeli ASV358	CATTCAGTAGCCTAGCTACTTGTTTACACCCTTGTTTTTTGCGTACCTATTGTTTCCTCGGCGGGCTTGCTCGCCGGTTGGACAAAACTATAACCTTTTTTAAATCTTCAATCAGCGTCTGAATTATACATAATAATTA				High	-1.5041	-0.238686	High	0.0112347	-0.0549006	High	-0.799619	-0.204975				0	3	-0.166187	1.273428e-01	76.7295597
k__Fungi	Topsoil	2022	p__Ascomycota	c__Sordariomycetes	o__Glomerellales	f__Plectosphaerellaceae	g__Lectera	s__Lectera capsici	s__Lectera capsici ASV360	CCGAGTTTACACTCATAACCCTTTGTGAACATTATAACTTGTTGCTTCGGCGGCTTCTCCGGGAGCCCGCCGGCGTTTCAGTATCTCTGTTTGTACCCGACGATACATCTGAGTGTTCTTAGCGAACTATAA				Low	2.09663	0.420877	Low	0.0878633	0.488513	Low	1.42652	0.44506	Low	1.35209	0.432056	4	0	0.446626	5.918552e-02	13.8364780
k__Fungi	Topsoil	2022	p__Ascomycota	c__Leotiomycetes	o__Helotiales	f__Helotiaceae	g__Articulospora	s__unidentified	g__Articulospora sp ASV363	CCGAAGTACAGGCCCTCTCGTAGGGCTAAACTTCCACCCTTTGTGAACTACACTTTGTTGCTTTGGCGAGACGCCCTCGTGGCCACCGGCTCCGGCTGGTGCGCGCTCGCCAGAGAAAACCCAAACCCAAACCATATTTAGTGATTTGTCTGAAAACAAGTTTAATTATTTA				Low	1.77799	0.356912	Low	0.0292727	0.162754	Low	1.25199	0.39061	Low	1.18173	0.377619	4	0	0.321974	3.739659e-02	58.4905660
k__Fungi	Topsoil	2022	p__Ascomycota	c__Sordariomycetes	o__Hypocreales	f__Nectriaceae	g__Fusarium	s__unidentified	g__Fusarium sp ASV366	CCGAGTTTACAACTCCCAAACCCCTGTGAACATACCTATACGTTGCCTCGGCGGATCAGCCCGCGCCCCGTAAAAAGGGACGGCCCGCCCGAGGACCCCTAAACTCTGTTTCTATATGTAACTTCTGAGTAAAACCATAAATAAATCA				Low	0.776874	0.155949				Low	0.608707	0.189911				2	0	0.17293	1.017242e-01	94.9685535
k__Fungi	Topsoil	2022	p__Ascomycota	c__Eurotiomycetes	o__Eurotiales	f__Aspergillaceae	g__Aspergillus	s__unidentified	g__Aspergillus sp ASV376	CCGAGTGCGGGTCCTTTGGGCCCAACCTCCCATCCGTGTCTATTATACCCTGTTGCTTCGGCGGGCCCGCCGCTTGTCGGCCGCCGGGGGGGCGCCTTTGCCCCCCGGGCCCGTGCCCGCCGGAGACCCCAACACGAACACTGTCTGAAAGCGTGCAGTCTGAGTTGATTGAATGCAATCAGTTA				High	-2.75021	-0.436431	High	0.0775517	-0.37897	High	-1.58159	-0.405426	High	-1.65222	-0.41582	0	4	-0.409162	4.131811e-02	39.6226415
k__Fungi	Topsoil	2022	p__Ascomycota	c__Sordariomycetes	o__Hypocreales	f__Hypocreales_fam_Incertae_sedis	g__Acremonium	s__Acremonium persicinum	s__Acremonium persicinum ASV378	CTGAGTCTAACAAACTCCCAAACCCCTGTGAACATACCTACTGTTGCTTCGGCGGGACCGCCCCGGGCGCCTTCGCGGTGCCCCGGAACCAGGCGCCCGCCGGGGACATCAAACTCTTGATTGTTATAGTGGCATTCTCTGAGTAAAACATACAAATAAGTCA				High	-2.69767	-0.428092	High	0.076047	-0.371617	High	-1.62736	-0.41716	High	-1.70028	-0.427917	0	4	-0.411197	4.847806e-02	45.9119497
k__Fungi	Topsoil	2022	p__Basidiomycota	c__Tremellomycetes	o__Cystofilobasidiales	f__Cystofilobasidiales_fam_Incertae_sedis	g__Mrakiella	s__Mrakiella aquatica	s__Mrakiella aquatica ASV379	GTGATTAAATCGAGAGCGTCTTAATTGACCTCTCACCCTTCACATCCACATACACCCTGTGAATCGTTTGGCTTTTCATTAATAGAGCGCAAGCTCGACAAGTGAAAAGTCATCATTTATACATACCCCAGTCTTATGAATGTAACAGTTTTAATAAACATAATA				High	-2.05328	-0.325835	High	0.101489	-0.495942	High	-1.26118	-0.323292	High	-1.33844	-0.336852	0	4	-0.37048	3.027695e-02	40.8805031
k__Fungi	Topsoil	2022	p__Ascomycota	c__Dothideomycetes	o__Pleosporales	f__Cucurbitariaceae	g__Pyrenochaetopsis	s__Pyrenochaetopsis tabarestanensis	s__Pyrenochaetopsis tabarestanensis ASV381	TCAAAACAGCGGACTTCGGTCCTTGCTGCACCCTTGTCTTTTGCGTACCGTATGTTTCCTCGGCGGGCTTGCCTGCCGGTTGGACATTATCAAACCTTTTTGTAGTTGCAATCAGCGTCAGAAAATAAACAATAATTA				High	-2.18755	-0.347142	High	0.0898495	-0.439065	High	-1.33639	-0.342571	High	-1.41086	-0.355077	0	4	-0.370964	5.654729e-02	37.1069182
k__Fungi	Topsoil	2022	p__Ascomycota	c__Sordariomycetes	o__Sordariales	f__Chaetomiaceae	g__Humicola	s__Humicola olivacea	s__Humicola olivacea ASV382	CAGAGTTGCAAAACTCCCAAACCATTGTGAACGTTACCTTTACCGTTGCTTCGGCGGGCGGCCCGGGTCCTGCCCGGCGCCCCTCGGCCCTCGCGGGCGCCCGCCGGAGGAAAACCAAACTATTGCATTGTATGGCCTCTCTGAGTCTTCTGTACTGAATAAGTCA				Low	2.01786	0.405065				Low	1.38877	0.433286				2	0	0.419175	6.967573e-02	23.2704403
k__Fungi	Topsoil	2022	p__Basidiomycota	c__Tremellomycetes	o__Tremellales	f__Rhynchogastremataceae	g__Papiliotrema	s__Papiliotrema flavescens	s__Papiliotrema flavescens ASV383	TTGATTGGTCGAAAGACCTTATCAGATTCTACCACCTCTGTGAACCGTTGACCTCCGGGTTAATAATCAAACATCAGTGTAACGAACGTAAGAGTATCTTAATTAAACA	Y103									Low	0.531714	0.16589				1	0	0.16589	3.791618e-03	43.3962264
k__Fungi	Topsoil	2022	p__Ascomycota	c__Dothideomycetes	o__Pleosporales	f__Cucurbitariaceae	g__Pyrenochaetopsis	s__unidentified	g__Pyrenochaetopsis sp ASV385	TCAAAACAGCGGACTTCGGTCTTTGCTGCACCCTTGTCTTTTGCGCACCGAATTGTTTCCTCGGCGGGCTTGCCTGCCGGTTGGACATTATCAAAACCTTTTTGTAGTTGCAATCAGCGTCAGAAAAATCATAATTATTA				High	-2.10358	-0.333816	High	0.0877607	-0.428858	High	-1.2738	-0.326527	High	-1.34874	-0.339444	0	4	-0.357161	5.503781e-02	16.9811321
k__Fungi	Topsoil	2022	p__Ascomycota	c__GS37	o__unidentified	f__unidentified	g__unidentified	s__unidentified	c__GS37 sp ASV396	ATAGAGGAGGGCCTCTGGCCCAACCTTCCACCCCGTGTCTTGAATACCTTGTTTCTTTGGCGGGCTCCGCCCGTCAGAAGCACTCTCAAACTCGATAACATGTTTCTGAATATCAAATGATATAATAAAGCA				High	-2.79743	-0.443923	High	0.0905195	-0.442339	High	-1.65446	-0.424106	High	-1.72657	-0.434533	0	4	-0.436225	5.057655e-02	36.4779874
k__Fungi	Topsoil	2022	p__Ascomycota	c__Eurotiomycetes	o__Eurotiales	f__Aspergillaceae	g__Aspergillus	s__Aspergillus japonicus	s__Aspergillus japonicus ASV399	CCGAGTGCTGGGTCCTTCGGGGCCCAACCTCCCACCCGTGCTTACCGTACCCTGTTGCTTCGGCGGGCCCGCCTTCGGGCGGCCCGGGGCCTGCCCCCGGGACCGCGCCCGCCGGAGACCCCAATGGAACACTGTCTGAAAGCGTGCAGTCTGAGTTGATTGATACCAATCAGTTA				High	-3.0446	-0.483146	High	0.0656371	-0.320748	High	-1.79974	-0.461346	High	-1.86826	-0.470193	0	4	-0.433858	6.266359e-02	61.0062893
k__Fungi	Topsoil	2022	p__Chytridiomycota	c__Rhizophydiomycetes	o__Rhizophydiales	f__unidentified	g__unidentified	s__unidentified	o__Rhizophydiales sp ASV401	CTGATTACCAGCTCTATGGGTTGATTCGAAAGAGTCCTCGTAGAGTTGATCAACCCTTTGTGCACTGTTCTGTTTTTTGGGTCTCGTCTAGCGTATGCTTGAGGCCCAGCATTTATACAAACCATACCAATTTTGACTTAATCCTATGAAAATAGAAA							High	0.0246369	-0.120392							0	1	-0.120392	6.271510e-02	61.6352201
k__Fungi	Topsoil	2022	p__Basidiomycota	c__Microbotryomycetes	o__Leucosporidiales	f__Leucosporidiaceae	g__Leucosporidium	s__Leucosporidium scottii	s__Leucosporidium scottii ASV410	GTGAATATTAGCGCATCTACTTGTAGAGCGTGACCTCCACTTTCTAACTCTGTGCATTTATTGGCGGAAGGACTTGAGCAATCGAGTTTCCTTCTGCGGCTCATTTTAAAACACTAGTTAAAGTATGTAACGAAATATCGAAACAAAAA	Y71									Low	0.490328	0.152978				1	0	0.152978	5.677348e-03	41.5094340
k__Fungi	Topsoil	2022	p__Ascomycota	c__Leotiomycetes	o__Helotiales	f__Helotiaceae	g__Tetracladium	s__unidentified	g__Tetracladium sp ASV412	CCGAGTTCATGCCCTATAAACGGGTAGATCTCCCACCCTTTGTATACCTTTACCTTTGTTGCTTTGGCGGGCCGCCTAGCTACTGGCTTCGGCTGGTAAGTGCCCGCCAGAGAACCCAAAACCCTGAATTATTAGTGTCGTCTGAGTAAAATATTTAATATTTA										Low	0.741877	0.231459				1	0	0.231459	4.811749e-02	67.2955975
k__Fungi	Topsoil	2022	p__Ascomycota	c__Sordariomycetes	o__Hypocreales	f__Nectriaceae	g__Fusarium	s__unidentified	g__Fusarium sp ASV414	CCGAGTTTACAACTCCCAAACCCCTGTGAACATACCTATACGTTGCCTCGGCGGATCAGCCCGCTCCCGGTAAAACGGGACGGCCCGCCAGAGGACCCCTAAACTCTGTTTCTATATGTAACTTCTGAGTAAAACCATAAATAAATCA				Low	0.661809	0.132851				Low	0.540084	0.168502				2	0	0.150676	4.550837e-02	94.9685535
k__Fungi	Topsoil	2022	p__Ascomycota	c__Dothideomycetes	o__Venturiales	f__Venturiaceae	g__unidentified	s__unidentified	f__Venturiaceae sp ASV415	ATGGGTTAACGCCTCCGGGCACAATCCCCACCCTTTGTAACCGCGGCCCGGATTCGGCGCCTGGCGGGGAGCCCCCTCTGCTCGCGGAGGGCCCCGCCTGCCGGAATTAGCCAACCCTGCCTAGAAAATTGAAGTCTGAGAACAAGTTAAATTAAACA							Low	0.0449294	0.249804	Low	0.947503	0.295613				2	0	0.272708	5.154853e-02	47.7987421
k__Fungi	Topsoil	2022	p__Basidiomycota	c__Tremellomycetes	o__Tremellales	f__Bulleribasidiaceae	g__Vishniacozyma	s__Vishniacozyma tephrensis	s__Vishniacozyma tephrensis ASV416	ATAATGCCCTTTGACTTCGGTCTATTGGGTTCAATGTGTGCCTTCTCTTCGGAGTTGGCCATCCACACACACCGTGAACTGTGGCTTCGGCCATCACAAACTATTAGTAATGAATGTAATATCATAACAAAATA	Y107			High	-1.61209	-0.255822	High	0.0393424	-0.192253	High	-0.885599	-0.227015				0	3	-0.22503	1.957621e-02	61.6352201
k__Fungi	Topsoil	2022	p__Ascomycota	c__Sordariomycetes	o__Hypocreales	f__Hypocreales_fam_Incertae_sedis	g__Acremonium	s__Acremonium fusidioides	s__Acremonium fusidioides ASV417	TAGAGTGTAAACTCCCTAACCTTTGTGAACATACCTGTTGCTTCGGCGGTCCTCACCGGCCGCCGAAGGCCTATATTCTTGAATTTACATGAATTTCTGAGTATCAAACAAAAATAAATAA				High	-1.25849	-0.19971	High	0.0606564	-0.296408	High	-0.786822	-0.201695				0	3	-0.232604	5.620687e-02	57.8616352
k__Fungi	Topsoil	2022	p__Basidiomycota	c__Cystobasidiomycetes	o__Erythrobasidiales	f__unidentified	g__unidentified	s__unidentified	o__Erythrobasidiales sp ASV418	ATGAATACACTGGATGCTCTTTTTAGAGGTCCGACACTCATTTACCTTCACACTGTGCACACACTTCTTTTTCACCCATTTTAAACACTTTAGTATAAGAATGTACCAGTCTCTTAATTGAGCATAAATATATAATA				High	-2.07446	-0.329196	High	0.0424211	-0.207298	High	-1.14077	-0.292425	High	-1.20838	-0.304119	0	4	-0.28326	1.913502e-02	81.7610063
k__Fungi	Topsoil	2022	p__Basidiomycota	c__Microbotryomycetes	o__Microbotryomycetes ord Incertae sedis	f__Microbotryomycetes fam Incertae sedis	g__Rhodotorula	s__Rhodotorula nothofagi	s__Rhodotorula nothofagi ASV420	GTGAATTTAGAGCGTAACTTCGGTTAGCTCAACCTTCATTTTCCAACTCTGTGCACTATTGGCGGACTGAGAGTAAGCAATTGCTATTCAGTCTGCGGCTCACTATTAAACATTAGTTAAAGTATGTAAACAAAAACAAAACAAAAA	Y195_Y194_Y192						High	0.0428014	-0.209157							0	1	-0.209157	7.307766e-03	44.6540881
k__Fungi	Topsoil	2022	p__Basidiomycota	c__Tremellomycetes	o__Tremellales	f__Bulleribasidiaceae	g__Vishniacozyma	s__Vishniacozyma globispora	s__Vishniacozyma globispora ASV421	TTGAATTTGATCTTCGGATCTCATACATAATAACACACTGTGAACCGTGGCTTCGGCCCAAACTTGAAGTCTAGAATGTAATATATCATAACAAAATA							High	0.0227309	-0.111078							0	1	-0.111078	3.265315e-03	45.9119497
k__Fungi	Topsoil	2022	p__Basidiomycota	c__Agaricomycetes	o__Polyporales	f__Phanerochaetaceae	g__Bjerkandera	s__Bjerkandera adusta	s__Bjerkandera adusta ASV422	TCGAGTTTTGAACGGGTTGTCTGCTGGCTCGCAAGGGCATGTGCACGCCTGTCTCATCCACTCTCAACTTCTGTGCACTTTTCATAGGCCGGCTTGTGGGTGCGTTCGCGCACTTGTAGGTGTCGGGCTTATGCTTTACTACAAACGATTCAGTTTTAGAATGTCATACTTTGCTATAACGCAATTTATATA				Low	0.477233	0.0957994				Low	0.341948	0.106685				2	0	0.101242	3.381774e-04	15.7232704
k__Fungi	Topsoil	2022	p__Ascomycota	c__Dothideomycetes	o__Pleosporales	f__unidentified	g__unidentified	s__unidentified	o__Pleosporales sp ASV427	TCAATTCAATAGGACAGACGACCCGCCTTGGGTTCCTGTCACTGTTGCACCCTTTGTCTTTGCGTACTGTATGTTTCCTCGGTGGGCTCGCCCGCCGATAGGACATTCTATAAACCCTTTGTAATTGCAATCAGCGTCAGAAAAAACTATAATAGTTA		0.460719	0.172095	Low	2.58478	0.518867	Low	0.102768	0.571382	Low	1.76013	0.549145	Low	1.69639	0.542078	5	0	0.470713	4.069774e-02	47.1698113
k__Fungi	Topsoil	2022	p__Ascomycota	c__Sordariomycetes	o__Glomerellales	f__Plectosphaerellaceae	g__Lectera	s__Lectera longa	s__Lectera longa ASV431	CCGAGTTTACACTCATAACCCTTTGTGAACATTATAACTTGTTGCTTCGGCGGCTTCTGCCCTTCGGGGTGCTGCCCGCCGGCAGTTTCAGTATCTCTGTTTGTACCCGACGATACATCTGAGTGTTCTTAGCGAACTATAA							Low	0.0191905	0.106698	Low	0.981898	0.306344				2	0	0.206521	4.900436e-02	43.3962264
k__Fungi	Topsoil	2022	p__Ascomycota	c__Eurotiomycetes	o__Eurotiales	f__Aspergillaceae	g__Penicillium	s__unidentified	g__Penicillium sp ASV432	CCGAGTGAGGGCCCTCTGGGTCCAACCTCCCACCCGTGTTTATCGTACCTTGTTGCTTCGGCGGGCCCGCCGCAAGGCCGCCGGGGGGCTTCCGTCCCCGGGTCCGCGCCCGCCGAAGACACCTGTGAACGCTGTATGAAGATTGCAGTCTGAGCGAAAAGCTAAATCGTTA				Low	2.10541	0.422638	Low	0.0444844	0.24733	Low	1.45066	0.452593	Low	1.37735	0.440129	4	0	0.390672	1.038697e-01	29.5597484
k__Fungi	Topsoil	2022	p__Ascomycota	c__Leotiomycetes	o__Helotiales	f__Leotiaceae	g__Neobulgaria	s__unidentified	g__Neobulgaria sp ASV433	CTGAAAGGGGACTCCGGTCCCCGGGACAAGCCCCCGTCGAGCCCTTGGGCTCCCCGGGTGGTGACACCCCTTACCCTTTGTTTACCTTACCTCTGTTGCTTTGGCAAGGCCCCTGCCCGGGTGGTTCCAGGCTTGGGCTCTGCCAGAGGGCCCCAACTCGTGGATAGTTCTTGTTTGTCTGAGTACGATATAATCGTTTA				Low	2.35695	0.473132	Low	0.0292193	0.162457	Low	1.51627	0.473063	Low	1.44167	0.460682	4	0	0.392334	5.266609e-02	40.8805031
k__Fungi	Topsoil	2022	p__Basidiomycota	c__Agaricomycetes	o__Cantharellales	f__unidentified	g__unidentified	s__unidentified	o__Cantharellales sp ASV440	ACGAATTGTTAAAGGGGGTTGATGCTGGCCTTTATTGGCATGTGCTCGCCTCCGACAATCCTTATCCATACACCTGTGCACATCTGAGGGGTTTTCCGTCTAGGTTGACCCCTCTCTTTTTATTACAAACTCCTTATTATAACATTGAACGTGATTAGTGCCGTTAAGGCCTTAAACAAATA				Low	0.505008	0.101375				Low	0.390169	0.121729				2	0	0.111552	5.554171e-04	15.7232704
k__Fungi	Topsoil	2022	p__Ascomycota	c__Leotiomycetes	o__Helotiales	f__Helotiaceae	g__Articulospora	s__unidentified	g__Articulospora sp ASV455	CCGAAGTACAGGCCCCTTCGGGGGCTAAACTTCCACCCTTTGTTTATCACACTTTGTTGCTTTGGCGAGACGCCCCTGGGCCACCGGCTTCGGCTGGTGAGTGCTCGCCGGAGAAAACCCAAACCCAAACCTTTTTTAGTGTTGTCTGAGAACTATTTTAATAATTA				Low	1.38339	0.277701	Low	0.0413397	0.229845	Low	1.04478	0.325963				3	0	0.277836	2.916612e-02	54.0880503
k__Fungi	Topsoil	2022	p__Ascomycota	c__Sordariomycetes	o__Chaetosphaeriales	f__Chaetosphaeriaceae	g__Chloridium	s__Chloridium aseptatum	s__Chloridium aseptatum ASV459	CAGGACTCGCAAGACTCCTACAACCCTGTGAACCTACTATACGAACGTTGCTTCGGCGGGTGCGCCCCGGGGATTCGTTCCCGCGGCGCGTCAGCCCGCCGGCAGCCTACAAATTCTGTTTCTTTGCGTTGGCATCTCGAGAAAAACAAATAAGTTA				High	-2.12585	-0.337351	High	0.0477749	-0.23346	High	-1.22685	-0.314492	High	-1.29818	-0.326719	0	4	-0.303005	4.676702e-02	63.5220126
k__Fungi	Topsoil	2022	p__Ascomycota	c__Sordariomycetes	o__Magnaporthales	f__Magnaporthaceae	g__unidentified	s__unidentified	f__Magnaporthaceae sp ASV460	CCGAGAACCGGCGCCCTCGTGGCCCGACCCTCAAACCACCGCGTACCGAACTTCAACGTTGCCTCGGCGGGGCCCTCGGGCACCGCCGCAGGACGCAACCAAAACCGTTTTGTGAGACGAACGTCTGATAACCTTCTTCGCGAATGCGATAAAGTA				Low	1.43094	0.287245	Low	0.0113322	0.0630063	Low	0.993723	0.310033				3	0	0.220095	4.400561e-02	44.0251572
k__Fungi	Topsoil	2022	p__Ascomycota	c__Dothideomycetes	o__Pleosporales	f__Phaeosphaeriaceae	g__Leptospora	s__unidentified	g__Leptospora sp ASV464	CAAATCAGTAGCTTGCTACTGCGCTGGGGGAGACGGGAAAGTCCTGGCTGAAAAGTCGGTGTACCGGTACCTACACCCCTATCATACCCTTGTCTTTTGAGTACTTATGTTTCCTTGGTAGGCTTGCCTGCCAATAGGACAAACTTTAAACCTTTGTAAATATCAATCAGCGTCTGAAAAATAATTAATAATTA				High	-0.518831	-0.0823332	High	0.0303518	-0.148319							0	2	-0.115326	5.151046e-04	16.3522013
k__Fungi	Topsoil	2022	p__Ascomycota	c__Sordariomycetes	o__Hypocreales	f__unidentified	g__unidentified	s__unidentified	o__Hypocreales sp ASV465	CCGAGTTTTCAACTCACCAACCCATTGTGAACTTATTCTTGCTTCGGCGGGGGGCCTCGCGCCCGCCGCCGGGGGACCCAAAACTCTGTTTCTACGAATCTCTGAGTAAAAAACAAATAAATCA				High	-1.42246	-0.22573	High	0.0548078	-0.267828	High	-0.760863	-0.19504				0	3	-0.229533	7.838548e-03	23.2704403
k__Fungi	Topsoil	2022	p__Mortierellomycota	c__Mortierellomycetes	o__Mortierellales	f__Mortierellaceae	g__Mortierella	s__Mortierella alpina	s__Mortierella alpina ASV468	TAATCAAGTGTTTTTATGGCACTTTCAAAAATCCATATCCACCTTGTGTGCAATGTCATCTCACTGGGGGCCACCGGCTGTCAAAAGCCGTCTGGTCACCTTTGGGATTTATATCTACTCAGAACTTTAGTGATTTTGTCTGAAACATATTATGAATACTTAATTCAAAATA				Low	1.7162	0.34451	Low	0.0327003	0.181811	Low	1.16024	0.361986				3	0	0.296102	3.305852e-02	39.6226415
k__Fungi	Topsoil	2022	p__Ascomycota	c__Eurotiomycetes	o__Eurotiales	f__Aspergillaceae	g__Penicillium	s__Penicillium roseopurpureum	s__Penicillium roseopurpureum ASV470	CCGAGTGAGGGCCCTCTGGGTCCAACCTCCCACCCGTGTTTAACGAACCTTGTTGCTTCGGCGGGCCCGCCTCACGGCCGCCGGGGGGCATCCGCCCCCGGGCCCGCGCCCGCCGAAGACACCTGTGAACACTGTCTGAAGTTGCAGTCTGAGAAACTAGCTAAATTAGTTA				High	-1.87366	-0.29733	High	0.10091	-0.493114	High	-1.13859	-0.291866	High	-1.21991	-0.307019	0	4	-0.347332	2.520205e-02	38.3647799
k__Fungi	Topsoil	2022	p__Ascomycota	c__Dothideomycetes	o__Capnodiales	f__Dissoconiaceae	g__Dissoconium	s__Dissoconium eucalypti	s__Dissoconium eucalypti ASV472	CCAGAAGCCGCGCCGGCCGCAACGCCGGCGCCTTCGCCCAACCCTTTGTGAATTGCGCCCGATTTCCCCGGGGGGACCGCCTGCCCTGCGCGCGCGGCCCCCCGGCGGACCCCTCCAACTCGTGTTGTACCTGCCGTCCGAGTCTTATGAGAAATCAAACAA				Low	2.06737	0.415003	Low	0.0346552	0.19268	Low	1.26177	0.393663	Low	1.1669	0.37288	4	0	0.343556	8.107298e-03	61.6352201
k__Fungi	Topsoil	2022	p__Ascomycota	c__Eurotiomycetes	o__Eurotiales	f__Aspergillaceae	g__Penicillium	s__Penicillium bilaiae	s__Penicillium bilaiae ASV474	CTGAGTGAGGGCCCTCTGGGTCCAACCTCCCACCCGTGTCTCTTGTACCATGTTGCTTCGGCGAGCCCGCCTCACGGCCGCCGGGGGGCATCTGCCCCCGGGCCCGCGCCCGCCGAAGCCCCCTCTGAACGCTGTCTGAAGATTGCAGTCTGAGCGATAAGCAAAAATTATTTA				Low	2.19481	0.440585	Low	0.0337681	0.187748	Low	1.43478	0.447638	Low	1.35698	0.43362	4	0	0.377398	4.625639e-02	42.7672956
k__Fungi	Topsoil	2022	p__Mortierellomycota	c__Mortierellomycetes	o__Mortierellales	f__Mortierellaceae	g__Mortierella	s__unidentified	g__Mortierella sp ASV475	TAATAAGTGTTTTATGGCACTTTTTAAATCCATATCCACCTTGTGTGCAATGTCAGTCGTTCTCTTATGAGAATGACCAAACATCAACCTATTTTTAACTCTTTGTCTGAAAAATATTATGAATAAATAATTCAAAATA							High	0.00919662	-0.0449409							0	1	-0.0449409	6.606776e-02	55.3459119
k__Fungi	Topsoil	2022	p__Ascomycota	c__Leotiomycetes	o__Helotiales	f__Vibrisseaceae	g__Phialocephala	s__Phialocephala humicola	s__Phialocephala humicola ASV477	CAGGACTCGCAAGACTCCTTACACCCTGTGAATCTTACCGTACACGCGTTGCTTCGGCGGGCCCGCCCGCCGGCAGCATACCACATTCTGTTTCTCTGCGTTGGCATCTCGAGACACAAAGCAAATAAGTTA				High	-2.31175	-0.366851	High	0.043847	-0.214266	High	-1.3034	-0.334113	High	-1.37265	-0.34546	0	4	-0.315173	3.144378e-02	55.3459119
k__Fungi	Topsoil	2022	p__Ascomycota	c__Sordariomycetes	o__Hypocreales	f__Nectriaceae	g__Thelonectria	s__unidentified	g__Thelonectria sp ASV491	CCGAGTTTACAACTCCCAAACCCCTGTGAACATACCTACGTTGCTTCGGCGGACCACCCCAACCCCCTCGGGGCGAGGGGCCGCCAGAGGACCCAAAACCCAACTGTTTTTTCCGTAACGAAACCTATTCTGAGTGGAATTATTAAATAAATCA							High	0.0113442	-0.0554355							0	1	-0.0554355	5.523713e-02	76.7295597
k__Fungi	Topsoil	2022	p__Ascomycota	c__Dothideomycetes	o__Pleosporales	f__Lentitheciaceae	g__Keissleriella	s__Keissleriella cladophila	s__Keissleriella cladophila ASV515	CCTGGCCTTGGGCCGCTCGCGGGGGCGCGTCGTTCGCGATGGCGTCTCCGGGGGTGCTTAGCCCTTGACTATCACCTTGACTACGCGCACCTTTGTTGTTCCCTCGGCAGCTCGCTGCCGCCAGGGACCCCGAAACCCCCTTGCATTAGCATAAAACCTCTGAAAACAAACCTAATTATTTA										Low	0.369547	0.115295				1	0	0.115295	1.287761e-03	19.4968553
k__Fungi	Topsoil	2022	p__Ascomycota	c__Dothideomycetes	o__Pleosporales	f__unidentified	g__unidentified	s__unidentified	o__Pleosporales sp ASV516	TCAATTTTACAGTCCTGGGATGGGGGTAAAAACCCTATCCCATGCTGTTCAACCCTTTGTCTTTTGCGTACTGTATGTTTCCTCGGCGGGTTCGCCCGCCGATAGGACACTTCAAAACCTTTTGTAATTGCAATCAGCGTCAGAAAAACTATAATAGTTA				Low	2.51413	0.504686	Low	0.0950649	0.528553	Low	1.67821	0.523587	Low	1.60821	0.513898	4	0	0.517681	3.133404e-02	35.8490566
k__Fungi	Topsoil	2022	p__Ascomycota	c__Sordariomycetes	o__Hypocreales	f__Nectriaceae	g__unidentified	s__unidentified	f__Nectriaceae sp ASV529	CCGAGTTTACAACTCCCAAACCCCTGTGAACATACCACTTGTTGCCTCGGCGGATCAGCCCGCGCCCCGTAAAAAGGGACGGCCCGCCCGAGGACCCCTAAACTCTGTTTTTAGTGGAACTTCTGAGTAAAACAAACAAATAAATCA										Low	0.397881	0.124135				1	0	0.124135	2.958716e-02	95.5974843
k__Fungi	Topsoil	2022	p__Ascomycota	c__Sordariomycetes	o__Hypocreales	f__Hypocreaceae	g__Monocillium	s__Monocillium griseo-ochraceum	s__Monocillium griseo-ochraceum ASV531	CTGAGTGTTACAACTCCCAAACCCTATGTGAACACTACCATTCGTTGCTTCGGCGGGACCGCCCCGGCGCCTCTGCGCGCCGGAACCAGGCGCCCGCCGGGGGCCCGAAACTCTTGTTTTGTCAGTGGAATTTTCTCTGAGTGGCATAAGCAAATAAATTA				High	-3.01735	-0.478823	High	0.0796485	-0.389217	High	-1.77398	-0.454743	High	-1.84161	-0.463486	0	4	-0.446567	4.685660e-02	65.4088050
k__Fungi	Topsoil	2022	p__Ascomycota	c__Sordariomycetes	o__Hypocreales	f__Hypocreales_fam_Incertae_sedis	g__unidentified	s__unidentified	f__Hypocreales_fam_Incertae_sedis sp ASV542	CCGAGTGTAAAAACTCCCAAACCATTGTGAACCTACCACTGTTGCTTCGGCGGCCTCGCCCCGGGCGCGTTCGCGCGGCCCGGACCCAGGCGTCCGCCGGAGGCTCCAAACTCTTGTCTTTTAGTGTATTTCTGAGTGGCATAAGCAAATAAATCA				High	-2.13221	-0.338359	High	0.0815386	-0.398453	High	-1.246	-0.3194	High	-1.3126	-0.330347	0	4	-0.34664	1.169511e-02	52.8301887
k__Fungi	Topsoil	2022	p__Ascomycota	c__Eurotiomycetes	o__Eurotiales	f__Trichocomaceae	g__Sagenomella	s__Sagenomella striatispora	s__Sagenomella striatispora ASV543	CCGAGTGAGGGTTCCTTGCGAGCCCAACCTCCCACCCGTGTTTAACTATACCGTGTTGCTTCGGCGGGCCCACTGGGGCCCGTTCCTGGTCGCCTGGGGGCGTGAAACCCCCCGGGCCCGTGCCCGCCGGAGACCCCTTGAACCCTGAGTGAATCGAGTGTCGTCTGAGTTTGAGTTAAATCATTA				Low	1.16368	0.233596	Low	0.0449462	0.249897	Low	0.872315	0.272155				3	0	0.251883	3.818269e-02	29.5597484
k__Fungi	Topsoil	2022	p__Ascomycota	c__Sordariomycetes	o__Xylariales	f__Bartaliniaceae	g__Truncatella	s__Truncatella angustata	s__Truncatella angustata ASV545	CAGAGTTATCTAACTCCCAAACCCATGTGAACTTACCACTGTTGCCTCGGCAGATGTTGCTGGGCGAACCTACCCTGTAAGCAATTACCTGGGAACGGCTTACCCTGTAGCGCCTGCCGGTGGACTACTAAACTCTTGTTATTTTTAAGTAATCTGAGCGTCTTATTTTAATAAGTCA				Low	1.38068	0.277158	Low	0.0646625	0.359518	Low	1.00212	0.312652				3	0	0.316443	3.683222e-02	21.3836478
k__Fungi	Topsoil	2022	p__Ascomycota	c__Sordariomycetes	o__Hypocreales	f__Nectriaceae	g__Ilyonectria	s__Ilyonectria lusitanica	s__Ilyonectria lusitanica ASV548	CCGAGTTTACAACTCCCAAACCCCTGTGAACATACCATATTGTTGCCTCGGCGGTGCCTGTTTCGGCAGCCCGCCAGAGGACCCAAACCCTAGATTACATTAAAGTATCTTCTGAGTCAATGATTAAATCAATCA				High	-1.35408	-0.214879	High	0.016191	-0.07912							0	2	-0.147	3.200143e-02	47.1698113
k__Fungi	Topsoil	2022	p__Ascomycota	c__Dothideomycetes	o__Pleosporales	f__Didymellaceae	g__Didymella	s__Didymella pomorum	s__Didymella pomorum ASV549	CCTAGAGTTGTAGGCTTTGCCTACCATCTCTTACCCATGTCTTTTGAGTACCTTCGTTTCCTCGGCGGGTCCGCCCGCCGAACGGACAAATTAAACCATTTGCAGTTGCAATCAGCGTCTGAAAAAACTTAATAATTA	F72_F92_F88_F87_F8_F77_F53_F306_F298_F284_F264_F135			High	-2.28427	-0.36249	High	0.100159	-0.489444	High	-1.35249	-0.346698	High	-1.42358	-0.358279	0	4	-0.389228	2.815383e-02	11.9496855
k__Fungi	Topsoil	2022	p__Basidiomycota	c__Microbotryomycetes	o__Sporidiobolales	f__Sporidiobolaceae	g__Sporobolomyces	s__unidentified	g__Sporobolomyces sp ASV552	GTGAATTTTAGGGCGTGCTTTCGAGCAGCCTGACCTCCACTTTCTACTCTGTGCACCTTTTCACATTAGGACTCTGATTGCGCGCCTTCGGGCAAGCGGTTGTGTCCTTTTGTACCCCATTTTATTTTAAACCTGAGTTTAAGAATGTAACAAAAAACCATAACAAAAAA				High	-1.17355	-0.18623	High	0.0587841	-0.287259	High	-0.695433	-0.178268				0	3	-0.217252	4.364504e-02	40.8805031
k__Fungi	Topsoil	2022	p__Ascomycota	c__Pezizomycetes	o__Pezizales	f__Pyronemataceae	g__Tricharina	s__unidentified	g__Tricharina sp ASV566	CAAGTAAATACGTGTTCTTCGGAATGTGCATTTTCAAACCCCTCTGTGTACCTTACCTGTTGCTTCCGTGCTGCGTGGATTTCGGTCCCCTCCCTTGTCGGAGTGTTTGGCACGGCTAACAAAATTCTTGCATTTCATGTCATCTGTCTGAACTGTTAAATAGAAAAAGTTA				Low	2.02679	0.406856	Low	0.0195609	0.108757	Low	1.28779	0.401779				3	0	0.305797	4.586894e-02	45.2830189
k__Fungi	Topsoil	2022	p__Ascomycota	c__Eurotiomycetes	o__Eurotiales	f__Aspergillaceae	g__Aspergillus	s__unidentified	g__Aspergillus sp ASV573	CCGAGTGCGGGTCTTTATGGCCCAACCTCCCACCCGTGACTATTGTACCTTGTTGCTTCGGCGGGCCCGCCAGCGTTGCTGGCCGCCGGGGGGCGACTCGCCCCCGGGCCCGTGCCCGCCGGAGACCCCAACATGAACCCTGTTCTGAAAGCTTGCAGTCTGAGTGTGATTCTTTGCAATCAGTTA				Low	2.17426	0.43646	Low	0.115303	0.641076	Low	1.42219	0.443712	Low	1.34973	0.431305	4	0	0.488138	8.040111e-03	25.1572327
k__Fungi	Topsoil	2022	p__Ascomycota	c__Sordariomycetes	o__Hypocreales	f__Hypocreaceae	g__Trichoderma	s__Trichoderma lixii	s__Trichoderma lixii ASV576	CCGAGTTTACAACTCCCAAACCCAATGTGAACGTTACCAAACTGTTGCCTCGGCGGGATCTCTGCCCCGGGTGCGTCGCAGCCCCGGACCAAGGCGCCCGCCGGAGGACCAACCAAAACTCTTTTTGTATACCCCCTCGCGGGTTTTTTATAATCTGAGCCTTCTCGGCGCCTCTCGTAGGCGTTTCGAAAATGAATCA				Low	2.53711	0.509297	Low	0.0770044	0.428138	Low	1.646	0.513536	Low	1.57278	0.502577	4	0	0.488387	3.697107e-02	36.4779874
k__Fungi	Topsoil	2022	p__Basidiomycota	c__Microbotryomycetes	o__Leucosporidiales	f__Leucosporidiaceae	g__Leucosporidium	s__Leucosporidium fragarium	s__Leucosporidium fragarium ASV581	GTGAATATTAGCGCATCTCTTCGGAGAGCGTGACCTCCACTTTCTAACTCTGTGCATTTATTTGGCGGGAAACTATGTAGATCAGTAGTAATACTCGAACTACATGTTTCCTGCGGCTCATTTTATAACACTAGTTAAAGTATGTAACGAAATATCGAAACAAAAAA				Low	1.06507	0.213802				Low	0.73959	0.230746				2	0	0.222274	1.516871e-02	52.2012579
k__Fungi	Topsoil	2022	p__Ascomycota	c__Leotiomycetes	o__Helotiales	f__Helotiales_fam_Incertae_sedis	g__unidentified	s__unidentified	f__Helotiales_fam_Incertae_sedis sp ASV583	CTAGAGCAAAGGATAGACAGCGCCCGCGGAGCTTGCTCCCTGGGGCTACCCTACTTCGGTAGGGTTTAGAGTCGTCGGGCCTCTCGCAGAAGCTCGGTCCTGAACTCCACCCTTGAATAAATTACCTTTGTTGCTTTGGCGGGCCGCCTCGTGCCAGCGGCTTCGGCTGTTGCGTGCCCGCCAGAGGACCACAACTCTTGTTTTTAGTGATGTCTGAGTACTATATAATAGTTA				High	-1.80995	-0.28722	High	0.0887102	-0.433498	High	-1.07997	-0.276839	High	-1.15395	-0.290419	0	4	-0.321994	3.237768e-02	44.6540881
k__Fungi	Topsoil	2022	p__Ascomycota	c__Eurotiomycetes	o__Eurotiales	f__Aspergillaceae	g__Penicillium	s__Penicillium citreonigrum	s__Penicillium citreonigrum ASV584	CCGAGTGAGGGCCCTCTGGGTCCAACCTCCCACCCGTGTTTATCGTACCTTGTTGCTTCGGCGGGCCCGCCTCACGGCCGCCGGGGGGCTTCTGCCCCCTGGCCCGCGCCCGCCGAAGACACCATTGAACGCTGTCTGAAGATTGCAGTCTGAGCAATTAGCTAAATAAGTTA				Low	1.61374	0.323942	Low	0.0408794	0.227286	Low	1.1007	0.343408				3	0	0.298212	3.569451e-02	21.3836478
k__Fungi	Topsoil	2022	p__Ascomycota	c__Sordariomycetes	o__Hypocreales	f__Hypocreaceae	g__Trichoderma	s__Trichoderma virens	s__Trichoderma virens ASV586	CCGAGTTTACAACTCCCAAACCCAATGTGAACGTTACCAAACTGTTGCCTCGGCGGGATCTCTGCCCCGGGCGCGTCGCAGCCCCGGACCAAGGCGCCCGCCGGAGGACCAACCAAAACTCTTATTGTATACCCCCTCGCGGGTTTTTTACTATCTGAGCCATCTCGGCGCCCCTCGTGGGCGTTTCGAAAATGAATCA				Low	1.40091	0.281218	Low	0.0439568	0.244396	Low	0.981436	0.3062				3	0	0.277271	4.684764e-02	20.7547170
k__Fungi	Topsoil	2022	p__Ascomycota	c__Sordariomycetes	o__Hypocreales	f__Nectriaceae	g__Gibberella	s__Gibberella intricans	s__Gibberella intricans ASV587	CCGAGTTTACAACTCCCAAACCCCTGTGAACATACCTATACGTTGCCTCGGCGGATCAGCCCGCGCCCTGTAAAAAGGGACGGCCCGCCCGAGGACCCTAAACTCTGTTTTTAGTGGAACTTCTGAGTAAAACAAACAAATAAATCA				Low	0.745558	0.149663	Low	0.00548096	0.0304737	Low	0.581511	0.181426				3	0	0.120521	2.254142e-02	92.4528302
k__Fungi	Topsoil	2022	p__Ascomycota	c__Dothideomycetes	o__Pleosporales	f__Phaeosphaeriaceae	g__Paraphoma	s__Paraphoma radicina	s__Paraphoma radicina ASV589	CCTTTCAATGCAGAAGAGTTGAGATGGTTGAGTATCTCGCCTCTCAATTCTCGCTGTATTTTACCCTTGTTTTTCTCATACTATTATTTCCTCGGCAGGCTCGCCTGCCGGGTGAAACAACTTCAAACCTGTTTAATTTTCAATCAGCGTCTGAACAAATTAATAATTA				Low	2.52271	0.506407	Low	0.0365346	0.203129	Low	1.61912	0.505152	Low	1.5424	0.49287	4	0	0.42689	1.405788e-02	64.7798742
k__Fungi	Topsoil	2022	p__Ascomycota	c__Sordariomycetes	o__Hypocreales	f__Clavicipitaceae	g__Metacordyceps	s__Metacordyceps chlamydosporia	s__Metacordyceps chlamydosporia ASV590	CCGAGTTTTCAACTCCCAAACCCCATGTGAACTTATACCATTTACAACCGTTGCTTCGGCGGGTTCTCGCCCCGGGCTTTACACCCCGGAACCAGGCGGCCCGCCGGGGGACCCAAACTCTAGATTTTTATTTTAGCATGTCTGAGTGGAATCATTACAAAATGAATCA				High	-1.65689	-0.262931	High	0.0133595	-0.0652834	High	-0.868634	-0.222666	High	-0.928542	-0.23369	0	4	-0.196143	3.343477e-02	60.3773585
k__Fungi	Topsoil	2022	p__Basidiomycota	c__Tremellomycetes	o__Filobasidiales	f__Filobasidiaceae	g__Naganishia	s__Naganishia albida	s__Naganishia albida ASV593	ATGATTGACCGTCTGTCGAGCTTGCTCACAGGCACATCATATCCATAACACCTGTGCACTTGTCGGATGGCTTAGTGAAGACCGCAAGGTTGGATCTATCCATCTACTTTACATAACAATTCTGTAACAAATGTAGTCTTATTATAACATAATA										Low	0.455541	0.142125				1	0	0.142125	2.338127e-03	40.8805031
k__Fungi	Topsoil	2022	p__Ascomycota	c__Dothideomycetes	o__Capnodiales	f__Mycosphaerellaceae	g__unidentified	s__unidentified	f__Mycosphaerellaceae sp ASV595	CTGAGTGAGGATGATAATACATCCGACCTCCAACCCTTTGTGAACACATCTTGTTGCTTCGGGGGCGACCCTGCCGTTCGCGGCATTCCCCCCGGAGGTCATCAAAACACTGCATTCTTACGTCGGAGTAAAAAGTTAATTTAATA				High	-1.60248	-0.254297	High	0.0896425	-0.438054	High	-0.942022	-0.241478	High	-1.02321	-0.257515	0	4	-0.297836	8.049069e-03	20.1257862
k__Fungi	Topsoil	2022	p__Basidiomycota	c__Cystobasidiomycetes	o__Erythrobasidiales	f__Erythrobasidiaceae	g__Erythrobasidium	s__Erythrobasidium yunnanense	s__Erythrobasidium yunnanense ASV598	ATGAATTTTTAGGGCGCTCTTTTTAGAGGTCCGACCAATTTCATTTCCACACACCGTGAACACACTTCTCTTTTTACACACAATTTATAAACACACAAGTCTATAAGAATGTATAAAGTCTCTTAACTGAGCATAAAGTTATAATA				Low	0.75717	0.151994	Low	0.0206566	0.114849	Low	0.521819	0.162803				3	0	0.143215	2.667346e-03	32.0754717
k__Fungi	Topsoil	2022	p__Ascomycota	c__Dothideomycetes	o__Pleosporales	f__Phaeosphaeriaceae	g__Phaeosphaeria	s__Phaeosphaeria lunariae	s__Phaeosphaeria lunariae ASV599	CATTCAGTAGCCTAGCTACTTGTTTATACCCTTGTTTTTTGCGTACCTATTGTTTCCTCGGTGGGCTTGCCCGCCGGTTGGACAAAACTATAACCTTTTTAAATCTTCAATCAGCGTCTGAATTATACGTAATAATTA										Low	0.39443	0.123059				1	0	0.123059	1.435574e-03	28.9308176
k__Fungi	Topsoil	2022	p__Ascomycota	c__Pezizomycetes	o__Pezizales	f__Ascobolaceae	g__Ascobolus	s__unidentified	g__Ascobolus sp ASV601	AAACAATACGCCTGGTGAAAGTGAGGTAAAACCACCGAATCCAGTGCTGTATATAACCACCTGTTTACCTTTACCTGTTGCTTCCGTGGAATTACGGGTGCTCTTCCTGTTCGCAGGCTTGAGTTACCTTCCACGGGTGTATTTTAAAACTCGTTTTGTATTATTGTCTGATCTAAAATTTTAATAAAAGTTA							High	0.0278565	-0.136126							0	1	-0.136126	4.046035e-02	13.2075472
k__Fungi	Topsoil	2022	p__Ascomycota	c__Eurotiomycetes	o__Phaeomoniellales	f__Phaeomoniellaceae	g__Phaeomoniella	s__Phaeomoniella chlamydospora	s__Phaeomoniella chlamydospora ASV604	TCGAGTCAGGGTCCTCTGGGCCCGATCTCCAACCCTTTGTTTATCATACCTTTGTTGCTTTGGCAGACCCGTCCTTCGGGACCGTCGGGGGCGTTCAGTCGCCTCTGGCCAGCGTCTGCCAGTAGCCCAACCAAAATTCTTTGTTACATGTGACGTCTGAACGGTTCCATCAAAATCAAACCA										Low	0.446894	0.139427				1	0	0.139427	1.321355e-03	35.2201258
k__Fungi	Topsoil	2022	p__Ascomycota	c__unidentified	o__unidentified	f__unidentified	g__unidentified	s__unidentified	p__Ascomycota sp ASV606	CCGAGTGAGGGTCTCTCAGGCCCGACCTCCCACCCTGTGTTTTTGTGACCTTGTTGCTTTGGCGGGCCCGCCTCGATGAGAGGCCGCCGGAAGCTCACGCTTTGGGCCCGTGCCCGCCAGTAGCCCCCTTAAATTCTTCATAAATCTGTCGTCTGAGTCCATGGATATAATGAAAA				High	-1.84341	-0.292531	High	0.0911718	-0.445527	High	-1.1021	-0.282514	High	-1.17539	-0.295815	0	4	-0.329097	2.003309e-02	20.1257862
k__Fungi	Topsoil	2022	p__Ascomycota	c__Sordariomycetes	o__Hypocreales	f__Nectriaceae	g__Fusarium	s__unidentified	g__Fusarium sp ASV607	CCGAGTTTACAACTCCCAAACCCCTGTGAACATACCACTTGTTGCCTCGGCGGATCAGCCCGCTCCCGGTAAAACGGGACGGCCCGCCAGAGGACCCCTAAACTCTGTTTCTATATGTAACTTCTGAGTAAAACCATAAATAAATCA										Low	0.305559	0.0953319				1	0	0.0953319	2.743940e-02	96.8553459
k__Fungi	Topsoil	2022	p__Basidiomycota	c__Tremellomycetes	o__Cystofilobasidiales	f__Cystofilobasidiales_fam_Incertae_sedis	g__Mrakiella	s__Mrakiella aquatica	s__Mrakiella aquatica ASV615	GTGATTAAATCGAGAGCGTCTTAATTGACCTCTCACCCTTCACATCCACATACACCCTGTGAATCGTTTGGCTTTTCATTAACAGAGCGCAAGCTCGACGAGTGAAAAGTCATCATTTATACATACCCCAGTCTTATGAATGTAACAGTTTTAATAAACATAATA				High	-1.86059	-0.295257	High	0.0913556	-0.446425	High	-1.02421	-0.262547	High	-1.06619	-0.268333	0	4	-0.31814	5.726619e-03	51.5723270
k__Fungi	Topsoil	2022	p__Rozellomycota	c__Rozellomycotina_cls_Incertae_sedis	o__GS11	f__unidentified	g__unidentified	s__unidentified	o__GS11 sp ASV619	ACAAATCCAATAATTGCGGGAGAACGTGTTTGTTCTTTTTGCAAATATTAATCCGCTGGCTGCTCTTAGTAGCAGCTGGCTGTGATATAAATGCGTGATATGTTGACAGTGTGTGTATAATTAAATATTGA				High	-1.57944	-0.250641	High	0.0661851	-0.323425	High	-0.954544	-0.244688	High	-1.02717	-0.258513	0	4	-0.269317	3.295102e-02	10.0628931
k__Fungi	Topsoil	2022	p__Ascomycota	c__Sordariomycetes	o__Chaetosphaeriales	f__Chaetosphaeriaceae	g__Chloridium	s__unidentified	g__Chloridium sp ASV622	CAGTGAGCTTGTCTCCCTGAAACCCCTGTGAACCTACCGAAACGTTGCCTCGGCGGGTGCCCGGCCTAGCGCCGGGCGCTCTCCCGCCGGTGGCCCCCTACTCTGTATCTGCAGCGTGGCATCTCTGAGTATACCAAAACAAGTCA				High	-1.43944	-0.228424	High	0.0335157	-0.163781	High	-0.824797	-0.211429				0	3	-0.201211	2.760737e-02	33.3333333
k__Fungi	Topsoil	2022	p__Basidiomycota	c__Tremellomycetes	o__Filobasidiales	f__Filobasidiaceae	g__Filobasidium	s__Filobasidium magnum	s__Filobasidium magnum ASV625	ATGAATTTAGATTGAACCATAGGCGAAAGCCAGTGGTTCTTCTTTCATATCCATAACACCTGTGCACTGTTGGATGCTTGCATCCACTTTTAAACTAAACATTATTGTAACAAATGTAGTCTTATTATAACATAATA	Y102						Low	0.0272443	0.151476	Low	0.499653	0.155887				2	0	0.153682	1.491564e-03	21.3836478
k__Fungi	Topsoil	2022	p__Rozellomycota	c__Rozellomycotina_cls_Incertae_sedis	o__GS11	f__unidentified	g__unidentified	s__unidentified	o__GS11 sp ASV629	ACAAATCCAATGCTTGTGGGGTGACTTTTATCGGTCATCTTGCAAATATTAATCCGCTGGCCTCGCAAGGGGCTAGTCGATAGATAACATAAATGTGTGTAGTGTTGACAGTGTGTGATATTTAATTAATTATTGA				High	-1.27311	-0.20203	High	0.0252352	-0.123316	High	-0.721956	-0.185067				0	3	-0.170138	4.531801e-02	22.0125786
k__Fungi	Topsoil	2022	p__Ascomycota	c__Sordariomycetes	o__Hypocreales	f__Hypocreaceae	g__Trichoderma	s__unidentified	g__Trichoderma sp ASV630	CCGAGTTTACAACTCCCAAACCCAATGTGAACGTTACCAAACTGTTGCCTCGGCGGGATCTCTGCCCCGGGTGCGTCGCAGCCCCGGACCAAGGCGCCCGCCGGAGGACCAACCAAAACTCTTTTGTATACCCCCTCGCGGGTTTTTATATCTGAGCCATCTCGGCGCCTCTCGTAGGCGTTTCGAAAATGAATCA		0.60287	-0.526466	High	-3.22631	-0.511983	High	0.0737556	-0.36042	High	-1.80842	-0.463572	High	-1.85975	-0.468052	0	5	-0.466099	2.956476e-02	39.6226415
k__Fungi	Topsoil	2022	p__Ascomycota	c__Sordariomycetes	o__Hypocreales	f__Clavicipitaceae	g__Metarhizium	s__Metarhizium marquandii	s__Metarhizium marquandii ASV640	CCGAGTTTTCAACTCCCAAACCCACTGTGAACATATACCATTTGTTTATTCGTTGCCTCGGCGGGTTCTACCCCCTGGAGACAGGGCGGCCAGCCCCCGCCGGCGTAACACCAAAAACCCTGAATGTGTACCCGTTACACGGCAGTATTACTCTGAGTCACATCATTTTAAATGAATCA							High	0.0384052	-0.187674							0	1	-0.187674	2.614940e-02	32.7044025
k__Fungi	Topsoil	2022	p__Ascomycota	c__Dothideomycetes	o__Botryosphaeriales	f__Botryosphaeriaceae	g__Neofusicoccum	s__Neofusicoccum parvum	s__Neofusicoccum parvum ASV641	CCGAGTTGATTCGAGCTCCGGCTCGACTCTCCCACCCAATGTGTACCTACCTCTGTTGCTTTGGCGGGCCGCGGTCCTCCGCACCGGCGCCCTTCGGGGGGCTGGCCAGCGCCCGCCAGAGGACCATAAAACTCCAGTCAGTGAACTTCGCAGTCTGAAAAACAAGTTAATAAACTA	F84_F68						High	0.0179102	-0.0875213							0	1	-0.0875213	6.270839e-04	22.0125786
k__Fungi	Topsoil	2022	p__Ascomycota	c__Sordariomycetes	o__Glomerellales	f__Plectosphaerellaceae	g__Plectosphaerella	s__Plectosphaerella cucumerina	s__Plectosphaerella cucumerina ASV645	CTGAGTACTACACTCTCTACCCTTTGTGAACTATTATACCTGTTGCTTCGGCGGCGCCCGCAAGGGTGCCCGCCGGTCTCATCAGAATCTCTGTTTTCGAACCCGACGATACTTCTGAGTGTTCTTAGCGAACTGTCA	F220			High	-1.05955	-0.16814	High	0.0202687	-0.0990464	High	-0.584297	-0.149779				0	3	-0.138988	4.262155e-02	89.3081761
k__Fungi	Topsoil	2022	p__Ascomycota	c__Dothideomycetes	o__Pleosporales	f__unidentified	g__unidentified	s__unidentified	o__Pleosporales sp ASV655	CTGCTTGCTCATGGCCGCCTGGGGTTCTGCCCCGGCGCGGTACGGCAACATCACCCTTGTCTATATATACCCTTTGTTATTTCCCTCGGCGGGGTCACACCCGTCGATGGGGACACCATAAACCCTTGTATCTAAGCATCAAACTTCTGAAACAAACGAAATAATCA		1.21803	0.454978	Low	3.85169	0.773186	Low	0.179859	1	Low	2.4597	0.767404	Low	2.37668	0.759462	5	0	0.751006	2.554919e-02	32.7044025
k__Fungi	Topsoil	2022	p__Ascomycota	c__Eurotiomycetes	o__Eurotiales	f__Aspergillaceae	g__Penicillium	s__Penicillium expansum	s__Penicillium expansum ASV656	CCGAGTGAGGGCCCTTTGGGTCCAACCTCCCACCCGTGTTTATTTACCTCGTTGCTTCGGCGGGCCCGCCTTAACTGGCCGCCGGGGGGCTCACGCCCCCGGGCCCGCGCCCGCCGAAGACACCCCCGAACTCTGCCTGAAGATTGTCGTCTGAGTGAAAATATAAATTATTTA				High	-2.6919	-0.427177	High	0.113232	-0.55333	High	-1.63812	-0.419916	High	-1.71031	-0.430442	0	4	-0.457716	3.032846e-02	34.5911950
k__Fungi	Topsoil	2022	p__Ascomycota	c__Leotiomycetes	o__Helotiales	f__Helotiales_fam_Incertae_sedis	g__unidentified	s__unidentified	f__Helotiales_fam_Incertae_sedis sp ASV664	CTAGAGCAAAGGATAGACAGCGCCCGCGGAGCCTTGCTCCCTGGGGCTACCCTACTTCGGTAAGGTTTAGAGTCGTCGGGCCTCTCGAAGAAGCTCGGTCCTGAACTCCACCCTTGAATAAATTACCTTTGTTGCTTTGGCGGGCCGCCTCGTGCCAGCGGCTTCGGCTGTTGCGTGCCCGCCAGAGGACCACAACTCTTGTTTTTAGTGATGTCTGAGTACTATATAATAGTTA							High	0.0191144	-0.0934058							0	1	-0.0934058	3.012242e-02	59.7484277
k__Fungi	Topsoil	2022	p__Basidiomycota	c__Tremellomycetes	o__Cystofilobasidiales	f__Cystofilobasidiaceae	g__Cystofilobasidium	s__Cystofilobasidium macerans	s__Cystofilobasidium macerans ASV666	AAGTAAACGCCCTCCGGGGCTCTCTTTAATTCACACACCCCTGTGCACTTTGGCCACCTGCCGCGCTTTACTGCGTTAGTAGGTGTGTCTTTAACTATACACTATATACACAAGTCATTGAATGTAAAATCGTTATAAACTAATA	Y198_Y187_Y129			High	-0.827955	-0.131388				High	-0.423917	-0.108667				0	2	-0.120028	6.143182e-03	19.4968553
k__Fungi	Topsoil	2022	p__Ascomycota	c__unidentified	o__unidentified	f__unidentified	g__unidentified	s__unidentified	p__Ascomycota sp ASV667	CTGCTTGCTCATGGCCGTCCCTGGGGGCAACCCCTTGGGCGGTCCGGCAACCACACCCTTGTCTATGTATACCTTTTGTTATTTCCCTCGGCGGGGTGACCCGCCGCTGGGGACACCAAACCCTCTTGTATTAAAAGCATTAAAACTTCTGAACAAACCTAAATTATTA				Low	1.58507	0.318186	Low	0.0358859	0.199523	Low	1.1284	0.352052				3	0	0.28992	2.447867e-02	54.7169811
k__Fungi	Topsoil	2022	p__Mortierellomycota	c__Mortierellomycetes	o__Mortierellales	f__Mortierellaceae	g__Mortierella	s__Mortierella elongata	s__Mortierella elongata ASV675	TAATAAGTGTTTTATGGCACTTTTTAAATCCATATCCACCTTGTGTGCAATGTCAGTCGATCTTCTTCATGGAGATCGACCAAACATCAACCTTTATTTTTTAACTCTTTGTCTGAAAAATATTATGAATAAACAATTCAAAATA				Low	1.34102	0.269195				Low	0.851637	0.265703				2	0	0.267449	4.219602e-02	84.9056604
k__Fungi	Topsoil	2022	p__Ascomycota	c__Dothideomycetes	o__Capnodiales	f__unidentified	g__unidentified	s__unidentified	o__Capnodiales sp ASV678	CCAAAGATGGCGGGCCTCCGTGCCCCCGTCCCCAACCCATTGTTGACTCAAACCCTTTTTGCCTCGGGGGCAGAGCGTCCGCCGCCGCCCCCGGAGGACCATTTAACGCTGTCTCTTTGCGTCGGAGTATTGATCAAATGAATGA							High	0.0407712	-0.199236							0	1	-0.199236	2.545736e-02	17.6100629
k__Fungi	Topsoil	2022	p__Ascomycota	c__Dothideomycetes	o__Capnodiales	f__Cladosporiaceae	g__Cladosporium	s__Cladosporium cladosporiodes	s__Cladosporium cladosporiodes ASV680	CAAGTGACCCCGGTCTAACCACCGGGATGTTCATAACCCTTTGTTGTCCGACTCTGTTGCCTCCGGGGCGACCCTGCCTTCGGGCGGGGGCTCCGGGTGGACACTTCAAACTCTTGCGTAACTTTGCAGTCTGAGTAAACTTAATTAATAAATTA	F99_F119_F101_F100_F321_F309_F3_F286_F277_F276_F260_F148									Low	0.331544	0.103439				1	0	0.103439	2.141939e-02	96.2264151
k__Fungi	Topsoil	2022	p__Ascomycota	c__Sordariomycetes	o__Coniochaetales	f__Coniochaetaceae	g__Coniochaeta	s__unidentified	g__Coniochaeta sp ASV683	CAAGAAGCCGAAAGGCTACTTAAAACCATCGCGAACTTATCCAAGTTGCTTCGGCGGCGCGGCTCCCCTCACGGGGGACCGCAGCCCCCGCCTCTCAGGAGGTAAGGGGCAGCCGCCGGAGGTACGAAACTCTGTATTATAGTGGTATCTCTGAGTATAAAACAAATAAGTTA							Low	0.0124189	0.069048	Low	0.512738	0.15997				2	0	0.114509	2.180460e-02	42.7672956
k__Fungi	Topsoil	2022	p__Ascomycota	c__Sordariomycetes	o__Sordariales	f__Lasiosphaeriaceae	g__Schizothecium	s__unidentified	g__Schizothecium sp ASV687	CAGAGTTGCAAAACTCCCAACCATTGTGAACCTACCTCACCGTTGCTTCGGCGGGTGGCCCGCTAACCGCGAGCTGCGCCGGCTGCCCCTCCAGGGCATCCGGCACCCCGCCAGAAGCCCGAAACTCTGTTATTAGTGGCCTCTCTGAGTAACTTATACAATAAGTCA				Low	0.959275	0.192564	Low	0.015442	0.0858563	Low	0.720808	0.224886				3	0	0.167769	3.586696e-02	30.1886792
k__Fungi	Topsoil	2022	p__Ascomycota	c__Sordariomycetes	o__Hypocreales	f__Bionectriaceae	g__Valsonectria	s__unidentified	g__Valsonectria sp ASV690	CCGAGTTGCAAAACTCCCAAACCCGTGTGAACCTTACCTATCGTTGCTTCGGCGGACCCGCCCCGGCGCTCTCGCGGCCGGAACCAGGCGACCGCCGGAGGAAAACCCCAAACCCTTGAAACCCAGTGGATTATCTGAGTGGCGAAAGCACAAATACAATCA				High	-1.3219	-0.209772	High	0.0148286	-0.0724627	High	-0.715912	-0.183517				0	3	-0.155251	3.491961e-02	55.3459119
k__Fungi	Topsoil	2022	p__Ascomycota	c__Sordariomycetes	o__Hypocreales	f__Nectriaceae	g__Volutella	s__unidentified	g__Volutella sp ASV692	CCGAGTTTTCAACTCCCAAACCCCTGTGAACATACCAATCGTTGCCTCGGCGGGAGAGCCCCGGGCGTTGGCGAAAGCCTCGCACCGGTATCAGGCGCCCGCCGGAGGACCCAAACAAACTCTTGAATTCTAAAGTATCTTCTGAGTAATATAAGTTAAATAAATTA				High	-2.35028	-0.372966	High	0.0464097	-0.226789	High	-1.31281	-0.336526	High	-1.3843	-0.348393	0	4	-0.321169	2.435773e-02	59.7484277
k__Fungi	Topsoil	2022	p__Ascomycota	c__Eurotiomycetes	o__Eurotiales	f__Aspergillaceae	g__Aspergillus	s__Aspergillus alliaceus	s__Aspergillus alliaceus ASV693	CCGAGTGTAGGGTTCCCTCGTGGAGCCCAACCTCCCACCCGTGTATACTGTACCTTCGTTGCTTCGGCGGGCCCGCCGTCATGGCCGCCGGGGGGCTTCTGCCCCCGGGCCCGCGCCCGCCGGAGACACATGAACTCTGTCTGATCTAGTGAAGTCTGAGTTGATTGTCACACAATCAGTTA				Low	0.851901	0.17101	Low	0.0621508	0.345554	Low	0.623193	0.194431				3	0	0.236998	2.109689e-03	11.9496855
k__Fungi	Topsoil	2022	p__Ascomycota	c__Sordariomycetes	o__Togniniales	f__Togniniaceae	g__Phaeoacremonium	s__unidentified	g__Phaeoacremonium sp ASV696	CCGAGTTATTACTCCAAACCCTTTGTGAACCTTACCATTTTGTTGCTCGGCGCACCGCGGGCCGCGGCTTCGGCCCGTCCCGCAGCGCGCCAGAGGACCCAACTCTTCAATTTATAGCGTACCTTCTGATTTACAAAACAAACAAGTTA				High	-1.57197	-0.249455	High	0.0532869	-0.260396	High	-0.94261	-0.241629				0	3	-0.250493	3.266883e-02	35.2201258
k__Fungi	Topsoil	2022	p__Ascomycota	c__Sordariomycetes	o__Xylariales	f__Microdochiaceae	g__Microdochium	s__unidentified	g__Microdochium sp ASV702	CTGAGTTTTTAACTCTCCAAACCATGTGAACTTACCACTGTTGCCTCGGTGGTCGGTGCTGGAAACAGTGCTGCCACCGGTGGACTACTAAACTCTTGTTAATTTTTGTCAAATCTGAATCAAACTAAGAAATAAGTTA				High	-2.04382	-0.324333	High	0.0766717	-0.37467	High	-1.24138	-0.318215				0	3	-0.339073	2.964763e-02	55.3459119
k__Fungi	Topsoil	2022	p__Mortierellomycota	c__Mortierellomycetes	o__Mortierellales	f__Mortierellaceae	g__Mortierella	s__unidentified	g__Mortierella sp ASV704	TAATCAAAGTGTTTTTATGGCACTTTTAAAAAAATCCATATCCACCTTGTGTGCAATGTCATCTCACTGGAGGCCAGCTGGCTGTCAAAAGCCCGTTTGGTCACCTTTGGGATTTATATCTACTCAGAACTTTAGTGATTTTGTCTGAAAAATATTATGAATAACTTAATTCAAAATA				Low	1.64466	0.330149	Low	0.0160952	0.089488	Low	1.06546	0.332413				3	0	0.250683	2.143059e-02	37.1069182
k__Fungi	Topsoil	2022	p__Ascomycota	c__unidentified	o__unidentified	f__unidentified	g__unidentified	s__unidentified	p__Ascomycota sp ASV707	CCGAGTTATACTCCAAACCCTTTGTGAACCTACCAATTGTTGCTCGGCGCGCAGCGGGGTGGCCTAACCGCCCCCCGCGACGCGCCAGAGGACCCAAATTCTTATCTTACAGCGTACCTTCTGATTAAAAAGACAAACAGTCA				High	-2.47424	-0.392636	High	0.0980689	-0.479231	High	-1.47245	-0.377447	High	-1.5489	-0.389818	0	4	-0.409783	2.869580e-02	44.6540881
k__Fungi	Topsoil	2022	p__Ascomycota	c__Leotiomycetes	o__Helotiales	f__Dermateaceae	g__Helgardia	s__unidentified	g__Helgardia sp ASV710	ATAGAGCAATGAGCAGTCAGCGCCCCGGGAGCAATCCTGGGGGCCACCCTCCTCGGAGGGTTTAGAGACGTCGAGCCTCTCGGAGAAGCTCGGTTCAGACCTCCACCCTTGAATAAATTACCTTTGTTGCTTTGGCAGGACGCCTCGTGCCAGCGGCTTCGGCTGTTGAGTGCCTGCCAGAGGACCACAACTCTTGTTTTTAGTGATGTCTGAGTACTATATAATAGTTA				Low	1.31765	0.264505				Low	0.828231	0.258401				2	0	0.261453	1.403996e-02	47.1698113
k__Fungi	Topsoil	2022	p__Ascomycota	c__GS37	o__unidentified	f__unidentified	g__unidentified	s__unidentified	c__GS37 sp ASV714	ATAGAGGAGGGCCTCTGGCTCAACCTTCCACCCAGTGTCTTGAATACCTTGTTTCTTTGGCGGGCTCCGCCCGTCAGAAGCATTCTCAAACTCGATAACATGTTTCTGAATATCAATGATATAATAAAGCA				Low	1.37212	0.275438	Low	0.0612664	0.340636	Low	0.984594	0.307185				3	0	0.307753	2.109241e-02	19.4968553
k__Fungi	Topsoil	2022	p__Ascomycota	c__Dothideomycetes	o__Capnodiales	f__Cladosporiaceae	g__Rachicladosporium	s__unidentified	g__Rachicladosporium sp ASV717	AACGAAACAAACCCTCCCCTCGGGCTCCGGTCCGGCGGGAGGGCCAGTCTCAAACCCTTTGTCGTCCGACTATGTTGCCTCGGGGGAGACCCTGCCTCCGGGCGGGTGGCACCCCGGTGGACAAAACCAAACTTGTTTAATATGTCGTCTGAGTCGATTTAAAAAATAAATCA										Low	0.2757	0.086016				1	0	0.086016	4.411983e-04	13.2075472
k__Fungi	Topsoil	2022	p__Ascomycota	c__Leotiomycetes	o__Helotiales	f__Sclerotiniaceae	g__Clarireedia	s__Clarireedia bennettii	s__Clarireedia bennettii ASV721	CAGAGTTCATGCCCTCACGGGTAGACCTCCCACCCTTGTGTATTTATACCATGTTGCTTTGGCAGGCTGCTGCCCCCCTCGGGGGACAGCCCCAGCGCCTTCGGGCCTGGGAGTCGCCTGCCGGAGGAAAAACAAACTCTGAATTGTTAGTGTCGTCTGAGTACTATATTTTAATAGTTA										Low	0.53726	0.16762				1	0	0.16762	1.357189e-02	33.9622642
k__Fungi	Topsoil	2022	p__Ascomycota	c__Sordariomycetes	o__Calosphaeriales	f__Calosphaeriaceae	g__Jattaea	s__unidentified	g__Jattaea sp ASV722	CAGAGTTGCAAAACTCCCAAACCACTGCGTACATACCACGTCGTTGCTTCGGCGGGCTGCCGCCCCCCCAGGGGGCGCGGCCCCGGCCCGAGAGGGAGCCCGCCGGAGGCCAAAACTCTGTATCTCAGCGAGTTGTCTTCTGAGCTTCTTGAAAAAATCAAGTAA				Low	0.368178	0.0739078	Low	0.0301169	0.167448	Low	0.329182	0.102702				3	0	0.114686	3.762503e-04	8.8050314
k__Fungi	Topsoil	2022	p__Ascomycota	c__Eurotiomycetes	o__Eurotiales	f__Aspergillaceae	g__Aspergillus	s__unidentified	g__Aspergillus sp ASV724	CCGAGTGCGGGCCCTCTGGGTCCAACCTCCCATCCGTGTCTATCTGTACCCTGTTGCTTCGGCGTGGCCACGGCCCGCCGGAGACTAACATTTGAACGCTGTCTGAAGTTTGCAGTCTGAGTTTTTAGTTAAACAATCGTTA				High	-1.07374	-0.170391	High	0.0413873	-0.202246	High	-0.572272	-0.146697				0	3	-0.173111	2.257502e-03	35.8490566
k__Fungi	Topsoil	2022	p__Ascomycota	c__Sordariomycetes	o__Hypocreales	f__Hypocreales_fam_Incertae_sedis	g__Emericellopsis	s__unidentified	g__Emericellopsis sp ASV727	CTGAGTTATCCAACTCCCAAACCCCTGTGAACATACCTATGTTGCTTCGGCGGACCGTCCCGCGGCGCGCCCTCGTGGCGTGACCCGGATCCAGGCGCCCGCCGGGGAACCAAACTCTTGTTTTCTAGTGTCTCCTCTGAGTGGCATAAGCAAAAATAAACA							High	0.0336439	-0.164407							0	1	-0.164407	3.587368e-02	15.7232704
k__Fungi	Topsoil	2022	p__Chytridiomycota	c__Rhizophydiomycetes	o__Rhizophydiales	f__unidentified	g__unidentified	s__unidentified	o__Rhizophydiales sp ASV728	CTGATTACCAGCTCTATGGGTTGATTCGCAAGAGTCCCCGTAGGGTTGATCAACCCTTTGTGCACTGTATTGTTTTTTGGGTTTCCTACATAGGTGGGCGTTTATCTTTATTCACGCCCAACTGGAGGCCCAGCATTTATACAAACCATACCAATTTTGACTTAATCTATGAAAATAGAAA							High	0.00673939	-0.0329332							0	1	-0.0329332	2.437565e-02	69.1823899
k__Fungi	Topsoil	2022	p__Ascomycota	c__unidentified	o__unidentified	f__unidentified	g__unidentified	s__unidentified	p__Ascomycota sp ASV732	CCGAGTTCTTACAGAACCCTACCCTTGTGTGCTAAGCTACCACCCAGCTTTTACACAAGAGTCCCGGCTTAACCGCCGGGCTATCAGTGTAAAAAACAAAACCTCTGTATTATTATTATTTCTCTGAGACTTTTTACAAAAGAGTCA				Low	0.813962	0.163394				Low	0.558093	0.17412				2	0	0.168757	4.368759e-02	26.4150943
k__Fungi	Topsoil	2022	p__Ascomycota	c__Sordariomycetes	o__Hypocreales	f__Nectriaceae	g__Fusarium	s__unidentified	g__Fusarium sp ASV738	CCGAGTTTACAACTCCCAAACCCCTGTGAACATACCTATACGTTGCCTCGGCGGATCAGCCCGCGCCCCGTAAAACGGGACGGCCCGCCAGAGGACCCAAACTCTAATGTTTCTTATTGTAACTTCTGAGTAAAACAAACAAATAAATCA							High	0.0157981	-0.0772004							0	1	-0.0772004	3.068008e-02	90.5660377
k__Fungi	Topsoil	2022	p__Ascomycota	c__Eurotiomycetes	o__Eurotiales	f__Trichocomaceae	g__Talaromyces	s__Talaromyces primulinus	s__Talaromyces primulinus ASV746	CCGAGTGCGGGCCCTCGCGGCCCAACCTCCCACCCTTGTCTCTCTACACCTGTTGCTTTGGCGGGCCCACCGGGGCCACCCGGTCGCCGGGGGACGCTCGTCCCCGGGCCCGCGCCCGCCGAAGCGCCCTGTGAACCCTGATGAAGATGGACTGTCTGAGTACTATGAAAATTGTCA				High	-1.76717	-0.280432	High	0.040487	-0.197847	High	-1.04007	-0.266613				0	3	-0.248297	3.087492e-02	45.2830189
k__Fungi	Topsoil	2022	p__Ascomycota	c__Dothideomycetes	o__Pleosporales	f__Tetraplosphaeriaceae	g__unidentified	s__unidentified	f__Tetraplosphaeriaceae sp ASV747	CTGTGGGGGCCCCCCGGGGCCTCTGCCGAGATAGCACCCCTTGTCTTTTCGAGCACCAACCGTTTCCTCGGCGGGCACGCCCGCCAACGGGGACCAACCAAAAACCTCAACCGCAGTATCAGAAGTCGAAAACGTACCAAAACAAAAAATCA				High	-1.91454	-0.303818	High	0.0247611	-0.121	High	-1.00805	-0.258403				0	3	-0.22774	2.101403e-02	50.9433962
k__Fungi	Topsoil	2022	p__Ascomycota	c__Eurotiomycetes	o__Chaetothyriales	f__Herpotrichiellaceae	g__Rhinocladiella	s__unidentified	g__Rhinocladiella sp ASV748	CCGAGTTAGGGTCCTCTGGGCTCGACCTCCTACCCTTTGTCTACCTTACCTTTTGTTGCTTCGGCGGATCCGTCCTTTCGAGGACCGCCGGAGGGGCGTAAACACCCCTCTGGCCCGCGTCCGCCGGTGGCCCACAACTAAAAACTCTTGTTTAAACGTGTCGTCTAAGTACAAGAAAACAAATAAAGTAA				Low	0.794407	0.159469	Low	0.020615	0.114618	Low	0.528445	0.16487				3	0	0.146319	1.281043e-03	26.4150943
k__Fungi	Topsoil	2022	p__Ascomycota	c__Sordariomycetes	o__Hypocreales	f__Nectriaceae	g__Fusicolla	s__unidentified	g__Fusicolla sp ASV750	CCGAGTTTACAACTCCCAAACCCCTGTGAACATACCTATCGTTGCTTCGGCGGATCCGCCCCGGCGCCCGCCGGAGACCCAAAACTCTTGTATTTCTTTAGTATCTTCTGAGTAAACAAGCAAATAAATTA				High	-2.3163	-0.367574	High	0.081625	-0.398875	High	-1.3123	-0.336396	High	-1.38357	-0.348208	0	4	-0.362763	2.243169e-02	33.3333333
k__Fungi	Topsoil	2022	p__Ascomycota	c__Dothideomycetes	o__Pleosporales	f__Phaeosphaeriaceae	g__Paraphoma	s__Paraphoma pye	s__Paraphoma pye ASV752	CCTTTCAATGCAGCAGAATTGGGATGGTTGAGTATCTCGCCTCTCAGTTCTGCCTGTATTCTACCCTTGTTTGTCATATACTATTATTTCCTCGGCAGGCTTGCCTGCCGAGTGAAACCATTTATAACCTTTTTAATTTTCAATCAGCGTCTGAAAAAATTTAATAATTA		0.92597	0.345882	Low	3.16016	0.634369	Low	0.139061	0.773167	Low	2.07564	0.647582	Low	2.01509	0.643919	5	0	0.608984	1.889762e-02	47.7987421
k__Fungi	Topsoil	2022	p__Ascomycota	c__Dothideomycetes	o__Pleosporales	f__Lophiostomataceae	g__Lophiostoma	s__Lophiostoma corticola	s__Lophiostoma corticola ASV761	TCGTAGGGCTTCTGCCCTGTCGAGATAGCGTCCTTGCCTATTTTTTGGAGTACCTTTTCGTTTCCTCAGCAGGCTTGCCTGCTACTGGGGACCCCTTAAACTCTTTGTAAATACAGCATCTGTCTGAATAAACAAACTAAAAATCA				High	-0.816341	-0.129545	High	0.0206421	-0.100871							0	2	-0.115208	1.890658e-02	34.5911950
k__Fungi	Topsoil	2022	p__Ascomycota	c__Sordariomycetes	o__Hypocreales	f__Nectriaceae	g__Fusarium	s__unidentified	g__Fusarium sp ASV767	CCGAGTTATACAACTCCCAAACCCCTGTGAACTTACCTATAACGTTGCTTCGGCGGGAAACCGACGGCCCCGTGAAACGGGCCGCCCCCGCCAGAGGACCCCCTAACTCTTGTTGTATCATGTTTCTCTGAGTAAAACAAGCAAATAAATTA				High	-1.45945	-0.231599	High	0.0628982	-0.307363	High	-0.852237	-0.218463				0	3	-0.252475	2.384262e-02	10.0628931
k__Fungi	Topsoil	2022	p__Ascomycota	c__Eurotiomycetes	o__Eurotiales	f__Aspergillaceae	g__Penicillium	s__Penicillium solitum	s__Penicillium solitum ASV768	CCGAGTGAGGGCCCTCTGGGTCCAACCTCCCACCCGTGTTTATCGTACCTTGTTGCTTCGGCGGGCCCGCCTTACGGCCGCCGGGGGGCACCCGCCCCCGGGCCCGCGCCCGCCGAAGACACCAATGAACTCTGTCTGAAGATTGCAGTCTGAGCGATTAGCTAAATCAGTTA							High	0.0285429	-0.13948							0	1	-0.13948	2.644278e-02	58.4905660
k__Fungi	Topsoil	2022	p__Ascomycota	c__Sordariomycetes	o__Sordariales	f__Chaetomiaceae	g__Humicola	s__unidentified	g__Humicola sp ASV771	CAGAGTTGCAAAACTCCCTAAACCATTGTGAACGTTACCTTTACCGTTGCTTCGGCGGGCGGCCCGGGTCCTGCCCGGCGCCCCTCGGCCCCTCGCGGGCGCCCGCCGGAGGAAAACCAAACTATTGCATTGTATGGCCTCTCTGAGTCTTCTGTACTGAATAAGTCA				Low	2.29792	0.461284	Low	0.0877226	0.487731	Low	1.53437	0.478711	Low	1.46332	0.467601	4	0	0.473832	1.988976e-02	29.5597484
k__Fungi	Topsoil	2022	p__Ascomycota	c__Sordariomycetes	o__Glomerellales	f__Plectosphaerellaceae	g__unidentified	s__unidentified	f__Plectosphaerellaceae sp ASV772	CCGAGTTCCATCTCGACAACCCTTTGTGAACCAAAACTATTGTTGCTTCGGCGGCGCGGAACGCCTCTCGCAGGCGCGCCGCGCCCGCCGGTAACCCCAGAATCTCTGTTCGAACCCGACGTTACTTCTGAGTGTTCTAAGCGAACTGTTA				High	-1.14134	-0.181118	High	0.032398	-0.158319	High	-0.674651	-0.172941				0	3	-0.170792	2.111481e-02	29.5597484
k__Fungi	Topsoil	2022	p__Ascomycota	c__Dothideomycetes	o__Acrospermales	f__Acrospermales_fam_Incertae_sedis	g__Leptodiscella	s__unidentified	g__Leptodiscella sp ASV773	CAAGGTACCTAGCCTACCCGGCTAGAACCTCCAACCACTGTGTACCAAACTTTTGTTGCCTCGGCGGGCTGGGTGCCCACCAGCACCCCCCCTAGGGGAGTCGCCCGCCGATGGACCTTTAAAACTTCTTCGTAGATGAACGTCTGATTTAATCTTAAAAAGAAATA				Low	1.80053	0.361438	Low	0.0213167	0.118519	Low	1.11071	0.346533	Low	1.02541	0.327668	4	0	0.288539	2.343502e-02	54.7169811
k__Fungi	Topsoil	2022	p__Ascomycota	c__Sordariomycetes	o__Hypocreales	f__Hypocreales_fam_Incertae_sedis	g__Acremonium	s__Acremonium sclerotigenum	s__Acremonium sclerotigenum ASV782	CTGAGTGTAAAAACTCCAAACCTTTGTGAACATACCAATGTTGCTTCGGCGGCCTCGTCCCGCGGCGCTTCGGCGACCCGGACCCAGGCGACCGCCGGAGGCTCCAAACTCTTGTCTTTACAGTGTATTTCTGAGTGGCATAAGCAAATAAATCA				High	-1.03262	-0.163866	High	0.0677973	-0.331304	High	-0.575044	-0.147407				0	3	-0.214192	2.694221e-03	14.4654088
k__Fungi	Topsoil	2022	p__Ascomycota	c__Leotiomycetes	o__Helotiales	f__Helotiales_fam_Incertae_sedis	g__Volucrispora	s__Volucrispora graminea	s__Volucrispora graminea ASV785	ATAGAGCAATGAACAGTCAGCGTCCCGGGAGAAATCCTGGGGGCTACCCTCCTCGGAGGGTTTAGAGACGTCGGGCCTCTCGGAGAAGCCCGGTTCAGACCTCCACCCTTGAATAAATTACCTTTGTTGCTTTGGCAGGACGCCTCGTGCCAGCGGCTTCGGCTGCTGAGTGCCTGCCAGAGGACCACAACTCTTGAAATACATGATGTCTGAGTACTATATAATAGTTA										Low	0.626296	0.195399				1	0	0.195399	2.861742e-02	39.6226415
k__Fungi	Topsoil	2022	p__Ascomycota	c__Eurotiomycetes	o__Eurotiales	f__Trichocomaceae	g__Talaromyces	s__Talaromyces minioluteus	s__Talaromyces minioluteus ASV789	CTGAGTGCGGGCCCCTCGCGGGTCCAACCTCCCACCCGTGTCTCTTGAATACCCTGTTGCTTTGGCGGGCCCACCGGGAAACCCCCGGTCGCCGGGGGGCACTGCGCCCCCGGGCCCGCGCCCGCCAGAGCGCCTATGAACCCTAATGAAGAAGGACTGTCTGAGTCTACGATATAATTATCA		0.779108	-0.680369	High	-3.63336	-0.576577	High	0.188744	-0.922329	High	-2.13727	-0.547868	High	-2.19338	-0.552018	0	5	-0.655832	1.594585e-02	33.9622642
k__Fungi	Topsoil	2022	p__Ascomycota	c__Sordariomycetes	o__Sordariales	f__unidentified	g__unidentified	s__unidentified	o__Sordariales sp ASV790	CAGAGTTGCAAAACTCCCAACCCTTTGTGAACGCACCTACCAGTTGCTTCGGCGGAAGGCCCTCTCGGGGGCGGCCCGCCGGAGGCATACAAACATCTGTATTTTTGGCATCTCTGAGTTAACTATAAAATAAGTTA				High	-1.54995	-0.245961	High	0.0751012	-0.366995	High	-0.937715	-0.240374	High	-1.00747	-0.253555	0	4	-0.276722	2.115736e-02	12.5786164
k__Fungi	Topsoil	2022	p__Ascomycota	c__Leotiomycetes	o__Helotiales	f__Helotiaceae	g__Articulospora	s__Articulospora proliferata	s__Articulospora proliferata ASV791	CCGAAGTACAGGCCCTTTTATAGGGCTACACTTCCACCCTTTGTTTACTATTCTTTGTTGCTTTGGCGAGACGTCTTCGGACCACCGGCCCCCGGGCTGGTGCGCGCTCGCCAGAGGAAAATCAAACCCAAACCATTTTTAGTGTCGTCTGAAAAACAAGTTTAATTATTA				Low	1.16943	0.23475	Low	0.0304014	0.169029	Low	0.852461	0.26596				3	0	0.223247	1.071865e-02	40.8805031
k__Fungi	Topsoil	2022	p__Ascomycota	c__Sordariomycetes	o__Xylariales	f__Apiosporaceae	g__Arthrinium	s__Arthrinium pseudosinense	s__Arthrinium pseudosinense ASV792	CAGAGTTATACAACTCCCATACCATTTGTAAACTTTACTCAGTTATGCCTCGGCGTGAACTGCGTACGGAGGCAGAGTGGTGTTACCCGGTAGCTTACCCTGTAGGTTACCCTGTAGCGCTACCCTGTATCAACTCCCGCGCAGCCCGCCGGTGGTACACTAAACTCTTGTTTTATTTTATATTCTGAGCGTATTATTTTAATAATTA				High	-1.2153	-0.192856	High	0.0362914	-0.177344	High	-0.704292	-0.180539				0	3	-0.18358	1.924028e-02	38.3647799
k__Fungi	Topsoil	2022	p__Ascomycota	c__Sordariomycetes	o__Hypocreales	f__Clavicipitaceae	g__Metarhizium	s__Metarhizium marquandii	s__Metarhizium marquandii ASV802	CCGAGTTTTCAACTCCCAAACCCACTGTGAACATATACCATTTGTTTATTCGTTGCCTCGGCGGGTTCTACTCCCTGGAGACAGGGGGCCAGCCCCCGCCGGTGTAACACCCAAAACCCTGAATGTGTACCCGTTACACGGCAGTATTACTCTGAGTCACATCATTTTAAATGAATCA				High	-1.1309	-0.179462	High	0.0356326	-0.174125							0	2	-0.176793	2.334544e-02	38.3647799
k__Fungi	Topsoil	2022	p__Basidiomycota	c__Tremellomycetes	o__Tremellales	f__Rhynchogastremataceae	g__Papiliotrema	s__Papiliotrema frias	s__Papiliotrema frias ASV816	ATGATTGACCTAACGGTCTAATTCAATATATCCCTCACCTCTGTGAACCGTTGACCTCCGGGTCTACATAACAAACATCAGTGTAAAGAACGTCTTTATATTTTAACAAAATA										Low	0.576479	0.179856				1	0	0.179856	4.394066e-03	45.9119497
k__Fungi	Topsoil	2022	p__Ascomycota	c__Dothideomycetes	o__Pleosporales	f__Phaeosphaeriaceae	g__unidentified	s__unidentified	f__Phaeosphaeriaceae sp ASV817	CTTTCAGTACTTGGGGGTTGTAAGCCTATATCACTATAGCTTGCCCCTACCTGAACCCTTGTCTTTTGCGTACCTATGTTTCCTCGGTGGGCTTGCCCGCCGGCTGGACAAACTTATAACCTTTTTAATTTTCAATCAGCGTCTGAATAAACATAATAATTA										Low	0.878888	0.274205				1	0	0.274205	1.808913e-02	49.0566038
k__Fungi	Topsoil	2022	p__Ascomycota	c__Sordariomycetes	o__Hypocreales	f__Stachybotryaceae	g__Striaticonidium	s__Striaticonidium cinctum	s__Striaticonidium cinctum ASV820	CCGAGTTTACAACTCCCAAACCCAATGTGAACATACCTATATGTTGCCTCGGCGGACCGCCCCGGCGCCCTCGGGCACCGGATCCAGGCGCCCGCCGCAGGACCCAAACCTCTGTTTTTGTTAAGATTTCTCCTCTGAGTGGATTTTACAAATAAATCA				Low	0.993213	0.199377	Low	0.0457099	0.254143	Low	0.775118	0.24183				3	0	0.231783	2.288632e-02	12.5786164
k__Fungi	Topsoil	2022	p__Ascomycota	c__Dothideomycetes	o__Pleosporales	f__Didymosphaeriaceae	g__Pseudopithomyces	s__unidentified	g__Pseudopithomyces sp ASV825	ACCTTTCAAATCAGGGTGCGTCGCGGCCCCCGAGGAGCGGAAACAATCCTTGGGAGGTTTGCGGAGTCTTCGGACCCCTTAACGCACGCACGACTGCCATCCTTACTTTACGAGCACCTTCTGTTCTCCCTCGGCGGGGCAACCTGCCGTTGGAACCGAATAAACTCTTTTTGCATCTAGCATTACCTGTTCCGAAACAAACAATCGTTA				Low	1.70378	0.342016	Low	0.0353652	0.196627	Low	1.0778	0.336264	Low	1.01286	0.323658	4	0	0.299641	3.655003e-03	51.5723270
k__Fungi	Topsoil	2022	p__Ascomycota	c__Sordariomycetes	o__Hypocreales	f__Nectriaceae	g__unidentified	s__unidentified	f__Nectriaceae sp ASV830	CCGAGTTTACAACTCCCAAACCCCTGTGAACATACCTATACGTTGCCTCGGCGGATCAGCCCGCGCCCCGTAAAAAGGGACGGCCCGCCGCAGGAACCCTAAACTCTGTTTTTAGTGGAACTTCTGAGTATAAAAAACAAATAAATCA				High	-2.45051	-0.388871	High	0.0721386	-0.352518	High	-1.42777	-0.365996	High	-1.50005	-0.377524	0	4	-0.371227	3.051659e-02	55.9748428
k__Fungi	Topsoil	2022	p__Ascomycota	c__Sordariomycetes	o__Sordariales	f__Lasiosphaeriaceae	g__unidentified	s__unidentified	f__Lasiosphaeriaceae sp ASV835	CAGAGTTGCAAAACTCCCAACCATTGTGAATCTACCTCACCGTTGCTTCGGCGGGTGGCCCGCTAATCCCGGGCCGCGCCGGCTCCCCCTTTTGGAGGGCCGGCAACTCGTCAGAGGACCGAAATTCTTAGTCATCATTGGCCTCTCTGAGTAACTTATACAATAAGTCA				High	-1.11766	-0.177361										0	1	-0.177361	1.864231e-02	28.3018868
k__Fungi	Topsoil	2022	p__Ascomycota	c__Sordariomycetes	o__Hypocreales	f__Nectriaceae	g__Fusarium	s__Fusarium brachygibbosum	s__Fusarium brachygibbosum ASV837	CCGAGTTTACAACTCCCAAACCCCTGTGAACATACCTATACGTTGCCTCGGCGGATCAGCCCGCGCCCCGTAAAACGGGACGGCCCGCCGCAGGAACCACAAAACTCTGATTTTAGTGTAACTTCTGAGTCTAAAAAACAAATAAATCA		0.227842	0.0851069	Low	1.91665	0.384748	Low	0.104487	0.580941	Low	1.33118	0.415318	Low	1.27077	0.406071	5	0	0.374437	1.924252e-02	35.8490566
k__Fungi	Topsoil	2022	p__Ascomycota	c__Sordariomycetes	o__Hypocreales	f__Hypocreales_fam_Incertae_sedis	g__Acremonium	s__Acremonium spinosum	s__Acremonium spinosum ASV838	CTGAGTGTAAAAACTCCCAAACCCCTGTGAACATACCATCTGTTGCTTCGGCGGGATCGCCCCGGGCGCCTTTGCGTGCCCCGGATCCAGGCGCCCGCCGGAGGACTCCAAACTCTTGTTTTATATGTGGCATTATCTGAGTGGCTTATAGCAAAATAAATCA				Low	1.15356	0.231565				Low	0.718588	0.224193				2	0	0.227879	2.109465e-02	55.9748428
k__Fungi	Topsoil	2022	p__Basidiomycota	c__Agaricomycetes	o__Sebacinales	f__unidentified	g__unidentified	s__unidentified	o__Sebacinales sp ASV852	ATGAAACTTCAAAGTCGGCCCTGTTGTTGCTGGTGGTCAAACACATGTGCACACTCGGTCGCAAATCCACACACACCTGTGCATCTATGACTCGAGGTTGTAACGACCAAGAGTACTTTTATACACTCTGAATGTAACGGAATGTCTTTTTGTGCTGTAATATGTACAACTAAAAA				Low	1.00045	0.200829	Low	0.0315917	0.175647	Low	0.736384	0.229745				3	0	0.202074	5.345890e-03	37.1069182
k__Fungi	Topsoil	2022	p__Ascomycota	c__Sordariomycetes	o__Xylariales	f__unidentified	g__unidentified	s__unidentified	o__Xylariales sp ASV856	TAGAGTTGTAAAACTCCCAAAACCCATGTGAACATACCTGTTGCCTCGGCGGACCTACCCTGTAGTTACCCTGTAGCTACCCTGTAGAGCCGCCGAAGGACCATTAAACTCTTTTATCTCTGTATCTCTGAGTAAAAAACAAATAAGTTA				Low	1.2692	0.254779				Low	0.845977	0.263937				2	0	0.259358	2.027049e-02	59.7484277
k__Fungi	Topsoil	2022	p__Basidiomycota	c__Agaricomycetes	o__Sebacinales	f__unidentified	g__unidentified	s__unidentified	o__Sebacinales sp ASV865	ACGAATTACAAGTCGGTCGTCTGTGCTGGTGGAAACACATGTGCACGTCGGTCGCAAATCCACACACCTGTGCACTTTGGACCTTGGGGCTCGCTTTTTGCAGTCGGCCGCCTTTGGGTGGCCTGAGCTCCGAGGTATTTACACACACTCTGAATGTAATGGAATGTACTTGTGCTTAATCGCGCATTTAATA				High	-1.00428	-0.159368	High	0.0260529	-0.127312	High	-0.528527	-0.135483				0	3	-0.140721	2.361195e-02	43.3962264
k__Fungi	Topsoil	2022	p__Ascomycota	c__Sordariomycetes	o__Sordariales	f__Lasiosphaeriaceae	g__unidentified	s__unidentified	f__Lasiosphaeriaceae sp ASV874	CCGAGTTCTTACAGAACCCAACCCTTGTGTGATAAGCTCTCACCCAGCTTTTACACGGGAGTCTCGGCCTAACCGCCGAGGCAGTGTAAAAAACAAAACCTCTGTATCATTATCACAAATTTCTGAAGACTTTTTAAAAGAGTCA				Low	1.28984	0.258922	Low	0.0320075	0.177959	Low	0.933363	0.291201				3	0	0.242694	4.077389e-02	21.3836478
k__Fungi	Topsoil	2022	p__Ascomycota	c__Eurotiomycetes	o__Eurotiales	f__Aspergillaceae	g__Penicillium	s__Penicillium solitum	s__Penicillium solitum ASV898	CCGAGTGAGGGCCCTCTGGGTCCAACCTCCCACCCGTGTTTATCGTACCTTGTTGCTTCGGCGGGCCCGCCTCACGGCCGCCGGGGGGCATCCGCCCCCGGGCCCGCGCCCGCCGAAGACACCAATGAACTCTGTCTGAAGATTGCAGTCTGAGCGATTAGCTAAATCAGTTA							High	0.0253413	-0.123835							0	1	-0.123835	2.443835e-02	47.1698113
k__Fungi	Topsoil	2022	p__Ascomycota	c__Leotiomycetes	o__Helotiales	f__unidentified	g__unidentified	s__unidentified	o__Helotiales sp ASV916	CAGAGTTCATGCCCTCACGGGTAGATCTCCCACCCTTTGAGTACTATACTTTTGTTGCTTTGGCAGGCCGCTTCGGCTACCGGCTTCGGCTGGTAAGTGCCTGCCAGAGGACCCCAAACTCTGAATTATAGTGTCGTCTGAGAACTATATAATAGTTA				High	-1.37557	-0.218289	High	0.0413697	-0.20216	High	-0.741059	-0.189963				0	3	-0.203471	2.475637e-02	23.8993711
k__Fungi	Topsoil	2022	p__Basidiomycota	c__Tremellomycetes	o__Tremellales	f__Phaeotremellaceae	g__Phaeotremella	s__unidentified	g__Phaeotremella sp ASV938	GAGATGTGCGCAAGCACTTGTCCTTCATACACCTGTGCACCGTGGTCTCCGGACCTACAAACTTGAAGTCATGAACGTCTTTTATTATAACAAATA							High	0.0187619	-0.0916833							0	1	-0.0916833	1.943288e-02	33.9622642
k__Fungi	Topsoil	2022	p__Ascomycota	c__Sordariomycetes	o__Hypocreales	f__Nectriaceae	g__Fusarium	s__Fusarium avenaceum	s__Fusarium avenaceum ASV946	CCGAGTTTACAACTCCCAAACCCCTGTGAACATACCACTTGTTGCCTCGGCGGATCAGCCCGCTCCCGGTAAAACGGGACGGCCCGCCAGAGGACCCAAACTCTAATGTTTCTTATTGTAACTTCTGAGTAAAACAAACAAATAAATCA	F9_F64_F47_F45_F25_F163_F160_F159_F157_F154_F153_F152_F149_F146_F145_F144						High	0.0236204	-0.115425							0	1	-0.115425	1.893793e-02	93.0817610
k__Fungi	Topsoil	2022	p__Ascomycota	c__unidentified	o__unidentified	f__unidentified	g__unidentified	s__unidentified	p__Ascomycota sp ASV954	CAAGGAACTGGCTTCGGTCAGAACCTCCAACCACTGTGTACCAAACTTTTGTTGCCTCGGCGGGCTGGGTGCCCACCAGCGCCCCCCTTAGGGGAGCCGCCCGCCGAAGGACCCCAAAACTTTTTTGTTGATGAACGTCTGATTCAACTTTTAAAAAAAATA				High	-1.84491	-0.292768	High	0.044173	-0.215859	High	-1.0333	-0.264877				0	3	-0.257835	2.152241e-02	49.6855346
k__Fungi	Topsoil	2022	p__Chytridiomycota	c__Rhizophlyctidomycetes	o__Rhizophlyctidales	f__unidentified	g__unidentified	s__unidentified	o__Rhizophlyctidales sp ASV963	ACAAATAAATTTAGGCCCCCGGCTGCCCCTCAAAGGCGATGGGGAAAACCTAAACATTTGTGTGCACCATATCTGTTTTTGGCAGTTCGAGTGTCCTGAGTTTAAACAACAGACTCAGGTACCTACCTAGGCAAACCTTCGGGTGCTGAGGTTGGGCTGCCGCCCACTTTGAACTAACTTTTGTTTCATATTAATGCCTGAAATTGTTTGATCTTCACAGATTGAATTTTAAATA							High	0.014664	-0.0716582							0	1	-0.0716582	2.798810e-02	54.0880503
k__Fungi	Topsoil	2022	p__Ascomycota	c__Dothideomycetes	o__Capnodiales	f__Teratosphaeriaceae	g__Constantinomyces	s__unidentified	g__Constantinomyces sp ASV968	CCGAGCGAGGGCCTCCGGGTCCGACCTCTCAACCCCATGTTATCCGACACTGTTGCCTCGGGGGCGACCCGGCCCCTTGCGGGCGTCGGGGCCCCCGGCGGACCGTCAAACGCTGCATCTGTGCGTCCGAGTCTTATGAGAAATCAATCA										Low	0.336318	0.104928				1	0	0.104928	5.643755e-04	18.2389937
k__Fungi	Topsoil	2022	p__Glomeromycota	c__Glomeromycetes	o__Glomerales	f__Glomeraceae	g__Septoglomus	s__unidentified	g__Septoglomus sp ASV1040	ATGATTTTTTTAAGCAAACCGAGCGAAAGCGAGGTTTTGCGAATATATTTAAAACCCCCCACTCTTTATAAAAGAAAAAAATTTTCATATTCATAAATGAATAAAAAAAAAGA							High	0.0318943	-0.155857							0	1	-0.155857	2.242497e-02	19.4968553
k__Fungi	Topsoil	2022	p__Ascomycota	c__Sordariomycetes	o__Hypocreales	f__Clavicipitaceae	g__Metarhizium	s__Metarhizium marquandii	s__Metarhizium marquandii ASV1067	CCGAGTTTTCAACTCCCAAACCCACTGTGAACATATACCTTTGTTTTCGTTGCCTCGGCGGTTCGCGCCGCCGGGTGACACCTAAACCCTGATTTAATTACAGAAGTCTTTCTGAGTAAAAACATTCTAAATGAATCA				High	-1.68695	-0.267701	High	0.0354353	-0.173161	High	-0.948012	-0.243014				0	3	-0.227959	2.072960e-02	23.2704403
k__Fungi	Topsoil	2022	p__Ascomycota	c__Sordariomycetes	o__Hypocreales	f__Hypocreaceae	g__Trichoderma	s__Trichoderma virens	s__Trichoderma virens ASV1092	CCGAGTTTACAACTCCCAAACCCAATGTGAACGTTACCAAACTGTTGCCTCGGCGGGATCTTCTGCCCCGGGTGCGTCGCAGCCCCGGACCAAGGCGCCCGCCGGAGGACCAACCTAAAACTCTTATTGTATACCCCTCGCGGGTTTTTTTATAATCTGAGCCTTCTCGGCGCCTCTCGTAGGCGTTTCGAAAATGAATCA				Low	2.14566	0.430718	Low	0.0881485	0.490099	Low	1.42851	0.445682	Low	1.34054	0.428367	4	0	0.448717	2.146866e-02	23.2704403
k__Fungi	Topsoil	2022	p__Ascomycota	c__Leotiomycetes	o__Helotiales	f__Sclerotiniaceae	g__Clarireedia	s__Clarireedia bennettii	s__Clarireedia bennettii ASV1122	CAGAGTTCATGCCCTCACGGGTAGACCTCCCACCCTTGTGTATCTATACCATGTTGCTTTGGCAGGCTGCTGGCCCCCTCGGGGGACAGCCTCAGCGCCCTCGGGCCTGAGAGTCGCCTGCCGGAGGAAAAACAAACTCTGAACTGTTAGTGTCGTCTGAGTACTATATTTTAATAGTTA				Low	1.74619	0.35053	Low	0.0411411	0.228741	Low	1.2212	0.381005	Low	1.16562	0.37247	4	0	0.333187	2.419200e-02	71.6981132
k__Fungi	Topsoil	2022	p__Ascomycota	c__Sordariomycetes	o__Hypocreales	f__Nectriaceae	g__Fusarium	s__unidentified	g__Fusarium sp ASV1127	CCGAGTTTACAACTCCCAAACCCCTGTGAACATACCTTAATGTTGCCTCGGCGGATCAGCCCGCGCCCCGTAAAACGGGACGGCCCGCCAGAGGACCCCTAAACTCTGTTTCTATATGTAACTTCTGAGTAAAACCATAAATAAATCA							High	0.00933466	-0.0456155							0	1	-0.0456155	1.826606e-02	94.9685535
k__Fungi	Topsoil	2022	p__Basidiomycota	c__Agaricomycetes	o__Agaricales	f__Psathyrellaceae	g__Coprinopsis	s__unidentified	g__Coprinopsis sp ASV1141	TTGAATAAATCTGGCGTTAGGTTGTAGCTGGCTCTCCGGAGCATGTGCACACCTCGTCACCTTTATCTTTCCACCTGTGCACACACTGTAGTCCTGGATACCTCTCGCTGAAAGGCGGATGCGGAGCCTGCTGTGACTTTGGAAACAAAGGCCGGCTTGCTCTGAATTTCCAGGTCTACGATTTTTATACACCCCCTAAACGAATGTTATAGAATGTATATCACTGGGCCTTTGTGCCTATAAACCTTATA										Low	0.358243	0.111769				1	0	0.111769	9.339070e-04	18.2389937
k__Fungi	Topsoil	2022	p__Basidiomycota	c__Agaricomycetes	o__Agaricales	f__Strophariaceae	g__Hypholoma	s__Hypholoma fasciculare	s__Hypholoma fasciculare ASV1185	TTGAATAAACCTGGCTTGGTTGATGCTGGTCTTTTCGGAGACATGTGCACACCTTGTCATCTTTATATCTCCACCTGTGCACCTTTTGTAGACCTGGATTCAACTTTCCGAGGAAACTTGGTTGTGAGGAATTGCTTAATAGGCTTTCCTTGTTAGTTTCCAGGGCTATGTTTTCATATACACCTTAAGAATGTAACAGAATGTCATTATTAGGCTTAATTGCCTTATAAACTATATA										Low	0.486236	0.151701				1	0	0.151701	5.489223e-03	69.1823899
k__Fungi	Topsoil	2022	p__Ascomycota	c__Sordariomycetes	o__Hypocreales	f__Stachybotryaceae	g__Striaticonidium	s__Striaticonidium brachysporum	s__Striaticonidium brachysporum ASV1207	CCGAGTTTACAACTCCCAAACCCAATGTGAACATTACCTTGACGTTGCCTCGGCGGGACCGCCCCGGCGCCCTCACCGGCACCGGAACCAGGCGCCCGCCGCAGGGACCCAAACCTCTGTTTTATTATGAATTCTCCTCTGAGTGGATTTTATACAAATAAATCA				High	-2.24456	-0.356189	High	0.106248	-0.519198	High	-1.3616	-0.349034	High	-1.43723	-0.361715	0	4	-0.396534	2.048549e-02	32.0754717
k__Fungi	Topsoil	2022	p__Ascomycota	c__Eurotiomycetes	o__Eurotiales	f__Aspergillaceae	g__Penicillium	s__unidentified	g__Penicillium sp ASV1373	CTGAGTGAGGGCCCCTCGGGGTCCAACCTCCCACCCGTGTTTAACGTACCTTGTTGCTTCGGCGGGCCCGCCTCACGGCCGCCGGGGGGCATCCGCCCCCGGGCCCGCGCCCGCCGAAGCCACCTGTGAACGCTGTCTGAAGTATGCAGTCTGAGACAATTATTAAATTAATTA				High	-0.936485	-0.14861	High	0.0175287	-0.0856573							0	2	-0.117134	7.462298e-03	69.8113208
k__Fungi	Topsoil	2022	p__Ascomycota	c__Sordariomycetes	o__Hypocreales	f__Nectriaceae	g__Fusicolla	s__Fusicolla aquaeductuum	s__Fusicolla aquaeductuum ASV29	CCGAGTTTACAACTCCCAAACCCCTGTGAACATACCTATCGTTGCTTCGGCGGATCCGCCCCGGCGCCCTCGGGCCCGGATCAGGCGCCCGCCGGAGACCCAAAACTCTTGTATTTCTTTAGTATCTTCTGAGTAAACAAGCAAATAAATTA				High	-2.91342	-0.462329	High	0.0102686	-0.0501791	High	-1.66767	-0.427492	High	-1.73907	-0.43768	0	4	-0.34442	5.092234e-01	69.8113208
k__Fungi	Topsoil	2022	p__Ascomycota	c__Sordariomycetes	o__Hypocreales	f__Clavicipitaceae	g__Claviceps	s__Claviceps arundinis	s__Claviceps arundinis ASV68	CCGAGTTTACAACTCCCAAACCCATTGTGAACTTATACCCAAAACGTTGCCTCGGCGGACACAGCGGTACCCGAGCCCCCGCAAGGGAGCAAAGGCGCCCCGTCCGCCAGGGGACCAAAACTCTTCTGTATACCCATAGCGGCATGTCTGAGTGGATTTAAAAACAAATGAATCA				Low	0.863648	0.173368	Low	0.0160525	0.0892509	Low	0.672042	0.209671				3	0	0.15743	7.773600e-03	29.5597484
k__Fungi	Topsoil	2022	p__Ascomycota	c__Sordariomycetes	o__Hypocreales	f__Nectriaceae	g__Dactylonectria	s__Dactylonectria estremocensis	s__Dactylonectria estremocensis ASV81	CCGAGTTTACAACTCCCAAACCCCTGTGAACATACCTATTGTTGCCTCGGCGGTGCCTGTTCCGACAGCCCGCCAGAGGACCCCAAACCCTGATTACATTAAAGAATTCTTCTGAGTAACCGATTAAATAAATCA				High	-1.82871	-0.290198	High	0.00387091	-0.0189159	High	-1.02755	-0.263403				0	3	-0.190839	4.790517e-01	83.0188679
k__Fungi	Topsoil	2022	p__Basidiomycota	c__Agaricomycetes	o__Corticiales	f__Vuilleminiaceae	g__Vuilleminia	s__unidentified	g__Vuilleminia sp ASV104	TCGAGTTTGAAAGGGGTTTGCAGCTGGCTCTCCGGAGTATGTGCTCGCCTCGCTCATCCACTCTACACCTGTGCACTATCTGTGGGTTGGGGTTAACACCTCGGCCTACGTCTTCACACAAACAATATGTATCAGAATGTAACACCGCGTCTAACGCAATAATA							High	0.0147314	-0.0719876							0	1	-0.0719876	8.711986e-04	37.1069182
k__Fungi	Topsoil	2022	p__Ascomycota	c__Sordariomycetes	o__Hypocreales	f__Hypocreales_fam_Incertae_sedis	g__Acremonium	s__Acremonium furcatum	s__Acremonium furcatum ASV128	CCGAGTACTATAACTCATAACCCTTTGTGAACCTTTATACCTGTTGCTTCGGCGGCGCGCCTCCCGGGGCGTGCCCGCCGGTATCATCAGAATCTCTGTTCGAACCCGACGATATTTCTGAGTGTTCTAAGCGAACTGTTA				Low	2.03214	0.40793				Low	1.36628	0.426268	Low	1.29298	0.413167	3	0	0.415788	2.286684e-01	52.8301887
k__Fungi	Topsoil	2022	p__Ascomycota	c__Dothideomycetes	o__Pleosporales	f__Didymellaceae	g__Stagonosporopsis	s__unidentified	g__Stagonosporopsis sp ASV139	CCTAGAGTTGCGGGCTTTGCCTGCCATCTCTTACCCATGTCTTTTGAGTACCTTCGTTTCCTCGGCGGGTCCGCCCGCCGATTGGACAAAACTTAAACCCTTTGTAATTGAAATCAGCGTCTGAAAAAACTTAATAGTTA				Low	2.01567	0.404624	Low	0.0487668	0.27114	Low	1.3794	0.43036				3	0	0.368708	1.009538e-01	38.9937107
k__Fungi	Topsoil	2022	p__Mortierellomycota	c__Mortierellomycetes	o__Mortierellales	f__Mortierellaceae	g__Mortierella	s__Mortierella exigua	s__Mortierella exigua ASV157	TAATAAGTGTTTTATGGCACTTTTTAAATCCATATCCACCTTGTGTGCAATGTCAGTCGGTTTTCTTTTTCGTCAAGAAAAAAGGATCGACCAAACATCAACTTATTCTAATTGAACTTTTGTCTGAAAACTATTATGAATAAACTAATTCAAAATA		0.417416	0.15592				Low	0.0137025	0.076185							2	0	0.116052	3.664432e-01	49.6855346
k__Fungi	Topsoil	2022	p__Ascomycota	c__Dothideomycetes	o__Pleosporales	f__Didymosphaeriaceae	g__Paraphaeosphaeria	s__Paraphaeosphaeria neglecta	s__Paraphaeosphaeria neglecta ASV174	TCCATCTCAAACCAGGTGCGGTCGCGGCCCCCGGGGGCTTGCTCCCGGGTGGTAGGGGTAACACCCTCACGCGCCGCCTGCCTGTACCCTCTTTTTACGAGCACCTTTCGTTCTCCTTCGGCGGGGCAACCTGCCGCTGGAACCAAAACAAAACCTTTTTTGCATCTAGCATTACCTGTTCTGATACAAATAATCGTTA	F329_F97_F95_F57_F320_F287_F271_F199_F191_F189			High	-1.69798	-0.269452	High	0.0593189	-0.289873	High	-1.03179	-0.26449				0	3	-0.274605	4.334269e-02	49.6855346
k__Fungi	Topsoil	2022	p__Ascomycota	c__Eurotiomycetes	o__Chaetothyriales	f__Herpotrichiellaceae	g__Exophiala	s__Exophiala equina	s__Exophiala equina ASV202	ACGAGTTAGGGTCTCTCTGGCCCGACCTCCCAACCCTATGTCTACTTGACCATCGTTGCTTCGGCGAGCCCGTCCTCACGGACCGCCGGAGGGACCTTCACCGGCCCTCTGGTCCGCGCTCGTCGGTAGCCCAACCATTAAAATCTTTAACCAAACGTGCCTTAATCTAAGTACAATTATTAAATAAAAGCA				High	-0.813226	-0.129051	High	0.0309789	-0.151384	High	-0.433887	-0.111223				0	3	-0.130552	2.825685e-02	45.2830189
k__Fungi	Topsoil	2022	p__Ascomycota	c__Dothideomycetes	o__Capnodiales	f__Mycosphaerellaceae	g__unidentified	s__unidentified	f__Mycosphaerellaceae sp ASV214	CTGAGTGAGGGCCTTCGGGCTCGACCTCCATCCCTTTGTGAACACAACTTGTTGCTTCGGGGGCGACCCTGCCGTTTCTGACGGCGAGCGCCCCCGGAGGCCTTCAAACACTGTATCTTTACGTCGGAGTTTAAGTAAATTAAACA				High	-1.73992	-0.276107	High	0.0473006	-0.231143	High	-1.03376	-0.264995				0	3	-0.257415	5.349249e-02	24.5283019
k__Fungi	Topsoil	2022	p__Ascomycota	c__Sordariomycetes	o__Diaporthales	f__Valsaceae	g__unidentified	s__unidentified	f__Valsaceae sp ASV256	CTGGAAGCGCCGCAAGGCGCACCCAGAAACCCTTTGTGAACTTATACCTACATCGTTGCCTCGGCGTTGGCTGCCTCTCCCTTCTGGGAGGGGGCCCTGCTCTCCGGTCGTAAAACACCTGGGAGAAGGACAGCAGGCCCGCCGGTGGCCCAATTAACTCTTGTATTTACCGAGTAACATCTGAGTAAAGCTTCTAAATGAATCA	F319_F139			High	-0.511875	-0.0812292	High	0.0269272	-0.131584							0	2	-0.106407	6.270839e-04	22.6415094
k__Fungi	Topsoil	2022	p__Basidiomycota	c__Microbotryomycetes	o__Leucosporidiales	f__Leucosporidiaceae	g__Leucosporidium	s__Leucosporidium intermedium	s__Leucosporidium intermedium ASV278	GTGAATATAGCGCATCTCTTCGGAGAGCGTGACCTCCACTTTCAACTCTGTGCATTTTTTGGCGAGGGAACGAGACGAAGCGACGCAAGTTGCAGACTCTCGCCTCTTGCGGCTCATTTTAAACACTAGTTAAAGTATGTAACGAAATATCGAAACAAAAA				High	-4.328	-0.686809	High	0.115051	-0.562218	High	-2.59746	-0.665834	High	-2.66796	-0.671457	0	4	-0.646579	7.661845e-02	71.6981132
k__Fungi	Topsoil	2022	p__Ascomycota	c__Eurotiomycetes	o__Eurotiales	f__Trichocomaceae	g__Talaromyces	s__unidentified	g__Talaromyces sp ASV281	CCGAGTGCGGGCCCTCGCGGCCCAACCTCCCACCCTTGTCTCTATACACCTGTTGCTTTGGCGGGCCCACCGGGGCCACCTGGTCGCCGGGGGACGCACGTCCCCGGGCCCGCGCCCGCCGAAGCGCTCTGTGAACCCTGATGAAGATGGGCTGTCTGAGTACTATGAAAATTGTCA										Low	0.773476	0.241318				1	0	0.241318	9.920690e-02	64.7798742
k__Fungi	Topsoil	2022	p__Ascomycota	c__Taphrinomycetes	o__Taphrinales	f__Taphrinaceae	g__Taphrina	s__Taphrina inositophila	s__Taphrina inositophila ASV285	ATGAAGTCTGGGCTTCGGCCCTCTCTCTTCTACACACTTGTGAACTTACACTGTTGCTTTGGCAGGTCTCCGGACGGGCGTCAGCCCGGAAGGTCAGGTCGAGAGACGCTTGCCAAAGACACTTATCCACCCTTTTTTATTGTCTGAATCTTGTTTATAACAAATAAAATA										Low	0.473567	0.147749				1	0	0.147749	2.040262e-03	42.1383648
k__Fungi	Topsoil	2022	p__Ascomycota	c__Dothideomycetes	o__Pleosporales	f__unidentified	g__unidentified	s__unidentified	o__Pleosporales sp ASV343	TCAATTTAACAGTTCGTGGGATAGACGCTCGTAAGGCTACCCTTCCCACGCTGTTTCAACCCTTTGTCTTTTGCGTACTGTATGTTTCCTCGGCGGGTTCGCCCGCCGATAGGACACTTCAAAACCTTTTGTAATTGCAATCAGCGTCAGAAAAACTATAATAGTTA							High	0.0105364	-0.0514879							0	1	-0.0514879	6.255833e-02	70.4402516
k__Fungi	Topsoil	2022	p__Mortierellomycota	c__Mortierellomycetes	o__Mortierellales	f__Mortierellaceae	g__Mortierella	s__unidentified	g__Mortierella sp ASV373	TAATAAGTGTTTATGGCACTTCTTAAATCCATATCCACCTTGTGTGCAATGTCAGCCGTTTTCTTTATGAAAGCGGCCAAACATCAACTTATTTTTTAACTGTCTGTCTGAAAACTATTATGAATAAACAATTCAAATA				Low	2.9293	0.588025	Low	0.0882355	0.490582	Low	1.94344	0.606335	Low	1.86806	0.596934	4	0	0.570469	4.542999e-02	27.6729560
k__Fungi	Topsoil	2022	p__Olpidiomycota	c__Olpidiomycetes	o__Olpidiales	f__Olpidiaceae	g__Olpidium	s__Olpidium brassicae	s__Olpidium brassicae ASV404	ATAAATGCTTCATTGCATCCACCTTTTGTGCACCGTAAATTTTCACTTAAACTTTGTCTGATATAAATTTGTTCTTAAAGGAACATGAATTGTAATCTAATA							Low	0.0196834	0.109438							1	0	0.109438	6.290099e-02	13.8364780
k__Fungi	Topsoil	2022	p__Ascomycota	c__Eurotiomycetes	o__Eurotiales	f__Aspergillaceae	g__Penicillium	s__Penicillium simplicissimum	s__Penicillium simplicissimum ASV428	CTGAGTGAGGGCCCTCTGGGTCCAACCTCCCACCCGTGTTTATCGTACCTTGTTGCTTCGGCGGGCCCGCCTCACGGCCGCCGGGGGGCACTCGCCCCCGGGCCCGCGCCCGCCGAAGACACCATTGAACTCTGTCTGAAGATTGCAGTCTGAGTAGATTAGCTAAATCAGTTA		0.265477	-0.231832	High	-2.50819	-0.398023	High	0.117751	-0.575413	High	-1.53322	-0.393027	High	-1.61273	-0.405882	0	5	-0.400836	5.119916e-02	36.4779874
k__Fungi	Topsoil	2022	p__Ascomycota	c__Eurotiomycetes	o__Chaetothyriales	f__unidentified	g__unidentified	s__unidentified	o__Chaetothyriales sp ASV441	CTGAGTTAGGGTCTTCTCTGGCCCGACCTCCAACCCTGTGTCTACCTTACCACGTTGCTTCGGCGGGCCTGCCGACAGGATCTGTCGGCTGCCGGTGGGCTCAACCCCCGCTGGACAGTGCCCGTCGATGGCCAACCTCCAAAACTCTTGAAGAACCATGTCGTCTGAGTACCAAACTAAATAAAAGTAA				High	-1.34043	-0.212713	High	0.0492052	-0.24045	High	-0.77135	-0.197728				0	3	-0.216964	1.685512e-02	26.4150943
k__Fungi	Topsoil	2022	p__Ascomycota	c__Leotiomycetes	o__Helotiales	f__Helotiaceae	g__Articulospora	s__unidentified	g__Articulospora sp ASV479	CCGAAGTACAGGCCCTCTCGTAGGGCTAAACTTCCACCCTTTGTTAACCACACTTTGTTGCTTTGGCGAGACGCCCTCGGGCCACCGGCTTCGGCGGGTGCGCGCTCGCCAGAGAAAACCCAAACCCAAACCATTTAAGTTGTCGTCTGAAAAACAAGTTTAATAATTA				High	-1.96967	-0.312567	High	0.0709684	-0.3468	High	-1.11132	-0.284877	High	-1.17799	-0.296469	0	4	-0.310178	1.838028e-02	25.1572327
k__Fungi	Topsoil	2022	p__Basidiomycota	c__Agaricomycetes	o__Russulales	f__Stereaceae	g__Stereum	s__Stereum hirsutum	s__Stereum hirsutum ASV484	ATGAAATTTATGACTGGAGTTGTAGCTGGCCTTTAAAAACGGCATGTGCACGCTCCTTTCACTAATCCACACACACCTGTGCACCTTCGCGGGGGTCTCTTCGTTAACTCGAAGAGGCTCGCGTCCCTTTACACACCCTTTGTATGTCTTAAGAATGTCTACTCGATGTAATAAAACGCATCTAATA										Low	0.22756	0.0709968				1	0	0.0709968	4.031253e-04	25.7861635
k__Fungi	Topsoil	2022	p__Chytridiomycota	c__Rhizophydiomycetes	o__Rhizophydiales	f__unidentified	g__unidentified	s__unidentified	o__Rhizophydiales sp ASV497	CTGATTACCAGCTCTATGGGTTGATTCGCAAGAGTCCCCGTAGGGTTGATCAACCCTTTGTGCACTGTATCGTTTTTTGGGTTTCCTACATAGCTGGGTGTTTATTTTTATTCACGCCCAACTGGAGGCCCAGCATTTATACAAACCATACCAATTTTGACTTAATCCTATGAAAATAGAAA							High	0.0149086	-0.0728534							0	1	-0.0728534	4.335389e-02	58.4905660
k__Fungi	Topsoil	2022	p__Basidiomycota	c__Microbotryomycetes	o__Microbotryomycetes ord Incertae sedis	f__Microbotryomycetes fam Incertae sedis	g__Rhodotorula	s__Rhodotorula nothofagi	s__Rhodotorula nothofagi ASV503	GTGAATTTAGAGCGTAACTTCGGTTAGCTCAACCTTCATTTTCCAACTCTGTGCACTATTGGCGGACTGAGAGTAAGCAATTACTATTCAGTCTGCGGCTCACTATTAAACATTAGTTAAAGTATGTATATAAAAACAAAACAAAAA	Y195_Y194_Y192									Low	0.493538	0.15398				1	0	0.15398	2.190314e-03	23.2704403
k__Fungi	Topsoil	2022	p__Ascomycota	c__Leotiomycetes	o__Helotiales	f__Helotiaceae	g__Tetracladium	s__unidentified	g__Tetracladium sp ASV519	CCGAGTTCATGCCCTCACGGGTAGATCTCCCACCCTTTGTATACCTTACCTTTGTTGCTTTGGCGGGCCGCCTAGCTACTGGCTTCGGCTGGTAAGTGCCCGCCGGAGAACCCCAAACCCAACCCATTTATAGTGTCGTCTGAGTAAAATTTTAATATTTA							Low	0.0251239	0.139687	Low	0.734027	0.22901				2	0	0.184348	3.462847e-02	27.6729560
k__Fungi	Topsoil	2022	p__Basidiomycota	c__Tremellomycetes	o__Filobasidiales	f__Filobasidiaceae	g__Filobasidium	s__Filobasidium oeirense	s__Filobasidium oeirense ASV524	ATGAATATAAATCGTACTGTTCACGCAGTATGTGGGGTGGTGACTTCGGTCCCGCTCATTCATATCCATAACACCTGTGCACTGTTGGATGCTTGCATCCACTTTTAAACTAAACATTATTGTAACAAATGTAGTCTTATTATAACATAATA	Y156			Low	1.29	0.258953	Low	0.0408281	0.227001	Low	0.915823	0.285729				3	0	0.257228	1.147563e-02	45.9119497
k__Fungi	Topsoil	2022	p__Ascomycota	c__Sordariomycetes	o__unidentified	f__unidentified	g__unidentified	s__unidentified	c__Sordariomycetes sp ASV536	CCGAGTACTATAACTCATAACCCTTTGTGAACCTTTATACCTGTTGCTTCGGCGGCGCTCCGGCGCCCGCCGGTACCATCAGAATCTCTGTTCGAACCCGACGATATTTCTGAGTGTTCTAAGCGAACTGTTA				High	-1.23606	-0.19615	High	0.046704	-0.228227	High	-0.715449	-0.183399				0	3	-0.202592	2.682127e-02	33.9622642
k__Fungi	Topsoil	2022	p__Ascomycota	c__Sordariomycetes	o__Hypocreales	f__Nectriaceae	g__Fusarium	s__Fusarium sporotrichioides	s__Fusarium sporotrichioides ASV537	CCGAGTTTACAACTCCCAAACCCCTGTGAACATACCTTTATGTTGCCTCGGCGGATCAGCCCGCGCCCCGTAAAACGGGACGGCCCGCCGCAGGAAACCCTAAACTCTGTTTTTAGTGGAACTTCTGAGTATAAAAAACAAATAAATCA				High	-1.54736	-0.24555	High	0.0419443	-0.204968	High	-0.879141	-0.22536				0	3	-0.225293	2.997461e-02	39.6226415
k__Fungi	Topsoil	2022	p__Ascomycota	c__Sordariomycetes	o__Sordariales	f__Lasiosphaeriaceae	g__Cercophora	s__unidentified	g__Cercophora sp ASV582	CAGAGTTGCAAAACTCCCAACCCTTTGTGAACGAACCAGTCAGTTGCCTCGGCGGGGAGCCCTTCAGGGGGCAGCCCGCCGGAGGACCACTAAACTCTTGTATTTTTGGCCTCTCTGAGTGATTACACAATGAATCA				High	-1.75863	-0.279077	High	0.0593434	-0.289992	High	-1.00696	-0.258124				0	3	-0.275731	1.928731e-02	35.2201258
k__Fungi	Topsoil	2022	p__Ascomycota	c__Dothideomycetes	o__Pleosporales	f__Sporormiaceae	g__unidentified	s__unidentified	f__Sporormiaceae sp ASV594	TCGTGGGGCCCCGGCCCCGTCGAGATAGAACCCTTGCCTTTTTCGAGTACCCAACCGTTTCCTCGGCAGGCTCGCCTGCCAGTGGGGACCCAAACCAAACCCTTCCACCCTGTACACGTCTGAGAAACAAACAAAAGTTA				Low	0.911909	0.183056	Low	0.0421582	0.234396	Low	0.683297	0.213183				3	0	0.210212	3.713232e-03	15.7232704
k__Fungi	Topsoil	2022	p__Ascomycota	c__Sordariomycetes	o__Sordariales	f__Lasiosphaeriaceae	g__unidentified	s__unidentified	f__Lasiosphaeriaceae sp ASV600	CCGAGTTCTTACAGAACCCAACCCTTGTGTGATAAGCTCTCACCCAGCTTTTACACGGGAGTCTCGGCCTAATCGCCGAGGCAGTGTAAAAAAACAAACCTCTGTATCATTATCACAAATTTCTGAAGACTTTTTTAAGAGTCA				Low	1.8009	0.361511	Low	0.0111641	0.0620714	Low	1.2101	0.37754	Low	1.13585	0.362957	4	0	0.29102	6.711813e-02	30.8176101
k__Fungi	Topsoil	2022	p__Mortierellomycota	c__Mortierellomycetes	o__Mortierellales	f__Mortierellaceae	g__Mortierella	s__unidentified	g__Mortierella sp ASV627	TAATAAGTGTTTTATGGCACTTTTTAAATCCATATCCACCTTGTGTGCAATGTCAGTTGTTCTCTTTTTTGAGAATGACCAAACATCAACTTAAATTTTAACTCTTTGTCTGAAAAATATTATGAATAAAATAATTCAAAATA				Low	1.35905	0.272814	Low	0.0531438	0.295475	Low	0.964281	0.300847				3	0	0.289712	2.772382e-02	11.9496855
k__Fungi	Topsoil	2022	p__Basidiomycota	c__Tremellomycetes	o__Filobasidiales	f__Piskurozymaceae	g__Solicoccozyma	s__unidentified	g__Solicoccozyma sp ASV632	GTGAATTAAACATGCTTGGTGTCTTCGCTTCGGCAAGACCCTTGCTTAAATCACATCCTAACACCTGTGAACTGTAAGGCGTATGATAAAGCTTCGGCTGCATCGTCGTCTGCCCTTTTTAACAAACAATTAATGTAACAAACGTAGTCTTATTATAACCTAATA				High	-1.42922	-0.226802	High	0.0584673	-0.285711	High	-0.847691	-0.217297				0	3	-0.24327	2.083262e-02	25.7861635
k__Fungi	Topsoil	2022	p__Ascomycota	c__Eurotiomycetes	o__Chaetothyriales	f__Trichomeriaceae	g__Bradymyces	s__Bradymyces graniticola	s__Bradymyces graniticola ASV647	CCGAGTTAGGGTCGCCTTCCAGGTGCCCGACCTCCCAACCCTTTGTCTAAAATACCTCAGTTGCTTCGGTGGGCCGGGCGCGACCAACTGGCTTCGTGACCGGCGGCCGGGGGATACCCCGGCGGCAGAGCGCCCGCCGACGGCCTCCACAAAACTCTTGATACCTAAACCTGTCGTCTGAATTTACTTGATATTAATCAAAAACA				Low	1.84624	0.370614	Low	0.0940318	0.522809	Low	1.27489	0.397755	Low	1.20151	0.38394	4	0	0.418779	2.421663e-02	11.9496855
k__Fungi	Topsoil	2022	p__Ascomycota	c__Leotiomycetes	o__Helotiales	f__Helotiaceae	g__unidentified	s__unidentified	f__Helotiaceae sp ASV670	CCGAAGTCCAGGCCCTCTCGTAGGGCTAAACTTCCACCCTTTGTTAACCACACTTTGTTGCTTTGGCGAGACGCCTTCGGGCCACCGGCTTCGGCGGGTGCGCGCTCGCCAGAGAAAACCCAAACCCAAACCATTTAAGTAGTCGTCTGAAAAACAAGTTTAATAATTA							High	0.0246769	-0.120588							0	1	-0.120588	3.109216e-02	13.8364780
k__Fungi	Topsoil	2022	p__Ascomycota	c__Sordariomycetes	o__Hypocreales	f__Nectriaceae	g__Fusicolla	s__Fusicolla acetilerea	s__Fusicolla acetilerea ASV677	CCGAGTTTACAACTCCCAAACCCCTGTGAACATACCTATCGTTGCTTCGGCGGGATGCCCCAGTTTTGACTTAAAACTGGACCCAGGCGCCCGCCGGAGGACCCAAACTCTTGTTTTTATATGTATCTTCTGAGTAAACAAGCAAATAAATTA				High	-0.822638	-0.130544	High	0.0142222	-0.0694991							0	2	-0.100022	2.033991e-02	24.5283019
k__Fungi	Topsoil	2022	p__Ascomycota	c__Leotiomycetes	o__unidentified	f__unidentified	g__unidentified	s__unidentified	c__Leotiomycetes sp ASV689	CAGAGAACCTGCCCTTAACTGGGTAGATCTCCCACCCTTGAATAACATACATTGTTGCTTTGGCGAGCGCTTCGGCGTGCGCCAGAGGACCCTAAACTCTTGTTTATAGTGTCGTCTGAGTACTATATAATAGTTA				Low	2.93521	0.589212	Low	0.14627	0.813252	Low	1.93855	0.604812	Low	1.86443	0.595776	4	0	0.650763	2.708778e-02	20.1257862
k__Fungi	Topsoil	2022	p__Olpidiomycota	c__Olpidiomycetes	o__Olpidiales	f__Olpidiaceae	g__unidentified	s__unidentified	f__Olpidiaceae sp ASV691	ATAAATGCTTCATTGCATCCACCTTTTGTGCACCGTAAATATTTCACTTGAATTTTGTCTGATTAATCTTTGTTCTGAAAGGAACATGAATTATAATCTTATA				High	-1.72045	-0.273018	High	0.0647643	-0.316482	High	-1.03003	-0.264038	High	-1.10188	-0.277316	0	4	-0.282714	3.039117e-02	25.1572327
k__Fungi	Topsoil	2022	p__Mortierellomycota	c__Mortierellomycetes	o__Mortierellales	f__Mortierellaceae	g__Mortierella	s__Mortierella amoeboidea	s__Mortierella amoeboidea ASV740	TAATCAAGTGTTTTTATGGCACTTTCAAAAATCCATATCCACCTTGTGTGCAATGTCATCTCACTGGAGGTCAACGGCTGTAAAAATCCGTTGGTCACCTTTGGGATTTATATCTACTCAGAACTTTAGTGATTTTGTCTGAAACATATTATGAATACTTAATTCAAAATA				High	-1.87285	-0.297202	High	0.0881274	-0.43065	High	-1.09217	-0.279967	High	-1.17035	-0.294547	0	4	-0.325591	1.410939e-02	25.1572327
k__Fungi	Topsoil	2022	p__Ascomycota	c__Leotiomycetes	o__Thelebolales	f__Pseudeurotiaceae	g__Pseudeurotium	s__Pseudeurotium ovale	s__Pseudeurotium ovale ASV781	AAGAGACGTTGCCCTCCGGGGTATACCTCCCACCCTTTGTTTATTATACCTTTGTTGCTTTGGCGGGCCCGTCCTCGGACCACCGGCTCCGGCTGGTCAGCGCCCGCCAGGGGACCTAAAACTCTGTTTGTTCATATTGTCTGAGTACTATATAATAGTTA				High	-1.30147	-0.206529										0	1	-0.206529	1.874981e-02	62.8930818
k__Fungi	Topsoil	2022	p__Basidiomycota	c__Tremellomycetes	o__Tremellales	f__Bulleraceae	g__Genolevuria	s__unidentified	g__Genolevuria sp ASV793	TAGATTGGCCGAAAGGCCGTGTCTCATCCACACACACCGTGAACGCAACACAGTCTGGCCCCTGGATCGACGCCTGTCGGGACTCGGACCGGACTCACACCAAACGAAATGTAACGAATGTCAATCAATGTAACGAAAACA				High	-1.87083	-0.296881	High	0.0854567	-0.4176	High	-1.10554	-0.283395	High	-1.17517	-0.295761	0	4	-0.323409	2.151569e-02	10.6918239
k__Fungi	Topsoil	2022	p__Ascomycota	c__Sordariomycetes	o__Hypocreales	f__unidentified	g__unidentified	s__unidentified	o__Hypocreales sp ASV794	CTGAGTGCTAAACTCACCAACCCATGTGAACATACCTTCTGTTGCTTCGGCGGGATCGCCCCGGGCGCGTTCGCGCGCACCGGACCAGGCACCCGCCGGGGGATACAAACTTTGACTTTTAGTGATTATCTGAGTCGCCTTAGGGCAAAAAAATGAATCA				High	-0.350577	-0.055633										0	1	-0.055633	3.986462e-04	6.9182390
k__Fungi	Topsoil	2022	p__Ascomycota	c__Dothideomycetes	o__Pleosporales	f__Lentitheciaceae	g__Keissleriella	s__Keissleriella rosarum	s__Keissleriella rosarum ASV808	CCTGGCCTTGGGCCGCTCGCGGGGGCCCGTCGCTCGCGACGGTGCTTCCGGGGGTGCTTAGCCCTCGATCATCACCTTGACTACGCGCACCTTTGTTGTTCCCTCGGCAGCTTGCTGCCGCTAGGGACCCCAAAACCCCTTTGCATTAGCATCAAACCTCTGAAAACAAACCTAATTATTTA				Low	1.19497	0.239877	Low	0.040975	0.227818	Low	0.743192	0.231869				3	0	0.233188	1.057084e-03	37.1069182
k__Fungi	Topsoil	2022	p__Ascomycota	c__Dothideomycetes	o__unidentified	f__unidentified	g__unidentified	s__unidentified	c__Dothideomycetes sp ASV811	AAATCAGTAGTTTACTACTGTTTGAGGGAAGTGGAAATTTTTCAGGTACACCTGGAAAGAAGTACATTTCTTTTCTTAACCCTTGACTTTTTGCGCACTCATGTTTCCTCGGCAGGCTTGCCTGTCGTTTGGACAATCCTAAAACCTTTTTAATTTTCAATCAGCGTCTGAATTATTTAATAATTA										Low	0.220692	0.068854				1	0	0.068854	2.329169e-04	13.8364780
k__Fungi	Topsoil	2022	p__Basidiomycota	c__Agaricomycetes	o__Agaricales	f__Psathyrellaceae	g__Coprinellus	s__unidentified	g__Coprinellus sp ASV828	ATGAATAACTTTGGCATGGTTGTAGCTGGCTCTTAGGAGTATGTGCACACCTGTCATCTTTATCTTTCCACCTGTGCACTTAATGTAGATCTGGATAACTCTCGCTCTTCGGAGCGGAAACAAGGATTGCTGTGCCGCAAGGCCAGCTCTCTTTGAATTTCCAGGTCTATGTCTTTACAAACCCCAATTGAATGATGAAGAATGTAGTCAATGGGCTCTAAGCCTATAAAACAAAATA				High	-0.673724	-0.106913	High	0.028771	-0.140595	High	-0.386629	-0.0991086				0	3	-0.115539	2.483700e-03	10.6918239
k__Fungi	Topsoil	2022	p__Ascomycota	c__Eurotiomycetes	o__Chaetothyriales	f__Herpotrichiellaceae	g__Cladophialophora	s__unidentified	g__Cladophialophora sp ASV866	AAGAGTTAGGGTCCTCTGGGCCCGACCTCCCAACCCTTTGTTTACTGAACCTCTGTTGCTTCGGCGGACCCGTCTCACGACCGCCGGAGGATCGCCCGTCCAGGCGTCCTCTGGCCAGCGTCCGCCGATAGCCAACCCTTCAAACTCCTGAATAAATCATGTTATATGTCTAAGTCTTATGATTCAAATCAATAAAGCA				High	-1.52824	-0.242516	High	0.0767158	-0.374885	High	-0.862462	-0.221084	High	-0.916153	-0.230572	0	4	-0.267264	8.886674e-03	24.5283019
k__Fungi	Topsoil	2022	p__Ascomycota	c__Sordariomycetes	o__Hypocreales	f__Ophiocordycipitaceae	g__unidentified	s__unidentified	f__Ophiocordycipitaceae sp ASV905	CCGAGTTATTCAACTCCCAAACCCCCTGTGAACCTTACCACACACGTTGCCTCGGCGGGACCGCCCCGGCGCCCTCGCGGCCCGGACCAAGGCGCCCGCCGGAGGACCACCAGACTCTCCTGTCGCAGTGGCATTTCTCTCCGAGTCAAGCAAGCAAAATGAATCA				High	-0.995214	-0.15793	High	0.0408858	-0.199796	High	-0.528869	-0.13557				0	3	-0.164432	9.032247e-03	30.8176101
k__Fungi	Topsoil	2022	p__Ascomycota	c__unidentified	o__unidentified	f__unidentified	g__unidentified	s__unidentified	p__Ascomycota sp ASV920	ATAATCGGGGGCCAGTCTTCATCCGCGGCTAATGCTGCCGGTGGAGTCAGCCTATCTGAACACTCTTGTCTATCTACTCCTAGTTGCTTTGGCGGGTCGTCTCCGGACCGTCAGGGGCTTTGGCCCCCGGCGTGCCCCCGCCAAAGGCCTCAATTAAACCGTAACAACGTGTCTTGTCTTAACTAAAACAAAAAATAAACA				High	-0.620738	-0.0985047	High	0.0380337	-0.185859							0	2	-0.142182	1.502762e-03	10.6918239
k__Fungi	Topsoil	2022	p__Ascomycota	c__Sordariomycetes	o__Hypocreales	f__Nectriaceae	g__unidentified	s__unidentified	f__Nectriaceae sp ASV1029	CCGAGTTTACAACTCCCAAACCCCTGTGAACATACCTTATGTTGCCTCGGCGGATCAGCCCGCGCCCCGTAAAAAGGGACGGCCCGCCGCAGGAACCCTAAACTCTGTTTTTAGTGGAACTTCTGAGTAAAACAAACAAATAAATCA				High	-2.45584	-0.389717	High	0.0702567	-0.343322	High	-1.39298	-0.357076	High	-1.45429	-0.366007	0	4	-0.364031	1.973075e-02	56.6037736
k__Fungi	Topsoil	2022	p__Basidiomycota	c__Cystobasidiomycetes	o__Cystobasidiales	f__Cystobasidiaceae	g__Cystobasidium	s__Cystobasidium slooffiae	s__Cystobasidium slooffiae ASV216	ATGAATTTTAGGACGTTCTTTTTAGAAGTCCGACCCTTTCATTTTCTTACACTGTGCACACACTTCTTTTTTACACACACTTTTAACACCTTAGTATAAGAATGTAATAGTCTCTTAATTGAGCATAAATAAAAACA										Low	0.258646	0.0806952				1	0	0.0806952	1.993231e-04	6.2893082
k__Fungi	Topsoil	2022	p__Rozellomycota	c__Rozellomycotina_cls_Incertae_sedis	o__GS11	f__unidentified	g__unidentified	s__unidentified	o__GS11 sp ASV631	ACAAATCCAATAATTGCGGGAGAACGTTTGTTCTTTTTGCAAATATTAATCCGCTGGCTGCTCTTAGTAGCAGCTGGCTGTGATATAAATGCGTGATATGTTGACAGTGTGTGTATAATTAAATATTGA				High	-1.19284	-0.189292	High	0.0356507	-0.174213	High	-0.707771	-0.18143				0	3	-0.181645	4.714103e-02	13.8364780
k__Fungi	Topsoil	2022	p__Basidiomycota	c__Tremellomycetes	o__Tremellales	f__Trimorphomycetaceae	g__Saitozyma	s__Saitozyma podzolica	s__Saitozyma podzolica ASV763	GTGAACGCCCTCACGGGCTTATAACTATTCCAAACCTCTGTGAACCGTGCCCTTCGGGGCGGTTTTACAAACATGGTGTAATGAACGTCATATATCATAACAAAACA				Low	1.58924	0.319023	Low	0.0663703	0.369013	Low	1.09411	0.341353				3	0	0.34313	2.246752e-02	19.4968553
k__Fungi	Topsoil	2022	p__Ascomycota	c__Eurotiomycetes	o__Chaetothyriales	f__unidentified	g__unidentified	s__unidentified	o__Chaetothyriales sp ASV1013	CCGAGTGAGGGTCTCTCAGGCCCGACCTCCCACCCTGTGTTTTTGTGACCTTGTTGCTTTGGCGGGCCCGCCTCGATGAGAGGCCGCCGGAAGCTCACCGCTTTGGGCCCGTGCCCGTCAGTAGCCCCCTTAAATTCTTAATAAACCTGTCGTCTGAGTTAATGGATATAATGAAAAA				High	-1.07319	-0.170305	High	0.036619	-0.178945	High	-0.629173	-0.161283				0	3	-0.170177	1.176230e-02	17.6100629
k__Fungi	Phyllosphere	2022	p__Ascomycota	c__Dothideomycetes	o__Dothideales	f__Saccotheciaceae	g__Aureobasidium	s__Aureobasidium pullulans	s__Aureobasidium pullulans ASV2	AAGAGTAAGGGTGCTCAGCGCCCGACCTCCAACCCTTTGTTGTTAAAACTACCTTGTTGCTTTGGCGGGACCGCTCGGTCTCGAGCCGCTGGGGATTCGTCCCAGGCGAGCGCCCGCCAGAGTTAAACCAAACTCTTGTTATTTAACCGGTCGTCTGAGTTAAAATTTTGAATAAATCA	Y149_F98_F80_F74_F70_F51_F46_F41_F311_F292_F291_F290_F283_F282_F219_F217_F202_F174_F168_F123_Y56_Y53_Y25_Y201_Y196_Y188_Y179_Y178_Y154_Y153_Y152_Y145_Y143_Y126_Y125_Y119_Y114_Y32_Y29_Y26_Y150_Y144_Y138_Y135_Y133_Y132_Y130			Low	2.00208	0.621783	Low	0.00731253	0.0761757	Low	1.19636	0.602674				3	0	0.433544	1.123988e+01	94.3037975
k__Fungi	Phyllosphere	2022	p__Ascomycota	c__Sordariomycetes	o__Hypocreales	f__Nectriaceae	g__Fusarium	s__unidentified	g__Fusarium sp ASV3	CCGAGTTTACAACTCCCAAACCCCTGTGAACATACCACTTGTTGCCTCGGCGGATCAGCCCGCTCCCGGTAAAACGGGACGGCCCGCCAGAGGACCCCTAAACTCTGTTTCTATATGTAACTTCTGAGTAAAACCATAAATAAATCA							Low	0.00996703	0.103828							1	0	0.103828	1.191377e-01	63.9240506
k__Fungi	Phyllosphere	2022	p__Ascomycota	c__Dothideomycetes	o__Capnodiales	f__Cladosporiaceae	g__Cladosporium	s__Cladosporium cladosporiodes	s__Cladosporium cladosporiodes ASV5	CAAGTGACCCCGGTCTAACCACCGGGATGTTCATAACCCTTTGTTGTCCGACTCTGTTGCCTCCGGGGCGACCCTGCCTTCGGGCGGGGGCTCCGGGTGGACACTTCAAACTCTTGCGTAACTTTGCAGTCTGAGTAAACTTAATTAATAAATTA	F99_F119_F101_F100_F321_F309_F3_F286_F277_F276_F260_F148			High	-2.23666	-1	High	0.00853021	-0.095945	High	-1.59237	-1	High	-1.49285	-1	0	4	-0.773986	9.608396e+00	93.6708861
k__Fungi	Phyllosphere	2022	p__Ascomycota	c__Dothideomycetes	o__Capnodiales	f__Cladosporiaceae	g__Cladosporium	s__Cladosporium allicinum	s__Cladosporium allicinum ASV8	CAAGAACGCCCGGGCTTCGGCCTGGTTATTCATAACCCTTTGTTGTCCGACTCTGTTGCCTCCGGGGCGACCCTGCCTTCGGGCGGGGGCTCCGGGTGGACACTTCAAACTCTTGCGTAACTTTGCAGTCTGAGTAAACTTAATTAATAAATTA	F183_F34_F186_F96	0.620438	-0.767774				High	0.0129538	-0.1457	High	-0.828407	-0.520237				0	3	-0.477904	6.709086e+00	93.6708861
k__Fungi	Phyllosphere	2022	p__Basidiomycota	c__Tremellomycetes	o__Cystofilobasidiales	f__Mrakiaceae	g__Itersonilia	s__Itersonilia pannonica	s__Itersonilia pannonica ASV14	GTGAATACATCGGGGAGCGTCTTAACTGACCTCCCCAACCCTTCACAATCCACATACACCTGTGCACTGTTTTGGCTTTTGAGCAATCGAAAGCCAATCATTTTATACAAACCCCTAGTTTAATGAATGTAACCGTTTTATATAAACAAAATA							Low	0.00972122	0.101267							1	0	0.101267	6.901884e+00	79.1139241
k__Fungi	Phyllosphere	2022	p__Ascomycota	c__Sordariomycetes	o__Hypocreales	f__Nectriaceae	g__Gibberella	s__Gibberella intricans	s__Gibberella intricans ASV16	CCGAGTTTACAACTCCCAAACCCCTGTGAACATACCTATACGTTGCCTCGGCGGATCAGCCCGCGCCCTGTAAAAAGGGACGGCCCGCCCGAGGACCCTAAACTCTGTTTTTAGTGGAACTTCTGAGTAAAACAAACAAATAAATCA							Low	0.017652	0.183884							1	0	0.183884	5.908059e-02	59.4936709
k__Fungi	Phyllosphere	2022	p__Ascomycota	c__Dothideomycetes	o__Pleosporales	f__Pleosporaceae	g__Alternaria	s__Alternaria alternata	s__Alternaria alternata ASV18	CACAAATATGAAGGCGGGCTGGAACCTCTCGGGGTTACAGCCTTGCTGAATTATTCACCCTTGTCTTTTGCGTACTTCTTGTTTCCTTGGTGGGTTCGCCCACCACTAGGACAAACATAAACCTTTTGTAATTGCAATCAGCGTCAGTAACAAATTAATAATTA	F239_F237_F232_F231_F224_F216_F215_F213_F327			High	-1.29604	-0.579452				High	-0.950572	-0.596956				0	2	-0.588204	6.992151e-01	91.7721519
k__Fungi	Phyllosphere	2022	p__Ascomycota	c__Leotiomycetes	o__Helotiales	f__Sclerotiniaceae	g__Botrytis	s__Botrytis cinerea	s__Botrytis cinerea ASV19	CAGAGTTCATGCCCGAAAGGGTAGACCTCCCACCCTTGTGTATTATTACTTTGTTGCTTTGGCGAGCTGCCTTCGGGCCTTGTATGCTCGCCAGAGAATACCAAAACTCTTTTTATTAATGTCGTCTGAGTACTATATAATAGTTA	F61						High	0.0141413	-0.159056	High	-0.774915	-0.486644				0	2	-0.32285	2.415942e+00	92.4050633
k__Fungi	Phyllosphere	2022	p__Basidiomycota	c__Tremellomycetes	o__Cystofilobasidiales	f__Mrakiaceae	g__Udeniomyces	s__Udeniomyces pyricola	s__Udeniomyces pyricola ASV21	GTGATTAAACCGGAGAGCGTCTTCATTGACCTCTCCAACCCTTCACATCCACATACACCCTGTGAACCGTTTGGCTTTGTTGAGCTGAAAGTTGAAAGAATAGGCTTGCAAAAGTCTAGTCGGACGATGGACAGATCGCAAGGTCATCATCATATACATACACGAAGTCTAATGAATGTAAACGTTTTATATAAACAAAATA	Y169_Y163						High	0.0110262	-0.124019							0	1	-0.124019	4.409086e+00	73.4177215
k__Fungi	Phyllosphere	2022	p__Ascomycota	c__Dothideomycetes	o__Pleosporales	f__Didymellaceae	g__unidentified	s__unidentified	f__Didymellaceae sp ASV22	CCTAGAGTTGTAGGCTTTGCCTGCTATCTCTTACCCATGTCTTTTGAGTACTTACGTTTCCTCGGCGGGTCCGCCCGCCGATTGGACAATTTAAACCATTTGCAGTTGCAATCAGCGTCTGAAAAACTTTAATAGTTA	F272_F246			Low	1.67998	0.521749										1	0	0.521749	9.772194e-02	44.9367089
k__Fungi	Phyllosphere	2022	p__Ascomycota	c__Dothideomycetes	o__Pleosporales	f__Didymellaceae	g__Didymella	s__Didymella pomorum	s__Didymella pomorum ASV24	CCTAGAGTTGTAGGCTTTGCCTGCTATCTCTTACCCATGTCTTTTGAGTACCTTCGTTTCCTCGGCGGGTCCGCCCGCCGATTGGACAATTTAAACCATTTGCAGTTGCAATCAGCGTCTGAAAAAACTTAATAGTTA	F72_F92_F88_F87_F8_F77_F53_F306_F298_F284_F264_F135			Low	3.12187	0.969556	Low	0.0550069	0.573014	Low	1.92147	0.967955	Low	2.02058	1	4	0	0.877631	9.284566e-01	82.9113924
k__Fungi	Phyllosphere	2022	p__Ascomycota	c__Sordariomycetes	o__Xylariales	f__Amphisphaeriaceae	g__unidentified	s__unidentified	f__Amphisphaeriaceae sp ASV27	CAGAGTTACAAAACTCCCAACCCTTTGTGAACATACCACTGTTGCCTCGGCGGAGCTGCTGGGAAGCTACCCTGTAGCTACCCTGCAGCCGCCGGCGGACTACCAAATTCTGATTACATGGATATCTGAGCGTACTTTTAAATAAGTCA				Low	2.67374	0.830381	Low	0.069001	0.718793	Low	1.52469	0.768075	Low	1.62211	0.802796	4	0	0.780011	2.911147e-02	67.0886076
k__Fungi	Phyllosphere	2022	p__Basidiomycota	c__Tremellomycetes	o__Cystofilobasidiales	f__Mrakiaceae	g__Itersonilia	s__Itersonilia perplexans	s__Itersonilia perplexans ASV30	GTGAATAAACCGGGGAGCGTCTTAACTGACCTCCCCATCCCTTCACAATCCACATACACCTGTGCACTGTTTTGGCTTTTGAGCAATCGAAAGCCAATCATTTTATACAAACTCTTAGTTTAATGAATGTAACCGTTTTATATAAACAAAATA		1.40045	1	Low	1.65853	0.515087	Low	0.045956	0.478731	Low	1.00686	0.507212				4	0	0.625257	4.831950e-01	91.1392405
k__Fungi	Phyllosphere	2022	p__Ascomycota	c__Sordariomycetes	o__Hypocreales	f__Bionectriaceae	g__Clonostachys	s__Clonostachys rosea	s__Clonostachys rosea ASV34	CCGAGTTTACAACTCCCAAACCCATGTGAACATACCTACTGTTGCTTCGGCGGGATTGCCCCGGGCGCCTCGTGTGCCCCGGATCAGGCGCCCGCCTAGGAAACTTAATTCTTGTTTTATTTTGGAATCTTCTGAGTAGTTTTTACAAATAAATAA										High	-0.468909	-0.294473				0	1	-0.294473	8.403549e-03	56.3291139
k__Fungi	Phyllosphere	2022	p__Ascomycota	c__Leotiomycetes	o__Helotiales	f__Helotiaceae	g__Tetracladium	s__unidentified	g__Tetracladium sp ASV41	CCGAGTTCATGCCCTTCGGGGTAGATCTCCCACCCTTTGTTTACTATACTATGTTGCTTTGGCGGACCGCCTGATCGCCCCTCGGGGTCTTCAGCTACCGGCTTCGGCTGGTACGTGTCCGCCAGAGGACCCAAAACCCTGAATATTAGTGTCGTCTGAGTAAAAAGTTTAATATTTA				High	-0.911385	-0.407476	High	0.0238906	-0.268714	High	-0.620762	-0.389837				0	3	-0.355342	1.960742e-03	43.6708861
k__Fungi	Phyllosphere	2022	p__Ascomycota	c__Sordariomycetes	o__Hypocreales	f__Nectriaceae	g__Fusarium	s__Fusarium brachygibbosum	s__Fusarium brachygibbosum ASV46	CCGAGTTTACAACTCCCAAACCCCTGTGAACATACCTTTATGTTGCCTCGGCGGATCAGCCCGCGCCCCGTAAAACGGGACGGCCCGCCGCAGGAACCACAAAACTCTGATTTTAGTGTAACTTCTGAGTCTAAAAAACAAATAAATCA							Low	0.0363118	0.378265							1	0	0.378265	1.529844e-02	36.7088608
k__Fungi	Phyllosphere	2022	p__Ascomycota	c__Leotiomycetes	o__Erysiphales	f__Erysiphaceae	g__Golovinomyces	s__Golovinomyces artemisiae	s__Golovinomyces artemisiae ASV49	CAGAGCGTGAGACTCTGCCCGGGCTCGTCCCGCGCGCAGAGTTGACCCTCCACCCGTGTTGACTTATTCATGTTGCTTTGGCGGGCCAGGCGCTGAGCGTCTGCCGGCTTCGGGCTGGCTCGTGTCCGCCAAAGACCCAACCTAACTCGTGTTATCGTGTAGTCTGAGGAAATAACTATTGAATTGTTA				Low	1.14482	0.355544	Low	0.0700123	0.729328	Low	0.674377	0.339723	Low	0.793516	0.392717	4	0	0.454328	1.329120e-02	36.0759494
k__Fungi	Phyllosphere	2022	p__Mortierellomycota	c__Mortierellomycetes	o__Mortierellales	f__Mortierellaceae	g__Mortierella	s__Mortierella elongata	s__Mortierella elongata ASV50	TAATAAGTGTTTTATGGCACTTTTTAAATCCATATCCACCTTGTGTGCAATGTCAGTCGATCTTCTTCATGGAGATCGACCAAACATCAACCTTTATTTTTTAACTCTTTGTCTGAAAAATATTATGAATAAACAATTCAAAATA							Low	0.0106351	0.110787							1	0	0.110787	1.290370e-02	50.6329114
k__Fungi	Phyllosphere	2022	p__Ascomycota	c__Dothideomycetes	o__Pleosporales	f__Pleosporaceae	g__Alternaria	s__Alternaria infectoria	s__Alternaria infectoria ASV53	CACAATAACAAGGCGGGCTGGACACCCCCCGCTGGGCACTGCTTCACGGCGTGCGCGGCGGGGCCGGCCCTGCTGAATTATTCACCCGTGTCTTTTGCGTACTTCTTGTTTCCTGGGTGGGCTCGCCCGCCCTCAGGACCAACCACAAACCTTTTGCAATAGCAATCAGCGTCAGTAACAACGTAATTAATTA	F326_F106			High	-1.3238	-0.591866	High	0.0232861	-0.261914	High	-0.990391	-0.621962				0	3	-0.491914	1.907965e-01	94.3037975
k__Fungi	Phyllosphere	2022	p__Ascomycota	c__Dothideomycetes	o__Pleosporales	f__Pleosporaceae	g__Stemphylium	s__Stemphylium solani	s__Stemphylium solani ASV54	CACAATATGAAAGCGGGTTGGGACCTCACCTCGGTGAGGGCTCCAGCTTGTCTGAATTATTCACCCATGTCTTTTGCGCACTTCTTGTTTCCTGGGCGGGTTCGCCCGCCACCAGGACCAAACCATAAACCTTTTTGTAATTGCAATCAGCGTCAGTAAACAATGTAATTATTA				High	-1.7561	-0.785146	High	0.021909	-0.246425	High	-1.26125	-0.79206	High	-1.16314	-0.77914	0	4	-0.650693	1.155133e-01	84.8101266
k__Fungi	Phyllosphere	2022	p__Ascomycota	c__Leotiomycetes	o__Erysiphales	f__Erysiphaceae	g__Blumeria	s__Blumeria graminis	s__Blumeria graminis ASV59	CAGAGCGTGAAGCTATGCAGAACTTCGTTCTGTGTAGTTGACCCTCCACCCGTGTCGATTATCTTATGTTGCTTTGGCGGATCGGGCTTGCCCGCGCCCACTTTGTGGGGGATGTCCGCCAGGGAAGACCAAAACTCTTGTTATCAGTGATGTCTGAGGATGATATATAATCATGA		0.24299	-0.300693				High	0.0405495	-0.456088							0	2	-0.37839	3.495184e-01	48.7341772
k__Fungi	Phyllosphere	2022	p__Basidiomycota	c__Tremellomycetes	o__Filobasidiales	f__Piskurozymaceae	g__Solicoccozyma	s__Solicoccozyma phenolica	s__Solicoccozyma phenolica ASV61	GTGAATTAAACATGCTTGGTGTCTTCGCTTCGGCAAGGCCCTTGCTTAAATCACATCCTAACACCTGTGAACTGTAAGACGTATGATGAGGTCTTTGGCCAAGTCATCGTCTGCCCTTTTTTAACAAACAATTAATGTAACAAACGTAGTCTTATTATAACCTAATA				High	-0.635751	-0.284241				High	-0.438208	-0.275193				0	2	-0.279717	7.894635e-03	52.5316456
k__Fungi	Phyllosphere	2022	p__Basidiomycota	c__Agaricomycetes	o__Corticiales	f__Vuilleminiaceae	g__Vuilleminia	s__unidentified	g__Vuilleminia sp ASV62	TCGAGTTTGAAAGGGGTTTGCAGCTGGCTCTCCGGAGTATGTGCTCGCCTCGCTCATCCACTCTACACCTGTGCACTATCTGTGGGCTGGGGCTAACGCCTTGGCCTACGTCTTCACACAAACAATATGTATCAGAATGTAACACCGCGTCTAACGCAATAATA				Low	1.46139	0.453861				Low	0.770954	0.388374				2	0	0.421118	6.900520e-01	70.8860759
k__Fungi	Phyllosphere	2022	p__Ascomycota	c__Leotiomycetes	o__Erysiphales	f__Erysiphaceae	g__Neoerysiphe	s__Neoerysiphe nevoi	s__Neoerysiphe nevoi ASV64	CAGAGTGTAAGGCTTTGCCCGGCATCTCGCCGCGCGCAGAGTCGACCCTCCACCCGTGTTAACCTATATCACATGTTGCTTTGGCGGATCGAGCCCTCGTGGCCCACCGGCTTATGCTGGAGCGTGTCCGCCAAAGACACCAACCTAACTCGTGTACACATGCAGTCTAAGGAAAGATTATTGAATCATTA				Low	1.64187	0.509915	Low	0.0646891	0.673876	Low	0.960636	0.483929	Low	1.07751	0.533269	4	0	0.550247	3.459328e-02	56.9620253
k__Fungi	Phyllosphere	2022	p__Ascomycota	c__Dothideomycetes	o__Capnodiales	f__Mycosphaerellaceae	g__Ramularia	s__unidentified	g__Ramularia sp ASV65	CTGAGTTCGGGGGCAATCCCAGTCCCGACCTCCAACCCTTTGTGAACAAATCTTGTTGCTTCGGGGGCGACCCTGCCGTTCGCGGCATTCCCCCCGGAGGTCATCAAAACACTGCATTATTACGTCGGAGTAAAAAGTTAATTTAATA							Low	0.0117245	0.122136							1	0	0.122136	1.558793e+00	89.2405063
k__Fungi	Phyllosphere	2022	p__Ascomycota	c__Sordariomycetes	o__Hypocreales	f__Clavicipitaceae	g__Metarhizium	s__unidentified	g__Metarhizium sp ASV69	CCGAGTTATCCAACTCCCAACCCCTGTGAATTATACCTTTAATTGTTGCTTCGGCGGGACTTCGCGCCCGCCGGGGACCCAAACCTTCTGAATTTTTTAATAAGTATCTTCTGAGTGGTTAAAAAAATGAATCA							Low	0.0279141	0.290785							1	0	0.290785	1.056579e-02	48.7341772
k__Fungi	Phyllosphere	2022	p__Ascomycota	c__Leotiomycetes	o__Erysiphales	f__Erysiphaceae	g__Podosphaera	s__unidentified	g__Podosphaera sp ASV74	CTGAGCGCGAAGCCACGCAGGACGCTTGTCCCGCGCGGCTGACCCTCCACCCGTGTGAACTGATTTTGTTGCTTTGGCGGGCCGGGCTCGACCTACCGGCTTCGGCTGGGGAGTGCCCGCCAGAGAAGCCCCAACTCGTGCAGTTAGTGCAGTCTGAGAAAAATTTAATAAGTA				High	-1.28512	-0.57457	High	0.0594853	-0.669072	High	-1.00647	-0.632062				0	3	-0.625235	8.412333e-02	28.4810127
k__Fungi	Phyllosphere	2022	p__Ascomycota	c__Sordariomycetes	o__Hypocreales	f__Nectriaceae	g__Ilyonectria	s__Ilyonectria macrodidyma	s__Ilyonectria macrodidyma ASV76	CCGAGTTTACAACTCCCAAACCCCTGTGAACATACCTATTTGTTGCCTCGGCGGTGCCTGTTCCGACAGCCCGCCAGAGGACCCCAAACCCTGATTACATTTAAGAAGTCTTCTGAGTAAACCGATTAAATAAATCA										High	-0.398084	-0.249995				0	1	-0.249995	2.469657e-03	44.3037975
k__Fungi	Phyllosphere	2022	p__Ascomycota	c__Eurotiomycetes	o__Eurotiales	f__Aspergillaceae	g__Aspergillus	s__unidentified	g__Aspergillus sp ASV77	CCGAGTGCGGGCCCTCTGGGTCCAACCTCCCATCCGTGTCTATCTGTACCCTGTTGCTTCGGCGTGGCCACGGCCCGCCGAAGACTAACATTTGAACACTGTCTGAAGTTTGCAGTCTGAGTTTTTAGTTAAACAATAATTA				Low	2.4067	0.747446	Low	0.0816681	0.850748	Low	1.43015	0.720451	Low	1.52711	0.755781	4	0	0.768607	1.735864e-01	58.8607595
k__Fungi	Phyllosphere	2022	p__Basidiomycota	c__Tremellomycetes	o__Cystofilobasidiales	f__Cystofilobasidiaceae	g__Cystofilobasidium	s__Cystofilobasidium infirmominiatum	s__Cystofilobasidium infirmominiatum ASV80	GAGATTTCGCCCTCCGGGGCTCTCTTTTTCTTCACACACCCCTGTGCACTTTGGCTGCCGCTTCATTGCGGTGGTCTTTTATAATTACCATACCCATATACACAAGTCATTGAATGTAAAATCGTTATAAACTAATA	Y98_Y55_Y54_Y28_Y204_Y202_Y176_Y175	0.55146	0.393773	Low	1.73287	0.538176	Low	0.0887926	0.924966	Low	1.12676	0.567614				4	0	0.606132	5.884293e-01	45.5696203
k__Fungi	Phyllosphere	2022	p__Ascomycota	c__Sordariomycetes	o__Xylariales	f__Apiosporaceae	g__Arthrinium	s__Arthrinium malaysianum	s__Arthrinium malaysianum ASV82	CAGAGTTATACAACTCCCATACCATCTGTTAACCTACCCAGTTATGCCTCGGCGTAAGCTCGGTTGGAGGCACCTGCAGCTACCCTGTAGTTGCGGACTGCCAACTCCAGCCGCGGCCCGCCGGCGGTACACTAAACTCTGTTTTATTTTATATTCTGAGCGTCTTATTTTAATAAGTTA							High	0.0174695	-0.196492	High	-0.656833	-0.412488				0	2	-0.30449	2.738839e-02	76.5822785
k__Fungi	Phyllosphere	2022	p__Ascomycota	c__Eurotiomycetes	o__Chaetothyriales	f__Herpotrichiellaceae	g__Exophiala	s__unidentified	g__Exophiala sp ASV91	ACGAGTTAGGGTCTCTCTGGCCCGACCTCCCAACCCTTTGTCTACTTGACCATCGTTGCTTCGGCGAGCCCGTCCTCACGGACCGCCGGAGGGATCTTTACTGGCCCTCTGGTCCGCGCTCGTCGGTAGCCCAACCTTTAAAATCTTTAACTAAACGTGCCTTAATCTAAGTACAATTATTAAATAAAAGCA										High	-0.375666	-0.235917				0	1	-0.235917	1.079829e-03	33.5443038
k__Fungi	Phyllosphere	2022	p__Ascomycota	c__Sordariomycetes	o__Glomerellales	f__Plectosphaerellaceae	g__Lectera	s__Lectera longa	s__Lectera longa ASV94	CCGAGTTTACACTCATAACCCTTTGTGAACATTATAACTTGTTGCTTCGGCGGCTTCTTGCCCTTCGGGGTGATGGCCCGCCGGCGTTTCAGTATCTCTGTTTGTACCCGACGATACATCTGAGTGTTCTTAGCGAACTATAA							Low	0.0298176	0.310615							1	0	0.310615	6.189642e-03	39.2405063
k__Fungi	Phyllosphere	2022	p__Ascomycota	c__Eurotiomycetes	o__Chaetothyriales	f__unidentified	g__unidentified	s__unidentified	o__Chaetothyriales sp ASV99	TCGAGTTAGGGTCTCCGGCCCGACCTCCAACCCTGTGTCTACTTAACCACGTTGCTTCGGCGGGCCCGCCCCTCTCGGGGGGCCGCCGGGGGTCGACTTTCGACCTCTGGCCCGCGTCCGCCGGTGGCCTACACACAAACTCTGATTACAAACCGTGTCGTCTGAGTTCAAACAAAAATTAAAACA				Low	0.643526	0.199859	Low	0.0600854	0.625918	Low	0.250341	0.126111				3	0	0.317296	3.384153e-04	10.1265823
k__Fungi	Phyllosphere	2022	p__Ascomycota	c__Sordariomycetes	o__Xylariales	f__Xylariaceae	g__Daldinia	s__Daldinia vanderguchtiae	s__Daldinia vanderguchtiae ASV100	CCGAGTTATCTAAACTCCAACCCTTTGTGAAACTTACCGTCGTTGCCTCGGCGGGCTGCGCTTACCCTGTAGCTACCCTGTAGCTACCCGGTAGGCGCGCTCCAAGCCCGCCGGTGGACCACTAAACTCTGTTTTAATACCGAATCTCTGAATGCTTCAACTTAATAAGTTA							Low	0.0105391	0.109787							1	0	0.109787	5.824876e-02	72.7848101
k__Fungi	Phyllosphere	2022	p__Basidiomycota	c__Tremellomycetes	o__Tremellales	f__Bulleribasidiaceae	g__Dioszegia	s__Dioszegia hungarica	s__Dioszegia hungarica ASV103	ATAAATGGCGAAGCTTTCGAGCCTAGCTTTTATCATCCTATACACCTGTGAACTATTTGCCTTCGGGCACCAAACAAACATAATGTAATGAATGTAATCTACTATAATAAATA							Low	0.0148857	0.155066							1	0	0.155066	5.729087e-01	92.4050633
k__Fungi	Phyllosphere	2022	p__Basidiomycota	c__Agaricomycetes	o__Cantharellales	f__Ceratobasidiaceae	g__Ceratobasidium	s__unidentified	g__Ceratobasidium sp ASV106	TCGAATGAAACTAGAGTCGGTTGTCGCTGGCCTCTTCATTGAGGCATGTGCACGCCTTCTCTATTCATCCACACACACCTGTGCACTTGTGAGACGGACTTGTTCCTTTCGGGGGACCTTCCGTCTATCATACATAAACTCCAGTAACTATAAATCAGAATGTAATCGATGTAACGCATCTTTAAAC				Low	0.792945	0.246264	Low	0.0110132	0.114726							2	0	0.180495	2.314916e-02	72.1518987
k__Fungi	Phyllosphere	2022	p__Ascomycota	c__Dothideomycetes	o__Pleosporales	f__Lophiotremataceae	g__Atrocalyx	s__unidentified	g__Atrocalyx sp ASV111	CCGTTGGGGCTTCGGCCCCAATCAAGATACCACCCCTTGCATTTTGAGTACCTTCTGTTTCCTCGGCGGGCCCGCCCGCCAACGGGGACCACACCAAACCCTCCTGTAGTTGCAGTAAACGTCTGAAAAACAAACAAAAAATCA				Low	1.45246	0.45109	Low	0.0317905	0.331166	Low	0.827872	0.417048				3	0	0.399768	1.185229e-01	39.2405063
k__Fungi	Phyllosphere	2022	p__Ascomycota	c__Dothideomycetes	o__Pleosporales	f__unidentified	g__unidentified	s__unidentified	o__Pleosporales sp ASV112	AACAATTTGGCTGTAAACAAGCCTTAAACCTTCTCTATACGTACCTTCACATTCTCCTTCGGCGGGGTAACGCCCGCCGTCGGAACCTTCAAAACCCTTTTTGCATCTAGTATCATACCAGTTCTGATATAAATTCAATCGTTA				High	-0.611175	-0.273254				High	-0.489293	-0.307274				0	2	-0.290264	3.846568e-03	38.6075949
k__Fungi	Phyllosphere	2022	p__Ascomycota	c__Dothideomycetes	o__Pleosporales	f__Amorosiaceae	g__Angustimassarina	s__Angustimassarina acerina	s__Angustimassarina acerina ASV113	TCGTAGGGCTTTTGTCCTGTCGAGATAGCGTCCTTGCCTATTTTTTGGAGCACCGTTCGTTTCCTCAGCAGGCTTGCCTGCTACTGGGGACCCCTCAAACTCTTTGTAAATACAGTAATCGTCTGAAAAACAAACAAAAAATCA				Low	2.92923	0.909726	Low	0.041282	0.43004	Low	1.76231	0.887781	Low	1.86198	0.921511	4	0	0.787265	9.919831e-01	72.7848101
k__Fungi	Phyllosphere	2022	p__Ascomycota	c__Leotiomycetes	o__Helotiales	f__unidentified	g__unidentified	s__unidentified	o__Helotiales sp ASV116	CCGAGTTCATGCCCTTACGGGTAGATCTCCCACCCTTTGTATACTATACCTTTGTTGCTTTGGCGGGCCGCCTAGCTACTGGCTTCGGCTGGTAAGTGCCCGCCAGAGGACCCAAAACCCTGAATTATTAGTGTCGTCTGAGTAAAATATTTAATATTTA										High	-0.389465	-0.244582				0	1	-0.244582	2.438657e-03	48.7341772
k__Fungi	Phyllosphere	2022	p__Mortierellomycota	c__Mortierellomycetes	o__Mortierellales	f__Mortierellaceae	g__Mortierella	s__Mortierella gamsii	s__Mortierella gamsii ASV117	TAATAAGTGTTTTATGGCACTTTTTAAATCCATATCCACCTTGTGTGCAATGTCAGTCGGTCTTCTCTATGGAGATCGGCCAAACATCAACCTAATTTTTTAACTCTTTGTCTGAAAAATATTATGAATAAAATAATTCAAAATA				High	-0.717615	-0.320842	High	0.0299364	-0.336715	High	-0.514378	-0.323027				0	3	-0.326862	1.834159e-03	32.2784810
k__Fungi	Phyllosphere	2022	p__Ascomycota	c__Dothideomycetes	o__Pleosporales	f__Thyridariaceae	g__unidentified	s__unidentified	f__Thyridariaceae sp ASV123	CCGTAACGCGGCGGTCCGGCAACCGCAAGGAAGTCGGCCGCCACACGCGTTTATCACCCTTGACTTTGAGCACCTTTCGTTTCCTCGGCGGGTTCGCCCGCCAGCGAGGACCCCCATAAACCCTTTGTAATAGTAATATTCGTCTGAAAAACAACCAATAATCA				High	-0.87491	-0.391169				High	-0.610982	-0.383694				0	2	-0.387432	1.710160e-03	42.4050633
k__Fungi	Phyllosphere	2022	p__Ascomycota	c__Leotiomycetes	o__Helotiales	f__unidentified	g__unidentified	s__unidentified	o__Helotiales sp ASV130	CAGAGTTCATGCCCTTCGGGGTAGATCTCCCACCCTTGAATACTATACCTTAGTTGCTTTGGCAGGCCGTGGAAACACCGCGGGCTTCGGCTTGCGAGTGCCTGCCAGAGGAAACAAACTCTGTTTTTAGTGATGTCTGAGTACTATATAATAGTTA							Low	0.0222057	0.23132							1	0	0.23132	2.853952e-01	85.4430380
k__Fungi	Phyllosphere	2022	p__Ascomycota	c__Eurotiomycetes	o__Eurotiales	f__Aspergillaceae	g__Aspergillus	s__Aspergillus wentii	s__Aspergillus wentii ASV131	CCGAGTGAGGACCTAACCGGTCCAACCTCCCACCCGTGTCTATCGTACCTTGTTGCTTCGGCGGGCCCGCCATTCGTGGCCGCCGGGGGGCATTTCGCCCCCGGGCCCGCGCCCGCCGGAGACACCAACACGAACACTGTCTGAAGGTTGCAGTCTGAGTCGATTTATTTAATCGTTA				High	-0.679216	-0.303675	High	0.0231932	-0.26087	High	-0.495514	-0.311181				0	3	-0.291908	9.144963e-04	34.8101266
k__Fungi	Phyllosphere	2022	p__Ascomycota	c__Leotiomycetes	o__Erysiphales	f__Erysiphaceae	g__Blumeria	s__Blumeria graminis	s__Blumeria graminis ASV132	CAGAGCGTGATGCTACGCGGAACTTCGTTTCGTGTGGTTGACCCTCCAACCGTGTCGATTAACTAATGTTGCTTTGGCGGATCGGGCTTGCCCGCGCCCACTTATGTGGGAGATGTCCGCCAGGGAAAACCAAAACTCTTGTTATCACTGATGTCTGAGGAATGATATATAATCATGA				Low	1.36103	0.422694	Low	0.0362079	0.377183	Low	0.751466	0.378558				3	0	0.392812	1.456477e-02	48.7341772
k__Fungi	Phyllosphere	2022	p__Basidiomycota	c__Tremellomycetes	o__Tremellales	f__Bulleribasidiaceae	g__Vishniacozyma	s__unidentified	g__Vishniacozyma sp ASV133	TTGAATTCGGCCTTTTGGCCTTAAATCATTAATAACACTGTGAACCGTGGCTTCGGCCCAAACTTGAAGTCTAGAATGTGATATATGATAACAAAATA							Low	0.0190843	0.198804							1	0	0.198804	1.843666e-01	72.1518987
k__Fungi	Phyllosphere	2022	p__Basidiomycota	c__Tremellomycetes	o__Tremellales	f__unidentified	g__unidentified	s__unidentified	o__Tremellales sp ASV148	ATAAATGGCGAAAGCTTTCTATTATCCATAACACCTGTGAACTATTTGCCTTCGGGCACCAAACCAAACATAATGTAATGAATGTAATCTACTATAATAAATA							Low	0.0108333	0.112852							1	0	0.112852	6.717259e-01	91.7721519
k__Fungi	Phyllosphere	2022	p__Ascomycota	c__Dothideomycetes	o__Pleosporales	f__Lophiotremataceae	g__Atrocalyx	s__Atrocalyx lignicola	s__Atrocalyx lignicola ASV151	CCGTTGGGGCTTCGGCCCCAATCAAGATACCACCCCTTGCATTTTGAGTACCTTCTGTTTCCTCGGCGGGCCCGCCCGCCAACGGGGACCACACCGAACCCTTCTGTAGTTGCAGTAAACGTCTGAAAAACAAACAAAAAATCA				Low	1.99009	0.618061	Low	0.0543236	0.565897	Low	1.1879	0.598415				3	0	0.594124	2.818069e-01	43.6708861
k__Fungi	Phyllosphere	2022	p__Ascomycota	c__Sordariomycetes	o__Diaporthales	f__Valsaceae	g__unidentified	s__unidentified	f__Valsaceae sp ASV152	CTGGAAGCGCCGCAAGGCGCACCCAGAAACCCTTTGTGAACTTATACCTACATCGTTGCCTCGGCGCTGGCTGCCTCTCCCCCCGGGGAGGGGGCCCTGCTCCTCTGGTGGTCAAACACCCTGGGAGAAGGACAGCAGGCCCGCCGGTGGCCCAATTAACTCTTGTATTTACCGAGTAACATCTGAGTAAAGCTTCTAAATGAATCA	F56			Low	1.77313	0.550678	Low	0.071894	0.74893	Low	1.08848	0.548329	Low	1.18887	0.588382	4	0	0.60908	3.389604e-01	35.4430380
k__Fungi	Phyllosphere	2022	p__Basidiomycota	c__Tremellomycetes	o__Filobasidiales	f__Filobasidiaceae	g__Filobasidium	s__Filobasidium wieringae	s__Filobasidium wieringae ASV154	ATGAAAATGTGTTGCCGGGGCCCATAATCCCGGCACTAACCTTCTTATCCATAACACCTGTGCACTGTTGGATGCTTGCATCCACTTTTATACTAAACAATTTGTAACAAATGTAGTCTTATTATAATTAATA	Y215_Y213_Y206_Y205_Y199_Y160_Y141			Low	2.16445	0.672211	Low	0.0542789	0.565432	Low	1.32971	0.669852	Low	1.4301	0.707768	4	0	0.653816	3.015616e-01	75.9493671
k__Fungi	Phyllosphere	2022	p__Ascomycota	c__Dothideomycetes	o__Pleosporales	f__Didymosphaeriaceae	g__Paraphaeosphaeria	s__Paraphaeosphaeria minitans	s__Paraphaeosphaeria minitans ASV155	TCCATCTCAACCAGGTGCGGTCGCGGCCCTCGGGGGTTCTCTCCCGGGTGGTAGGGGTAACACCCTCACGCGCCGCATTCCTGCATCCTTTTTTTACGAGCACCTTTCGTTCTCCTTCGGCGGGGCAACCTGCCGCTGGAACTTAACAAAACCTTTTTTGCATCTAGCATTACCTGTTCTGATACAAACAATCGTTA				Low	0.489951	0.152164	Low	0.0150805	0.157096							2	0	0.15463	1.317495e-03	31.0126582
k__Fungi	Phyllosphere	2022	p__Ascomycota	c__Leotiomycetes	o__Helotiales	f__Helotiaceae	g__Articulospora	s__Articulospora proliferata	s__Articulospora proliferata ASV156	CCGAAGTACAGGCCCTTTTATAGGGCTACACTTCCACCCTTTGTTTACCATACTATGTTGCTTTGGCGAGACGTCTTCGGACCACCGGCTCTCGGGCTGGTGCGCGCTCGCCAGAGAAAACCCAAACCCAAACCATTTTAAGTGTCGTCTGAAAAACAAGTTTAATTATTA				High	-1.02334	-0.457531	High	0.0329789	-0.370936	High	-0.709252	-0.445408				0	3	-0.424625	3.988651e-03	63.9240506
k__Fungi	Phyllosphere	2022	p__Ascomycota	c__Eurotiomycetes	o__Eurotiales	f__Aspergillaceae	g__Aspergillus	s__unidentified	g__Aspergillus sp ASV161	CCGAGTGCGGGTCCTTTGGGCCCAACCTCCCATCCGTGTCTATTGTACCCTGTTGCTTCGGCGGGCCCGCCGCTTGTCGGCCGCCGGGGGGGCGCCTCTGCCCCCCGGGCCCGTGCCCGCCGGAGACCCCAACACGAACACTGTCTGAAAGCGTGCAGTCTGAGTTGATTGAATGCAATCAGTTA										High	-0.274875	-0.172621				0	1	-0.172621	4.443315e-04	24.0506329
k__Fungi	Phyllosphere	2022	p__Ascomycota	c__Sordariomycetes	o__Xylariales	f__Amphisphaeriaceae	g__Seimatosporium	s__Seimatosporium vitis	s__Seimatosporium vitis ASV162	CAGAGTTATCTAACTCCCAAACCCATGTGAACTTACCATTGTTGCCTCGGCAGAACCTACCCGGTACCTACCCTGTAACGACCTACCCTGTAGCGAGTTACCCGGGAACGGCCTACCCTGTAGCGCGCTGCCGGTGGACTTCTAAACTCTTGTTATTTATTGTAATCTGAGCGTCTTATTTTAATAAGTCA				Low	2.1123	0.656016	Low	0.028481	0.29669	Low	1.24528	0.627321				3	0	0.526676	3.239771e-01	30.3797468
k__Fungi	Phyllosphere	2022	p__Ascomycota	c__Leotiomycetes	o__Erysiphales	f__Erysiphaceae	g__Podosphaera	s__unidentified	g__Podosphaera sp ASV164	CTGAGCGTGAAGCCACGCAGGGCGCTTGTCCTGCGCGGTTGACCCTCCACCCGTGTGAACTGATTTTGTTGCTTTGGCGGGCCGGGCTCGACCTACCGGCTCCGGCTGGGGAGTGCCCGCCAGAGAAGCCCCAACTCGTGCAGTTAGTGCAGTCTGAGAAAAATTTAATAAGTA				Low	0.877306	0.272464	Low	0.0202224	0.21066							2	0	0.241562	4.931563e-03	34.1772152
k__Fungi	Phyllosphere	2022	p__Ascomycota	c__Dothideomycetes	o__Pleosporales	f__Melanommataceae	g__Herpotrichia	s__unidentified	g__Herpotrichia sp ASV175	CATGATATAACGGGGGGCTAGGAACCACGCAAGTGCGCCCTACCCTGTCCGCATATTCTACCCATGATTTTGCGTACCATTTGTTTCCTCGGTGGGCTTGCCCGCCGATATGGACACTATACAACCCTTTGTAATTGCAGTCAGCGTCAGAAAACTATAATAATTA				Low	1.44635	0.44919	Low	0.0250144	0.260579							2	0	0.354885	6.577915e-02	64.5569620
k__Fungi	Phyllosphere	2022	p__Ascomycota	c__Leotiomycetes	o__Helotiales	f__Ploettnerulaceae	g__Cadophora	s__Cadophora luteo	s__Cadophora luteo ASV180	CTAGAGCAAAGGACAGGCAGCGCCCCACAGAAGCTTGCTTCGTGGCGGGGCTACCCTACTTCGGTAGGGTTTAGAGCCGTCGACCCTCTCGGAGAAGGTCGGTCCTGAACTCCACCCTTGAATAAACTACCTTTGTTGCTTTGGCGGGCCGCCTCGCGCCAGCGGCTTCGGCTGTTGAGTGCCCGCCAGAGGACCACAACTCTTGTTTTTAGTGATGTCTGAGTACTATATAATAGTTA	F49_F314_F312_F296_F195_F118			High	-1.95676	-0.874858	High	0.0232024	-0.260973	High	-1.35457	-0.850664				0	3	-0.662165	8.388308e-02	56.3291139
k__Fungi	Phyllosphere	2022	p__Basidiomycota	c__Tremellomycetes	o__Cystofilobasidiales	f__Cystofilobasidiaceae	g__Cystofilobasidium	s__Cystofilobasidium capitatum	s__Cystofilobasidium capitatum ASV181	AAGAATTCGCCCTTCGGGGCTCTCTTTATTCACACACCCCTGTGCACTTTGGCCACCTCTTTGTTGAGGTGTGTCTTTTTAATTACCATACCCTATAAACACAAGTTATTGAATGTAAAATCGTTATAAACTAATA				Low	1.98144	0.615374	Low	0.0330952	0.344757	Low	1.21395	0.61154				3	0	0.52389	2.418507e-01	55.6962025
k__Fungi	Phyllosphere	2022	p__Ascomycota	c__Dothideomycetes	o__Pleosporales	f__unidentified	g__unidentified	s__unidentified	o__Pleosporales sp ASV184	CCGTAGGGGCGTAACACCCCCTTCGAGATAGCACCCTTGATTTTCGAGTACCTTCTGTTTCTTCGGCGGGCCCGCCCGCCGGTGGACAAACTCAAACCCTTTATTGCAATAGCAGTACTCTGATAAACAAAACAAATAATCA				High	-0.721356	-0.322515	High	0.0462105	-0.519761	High	-0.498126	-0.312821				0	3	-0.385032	4.288316e-04	18.9873418
k__Fungi	Phyllosphere	2022	p__Ascomycota	c__Sordariomycetes	o__Hypocreales	f__Bionectriaceae	g__unidentified	s__unidentified	f__Bionectriaceae sp ASV185	CCGAGTTTACAACTCCCAAACCCATGTGAACATACCTACTGTTGCTTCGGCGGGATTGCCCCGGGCGCCTCGTGTGCCCCGGATCAGGCGCCCGCCTAGGAAACTCAACTCTTGTTTTATTTTGGAATCTTCTGAGTAGTTTTTACAAATAAATAA										High	-0.22187	-0.139333				0	1	-0.139333	1.782493e-04	6.9620253
k__Fungi	Phyllosphere	2022	p__Basidiomycota	c__Agaricomycetes	o__Hymenochaetales	f__Hymenochaetales_fam_Incertae_sedis	g__Resinicium	s__Resinicium bicolor	s__Resinicium bicolor ASV188	ACGAGTTTTTAATTGTTAGATTAGAGTTGAGCTGGTTAACTTTGTTAACATCAGTGCTCGCTTTAGTTGATACAAGTCCACTCATCATTTAACACTTGTGAACTTATTCATTATAAACATTATCATTTGTTATTGGAACGTTTGAATTATAACAAGTTAATA							Low	0.0129609	0.135015							1	0	0.135015	3.942151e-03	68.3544304
k__Fungi	Phyllosphere	2022	p__Ascomycota	c__Sordariomycetes	o__Sordariales	f__Lasiosphaeriaceae	g__Cercophora	s__unidentified	g__Cercophora sp ASV189	CAGAGTTGCAAAACTCCCTAAACCATCGCGAACGTTACCTTTACCGTTGCTTCGGCGGGGGGCTCCAGGGCGGAGCCGCAGCCCTCACAGGCGCCCGCCGGCGGCACTACAAACTCTTTTTTATTACAGGCCTCTCTGAGTAATTTATACAAATAAGTTA				High	-0.902225	-0.403381	High	0.0450862	-0.507115	High	-0.602762	-0.378532				0	3	-0.429676	1.015246e-03	22.7848101
k__Fungi	Phyllosphere	2022	p__Basidiomycota	c__Tremellomycetes	o__Filobasidiales	f__Piskurozymaceae	g__Solicoccozyma	s__unidentified	g__Solicoccozyma sp ASV190	GTGAATTAAACATGCTTGGTGTCTTCGCTTCGGCAAGGCCCTTGCTTAACTCACATCCCAACACCTGTGAACTGTAAGGCGCATGACTAGGTTCGCCCAAGTCATCGTCTGCCCTTTTTAACAAACAATTAATGTAACAAACGTAGTCTTATTATAACCTAATA										High	-0.211596	-0.132881				0	1	-0.132881	5.089146e-04	18.9873418
k__Fungi	Phyllosphere	2022	p__Ascomycota	c__Leotiomycetes	o__Helotiales	f__Helotiaceae	g__Tetracladium	s__unidentified	g__Tetracladium sp ASV191	CCGAGTTCATGCCCTTCGGGGTAGATCTCCCACCCTTTGTATACTATACCTTTGTTGCTTTGGCGGGCCGCCTAGCTACTGGCTTCGGCTGGTAAGTGCCCGCCAGAGAACCCAAAACCCTGAATTATTAGTGTCGTCTGAGTAAAATATTTAATATTTA										High	-0.318403	-0.199956				0	1	-0.199956	7.853302e-04	31.6455696
k__Fungi	Phyllosphere	2022	p__Ascomycota	c__Eurotiomycetes	o__Eurotiales	f__Aspergillaceae	g__Penicillium	s__unidentified	g__Penicillium sp ASV193	CTGAGTGAGGGCCCTCTGGGTCCAACCTCCCACCCGTGTTTATTGTACCTTGTTGCTTCGGCGCGCCCGCCTCACGGCCGCCGGGGGGCATCCGCCCCCGGGCCCGCGCCCGCCGAAGACACCATTGAACTCTTGTCTGAAGATTGCAGTCTGAGTAGATTAGCTAAATCAGTTA										High	-0.282068	-0.177138				0	1	-0.177138	3.719985e-04	12.6582278
k__Fungi	Phyllosphere	2022	p__Ascomycota	c__Dothideomycetes	o__Pleosporales	f__unidentified	g__unidentified	s__unidentified	o__Pleosporales sp ASV195	TCGTAGGGCTTCTGTCCTGTCGAGATAGCGTCCTTGCCTATTTTTTGGAGTACCTTTCGTTTCCTCAGCAGGCTTGCCTGCTACTGGGGACCCTTTAAACTCTTTGTAAATACAGCATCTGTCTGAATAAATAAACAAAAATCA				High	-0.355333	-0.158868				High	-0.326084	-0.20478				0	2	-0.181824	2.169991e-04	7.5949367
k__Fungi	Phyllosphere	2022	p__Mortierellomycota	c__Mortierellomycetes	o__Mortierellales	f__Mortierellaceae	g__Mortierella	s__unidentified	g__Mortierella sp ASV203	CAAACGAGTGTTTTATGGCACTCTTTAAAAATCCATATCCACCTTGTGTGCAATGTTTGTTGGGAAAGTCTTTTCTTTCCCTTCATAAATATCAACCTATATCTTTAACAACATTCGTCTGATAACATATTATGAATATACTTAATTCAAAATA				High	-0.491894	-0.219924	High	0.0335868	-0.377773	High	-0.344274	-0.216203				0	3	-0.2713	1.170245e-03	13.9240506
k__Fungi	Phyllosphere	2022	p__Ascomycota	c__Dothideomycetes	o__Pleosporales	f__Pleosporaceae	g__Alternaria	s__Alternaria rosae	s__Alternaria rosae ASV204	CACAATATGAAGGCGGGCTGGACACCCTCCAGCCGGGCACTGCTTCACGGCGTGCGCGGCTGGAGCCGGCCCTGCTGAATTATTCACCCGTGTCTTTTGCGTACTTCTTGTTTCCTGGGTGGGCTCGCCCGCCATCAGGACCAACCATAAACCTTTTTGTAATAGCAATCAGCGTCAGTAACAACGTAATTAATTA				High	-1.65026	-0.737823	High	0.0574132	-0.645765	High	-1.13658	-0.713769	High	-1.04396	-0.699307	0	4	-0.699166	8.891797e-03	69.6202532
k__Fungi	Phyllosphere	2022	p__Basidiomycota	c__Tremellomycetes	o__Filobasidiales	f__unidentified	g__unidentified	s__unidentified	o__Filobasidiales sp ASV205	TTGAATTCGAGCGTGGCTTCACCGCCTGCTCTTTGACACTAGTCCATAACACCTGTGAACTGTTGGATGCGCAAGCATTCTCTACACCTAAACATTATTGTAACAAATGTAGTCTTATTATAACGAAATA				Low	1.48151	0.460111				Low	0.86745	0.436985				2	0	0.448548	1.831137e-01	46.8354430
k__Fungi	Phyllosphere	2022	p__Basidiomycota	c__Microbotryomycetes	o__Sporidiobolales	f__Sporidiobolaceae	g__Sporobolomyces	s__Sporobolomyces roseus	s__Sporobolomyces roseus ASV210	GTGAATAAATAGGGTGTCCAATTTAACTTGGAACCCGACCTTCTCACATCTAACCCTGTGCATCTGTATATAATGGCGAGCAATTTTCGAATTGTGAGCCATTTCACTTTATAAACACTAGTCTATGAATGTAAAATTTTTATAACAATAA	Y200_Y182	0.808101	-1				High	0.0376665	-0.42366							0	2	-0.71183	2.232895e-01	82.9113924
k__Fungi	Phyllosphere	2022	p__Basidiomycota	c__Microbotryomycetes	o__Leucosporidiales	f__Leucosporidiaceae	g__Leucosporidium	s__Leucosporidium golubevii	s__Leucosporidium golubevii ASV211	GTGAATATTAGCGCATCTCTTCGGAGAGCGTGACCTCCACTTTCTAACTCTGTGCATTTATTTGGCGGCTCTGAAGATGTAACAGTCTACTTAGCTGCGGCTCATTTTATAACACTAGTTAAAGTATGTAACGAAATATCGAAACAAAAAA		0.620604	-0.767979	High	-2.22126	-0.993117	High	0.0363913	-0.409317	High	-1.55169	-0.974453	High	-1.45558	-0.975032	0	5	-0.82398	7.740152e-02	72.1518987
k__Fungi	Phyllosphere	2022	p__Ascomycota	c__Sordariomycetes	o__Hypocreales	f__Hypocreales_fam_Incertae_sedis	g__Sarocladium	s__Sarocladium bactrocephalum	s__Sarocladium bactrocephalum ASV213	CCAGAGTGCCCTAGGCTCTCCAACCCATTGTGAACTTACCAAACGTTCCCTCGGCGGGCTCAGCGCGCGGTGGCCTCCGGGCCTCCGGGCGTCCGCCGGGGAAAACCAAACCCTGATTTAATCGTATTTCTCTGAGGGGCGAAAGCCCGAAAACAAAATGAATCA				High	-1.35379	-0.605276	High	0.0439027	-0.493804	High	-1.0094	-0.633902				0	3	-0.577661	1.771643e-02	60.7594937
k__Fungi	Phyllosphere	2022	p__Ascomycota	c__Dothideomycetes	o__Pleosporales	f__Didymellaceae	g__Stagonosporopsis	s__Stagonosporopsis valerianellae	s__Stagonosporopsis valerianellae ASV219	CCTAGAGTTGCGGGCTTTGCCTGCCATCTCTTACCCATGTCTTTTGAGTACCTTCGTTTCCTCGGTGGGTTCGCCCGCCGGTTGGACAACACTTAAACCCTTTGTAATTGAAATCAGCGTCTGAAAAAACTTAATAGTTA							Low	0.0292993	0.305215							1	0	0.305215	9.181130e-03	20.2531646
k__Fungi	Phyllosphere	2022	p__Ascomycota	c__Dothideomycetes	o__Pleosporales	f__Didymellaceae	g__Didymella	s__unidentified	g__Didymella sp ASV221	CCTAGAGTTGTAGGCTTTGCCTGCTATCTCTTACCCATGTCTTTTGAGTACCTTCGTTTCCTCGGCGGGTTCGCCCGCCGATTGGACAATTTAAACCATTTGCAGTTGCAATCAGCGTCTGAAAAAACATAATAGTTA				Low	1.74912	0.543223	Low	0.046876	0.488314	Low	1.02715	0.517437				3	0	0.516324	7.046271e-02	63.2911392
k__Fungi	Phyllosphere	2022	p__Ascomycota	c__Leotiomycetes	o__Erysiphales	f__Erysiphaceae	g__Golovinomyces	s__unidentified	g__Golovinomyces sp ASV224	CAGAGCGTGAGACTCGGCCCGGGCGTGTCCCGCGTGTCGAGTCGACCCTCCACCCGTGTTGACTTTATCTGTTGCTTTGGCGGGCCAGGTGCCTGGCGCCGACCGGCTTCGTGCTGGCTCGTGTCCGCCAAAGACCCAATCTAACTCGTGTTGTCGTGTAGTCTGAGGAAGAAATATTGAATTGTTA		0.860271	0.614281	Low	2.17923	0.6768	Low	0.0957313	0.997247	Low	1.26577	0.637643	Low	1.40465	0.695174	5	0	0.724229	1.079829e-02	51.2658228
k__Fungi	Phyllosphere	2022	p__Ascomycota	c__Sordariomycetes	o__Hypocreales	f__Clavicipitaceae	g__Metarhizium	s__Metarhizium marquandii	s__Metarhizium marquandii ASV226	CCGAGTTTTCAACTCCCAAACCCACTGTGAACATATACCTTTGTTTTCGTTGCCTCGGCGGTTCGCGCCGCCGGGTGACACCCAAACTCTGATTTGATATAGCAAGTCTTTCTGAGTAAAACATTCTAAATGAATCA				High	-0.492631	-0.220253	High	0.0394585	-0.443816	High	-0.378658	-0.237796				0	3	-0.300622	1.265828e-04	8.2278481
k__Fungi	Phyllosphere	2022	p__Ascomycota	c__Dothideomycetes	o__Capnodiales	f__Mycosphaerellaceae	g__Mycosphaerella	s__Mycosphaerella punctiformis	s__Mycosphaerella punctiformis ASV234	CTGAGTGAGGGCTTCCGGCCCGACCTCCAACCCTTTGTGAACACATCTTGTTGCTTCGGGGGCGACCCTGCCGTTCGCGGCATTCCCCCCGGAGGTCATCAAAACACTGCATTCTTACGTCGGAGTAAAAAGTTAATTTAATA				Low	1.48498	0.461189	Low	0.0366888	0.382193	Low	0.875898	0.441241				3	0	0.428207	1.662678e-01	83.5443038
k__Fungi	Phyllosphere	2022	p__Ascomycota	c__Dothideomycetes	o__Pleosporales	f__unidentified	g__unidentified	s__unidentified	o__Pleosporales sp ASV236	TCAAATACTTTAAGAAGGTCTAAACAACCTCTTACTGTACACCCTTTGTCTTTGCGTACTGTATGTTTCCTCGGTGGGTTCGCCCGCCGATAGGACATTTCAAACTCTTTGTAGTTGCAATCAGCGTCAGAAAAAACTATAATAGTTA										High	-0.330006	-0.207242				0	1	-0.207242	1.301995e-03	34.1772152
k__Fungi	Phyllosphere	2022	p__Basidiomycota	c__Cystobasidiomycetes	o__Cystobasidiomycetes_ord_Incertae_sedis	f__Buckleyzymaceae	g__Buckleyzyma	s__Buckleyzyma aurantiaca	s__Buckleyzyma aurantiaca ASV245	ATGAAATGTAAGGATGCTCTTTTTAGAGGTCCGACCAAATCATTTTCCTTTCTACACTGTGCACACACTACACTTTTTACACCTTTTTTAACTCTTCAGTTTTAAGAATGTATAACAGTCTCTTTTTTGAGCATAAATAAAATA		0.566798	0.404726	Low	3.04245	0.94489	Low	0.0553887	0.576992	Low	1.83158	0.922676	Low	1.93076	0.95555	5	0	0.760967	1.798871e-01	73.4177215
k__Fungi	Phyllosphere	2022	p__Ascomycota	c__Dothideomycetes	o__Pleosporales	f__Thyridariaceae	g__unidentified	s__unidentified	f__Thyridariaceae sp ASV246	CCGTAACGCGGCGGTCCGGCAACCGCAAGGAAGTCGGCCGCCACACGCGTTTATCACCCTTGACTTTGAGCACCTTTCGTTTCCTCGGCGGGTTCGCCCGCCATTGAGGACCCCCACAAACCCTTTGTAATAGCAATATTCGTCTGAAAAACAACCAATAATCA										High	-0.35886	-0.225363				0	1	-0.225363	8.318300e-04	23.4177215
k__Fungi	Phyllosphere	2022	p__Basidiomycota	c__Tremellomycetes	o__Tremellales	f__Bulleribasidiaceae	g__Vishniacozyma	s__Vishniacozyma tephrensis	s__Vishniacozyma tephrensis ASV247	ATAATGCCCTCTGGCTTCGGTCAGCTGGGTTCAATGTGTGTCATCTCTTCGGAGATGGCCATCCACACACACCGTGAACTGTGACTTCGGTCATCACAAACTTTTAGTAATGAATGTAAAAATCATAACAAAATA	Y99			Low	2.74898	0.853746	Low	0.0413005	0.430233	Low	1.6566	0.834525	Low	1.75678	0.869444	4	0	0.746987	1.310546e-01	77.8481013
k__Fungi	Phyllosphere	2022	p__Ascomycota	c__Dothideomycetes	o__Pleosporales	f__Didymellaceae	g__Epicoccum	s__Epicoccum nigrum	s__Epicoccum nigrum ASV252	CCTAGAGTTTGTGGACTTCGGTCTGCTACCTCTTACCCATGTCTTTTGAGTACCTTCGTTTCCTCGGCGGGTCCGCCCGCCGGTTGGACAACATTCAAACCCTTTGCAGTTGCAATCAGCGTCTGAAAAAACTTAATAGTTA	F50_F43_F36_F35_F30_F279_F180_F177			High	-1.55488	-0.695182	High	0.0399971	-0.449874	High	-1.15023	-0.722343				0	3	-0.622466	8.935456e-02	51.8987342
k__Fungi	Phyllosphere	2022	p__Basidiomycota	c__Agaricomycetes	o__Cantharellales	f__Ceratobasidiaceae	g__Ceratobasidium	s__unidentified	g__Ceratobasidium sp ASV253	TCGAATGAAACTAGAGTCGGTTGTCGCTGGCCTCTTCATTGAGGCATGTGCACGCCTTCTCTATTCATCCACACACACACCTGTGCACTTGTGAGACGGACTTGTTCCTTTCGGGGGACCTTCCGTCTATCATACATAAACTCCAGTAACTATAAATCAGAATGTAATCGATGTAACGCATCTTTAAAC				Low	1.01095	0.31397	Low	0.0257474	0.268214	Low	0.469578	0.236554				3	0	0.272913	5.484394e-03	63.2911392
k__Fungi	Phyllosphere	2022	p__Ascomycota	c__Sordariomycetes	o__Diaporthales	f__Gnomoniaceae	g__Gnomonia	s__Gnomonia virginianae	s__Gnomonia virginianae ASV259	CTGGAATACACGCCCTCACGGGCGCTACCCAGATACCCTTTGTGAACTTATACCTACAATTGTTGCCTCGGCATTGGTTGGGTTTTCTCTCTCGAGAGCCCCCTCTGGCCCTCTCTTTCCCTTTTGGGACGGGGGGCGGCACGAGGAGCCGACCGGCCGACGGCCCCACTATAAACTCTTTATTTGTACACTGTATCTTCTGAGTAACAACTATAAATGAATCA				Low	0.828021	0.257157	Low	0.0410703	0.427835	Low	0.327498	0.16498				3	0	0.283324	7.233304e-04	29.1139241
k__Fungi	Phyllosphere	2022	p__Ascomycota	c__Dothideomycetes	o__Pleosporales	f__Didymosphaeriaceae	g__Pseudopithomyces	s__unidentified	g__Pseudopithomyces sp ASV260	ACCTTTCAAAACAGGGTGCGTCGCGGCCCCCGAGGTGCGGAAACAAGCCTCGAGCGGTTTGGGGTCCTCCCCTTCACGCGCGCACGACTGCCATCCTTACTTTACGAGCACCTTCTGTTCTCCCTCGGCGGGGCAACCTGCCGTTGGAACCGAATAAACTCTTTTTGCATCTAGCATTACCTGTTCCGAAACAAACAATCGTTA				High	-0.938277	-0.419499				High	-0.644225	-0.404571				0	2	-0.412035	5.683310e-03	51.8987342
k__Fungi	Phyllosphere	2022	p__Ascomycota	c__Dothideomycetes	o__Capnodiales	f__Mycosphaerellaceae	g__unidentified	s__unidentified	f__Mycosphaerellaceae sp ASV262	CTGAGTGAGGGCCTTCGGGCTCGACCTCCAACCCTTTGTGAACACAACTTGTTGCTTCGGGGGCGACCCTGCCGTTTCGACGGCGAGCGCCCCCGGAGGCCTTCAAACACTGCATCTTTGCGTCGGAGTTTAAGTAAATTAAACA							High	0.0261116	-0.293695							0	1	-0.293695	5.044713e-02	55.0632911
k__Fungi	Phyllosphere	2022	p__Basidiomycota	c__Agaricomycetes	o__Polyporales	f__Polyporaceae	g__Trametes	s__Trametes versicolor	s__Trametes versicolor ASV264	ACGAGTTTTGAAACGAGTTGTAGCTGGCCTTCCGAGGCATGTGCACGCTCTGCTCATCCACTCTACCCCTGTGCACTTACTGTAGGTTGGCGTGGGCTCCTTAACGGGAGCATTCTGCCGGCCTATGTATACTACAAACACTTTAAAGTATCAGAATGTAAACGCGTCTAACGCATCTATAATA	F40_F39			Low	1.42444	0.442386	Low	0.0393206	0.409608	Low	0.825249	0.415726	Low	0.931324	0.46092	4	0	0.43216	3.836493e-02	83.5443038
k__Fungi	Phyllosphere	2022	p__Ascomycota	c__Leotiomycetes	o__Helotiales	f__Helotiaceae	g__Articulospora	s__unidentified	g__Articulospora sp ASV269	CCGAAGTACAGGCCCTCTCGTAGGGCTAAACTTCCACCCTTTGTTAACTACACTCTGTTGCTTTGGCGAGACGCCCTCGGGCCACCGGCTTCGGCTGGTGAGCGCTCGCCAGAGAAAACCCAAACCCAAACCATTTTAATGTCGTCTGAACACAAGTTTAATAATTA							Low	0.0153193	0.159583							1	0	0.159583	2.490323e-03	32.9113924
k__Fungi	Phyllosphere	2022	p__Ascomycota	c__Sordariomycetes	o__Hypocreales	f__Nectriaceae	g__unidentified	s__unidentified	f__Nectriaceae sp ASV271	CCGAGTTTACAACTCCCAAACCCCTGTGAACATACCTATCGTTGCTTCGGCGGACCACCCCAACCCCTTCGGGGCGCGGGGCCCGCCAGAGGACACCCAAAATTCAAATGTATTTTGCCTTTACAAATTTATTCTGAGTGGAATTTTTAAATAAATCA				High	-0.467016	-0.208801	High	0.0491173	-0.552455	High	-0.367409	-0.230731				0	3	-0.330662	1.394994e-04	6.3291139
k__Fungi	Phyllosphere	2022	p__Ascomycota	c__Leotiomycetes	o__Helotiales	f__Helotiaceae	g__Tetracladium	s__unidentified	g__Tetracladium sp ASV280	CCGAGTTCATGCCCTCACGGGTAGATCTCCCACCCTCTGTATACCATACCTTTGTTGCTTTGGCGGGCCGCCTAGCTACTGGCTTCGGCTGGTAAGTGCCCGCCAGAGGACCCAAAACCCTGAATATTAGTGTCGTCTGAGTAAAATTTTAATATTTA										High	-0.269141	-0.169019				0	1	-0.169019	4.753314e-04	17.7215190
k__Fungi	Phyllosphere	2022	p__Ascomycota	c__Leotiomycetes	o__Erysiphales	f__Erysiphaceae	g__Neoerysiphe	s__Neoerysiphe galeopsidis	s__Neoerysiphe galeopsidis ASV282	CAGAGCGTGAGGCTCTGCCCGGCTTCCCGCCGCGCGCAGAGTCGACCCTCCACCCGTGTTAACCTATATCATGTTGCTTTGGCGGATCGAGCCCTCGGCCCACCGGCTTTTGCTGGAGCGTGTCCGCCAAAGACTCAACCTAACTCGTGTAAACATGCAGTCTAAGGAAAGATTTTGAATCATTA				High	-0.786146	-0.351483	High	0.0214463	-0.241221	High	-0.659799	-0.414351				0	3	-0.335685	1.188329e-02	53.7974684
k__Fungi	Phyllosphere	2022	p__Basidiomycota	c__Tremellomycetes	o__Tremellales	f__Bulleribasidiaceae	g__Vishniacozyma	s__Vishniacozyma victoriae	s__Vishniacozyma victoriae ASV283	ATAGTGCCCTCTGATGCAAATCATTGGGTTAGATCTGCTCTCTTCGCAAGAAGAGGGTTTCCATACACACCGTGAACTGTGGCTTCGGCCATCACAAACTGTTAGTAATGAATGTAATATCATAACAAAAACA	Y27_Y137			High	-0.89374	-0.399587	High	0.00618716	-0.0695912	High	-0.700472	-0.439894				0	3	-0.303024	7.031288e-02	96.8354430
k__Fungi	Phyllosphere	2022	p__Ascomycota	c__Dothideomycetes	o__Capnodiales	f__Cladosporiaceae	g__Cladosporium	s__Cladosporium allicinum	s__Cladosporium allicinum ASV288	CAAGAACTTCCGGGCTTCGGCCTGGTTATTCATAACCCTTTGTTGTCCGACTCTGTTGCCTCCGGGGCGACCCTGCCTTCGGGCGGGGGCTCCGGGTGGACACTTCAAACTCTTGCGTAACTTTGCAGTCTGAGTAAACTTAATTAATAAATTA	F183_F34_F186_F96									High	-0.665667	-0.418036				0	1	-0.418036	9.187588e-02	86.7088608
k__Fungi	Phyllosphere	2022	p__Mortierellomycota	c__Mortierellomycetes	o__Mortierellales	f__Mortierellaceae	g__Mortierella	s__unidentified	g__Mortierella sp ASV303	TAATAAGTGTTTTATGGCACTTTTTAAATCCATATCCACCTTGTGTGCAATGTCAGTCGATCTTCTTCATGGAAGATCGGCCAAACATCAACCTTATCTTTTAACTCTTTGTCTGAAAAATATTATGAATAAACAATTCAAAATA				High	-0.529252	-0.236626	High	0.0450426	-0.506625	High	-0.373619	-0.234632				0	3	-0.325961	1.084996e-04	8.2278481
k__Fungi	Phyllosphere	2022	p__Ascomycota	c__Sordariomycetes	o__Hypocreales	f__Nectriaceae	g__Stephanonectria	s__Stephanonectria keithii	s__Stephanonectria keithii ASV304	TCGAGTTCTAAAAAACTCCCAAACCCATGTGAACATACCTTTTGTTGCTTCGGCGGGATCGCCCCGGGTGCCATTCAGTTGCGCCCCGGAGTCAGGCGCCCGCCAGAGGACCGAAACTCTTGTATTATTGAGAATTTCTGAGTGGATTAAACAAATAATCA				High	-0.507135	-0.226738				High	-0.338494	-0.212573				0	2	-0.219656	4.339982e-04	13.9240506
k__Fungi	Phyllosphere	2022	p__Ascomycota	c__Sordariomycetes	o__Diaporthales	f__Gnomoniaceae	g__Ophiognomonia	s__unidentified	g__Ophiognomonia sp ASV310	CTGGAACAAACGCCCTCACGGGCGCTACCCAGAAACCCTTTGTGAACTATACTTAATCGTTGCCTCGGCATTGGTTGACTTCGAATGAAGTCCCTGAATTCCTTCTGGAAGTTAGGAGCCGACCGGCCGACGGCCCCTATAAACTCTTGTTTTTGTATTATCTTCTGAGTAAAACAACTAAAATGAATCA		0.688894	0.491909	Low	1.52594	0.47391	Low	0.0605551	0.630812	Low	0.849847	0.428118	Low	0.989388	0.489656	5	0	0.502881	7.124805e-03	79.7468354
k__Fungi	Phyllosphere	2022	p__Ascomycota	c__Dothideomycetes	o__Pleosporales	f__unidentified	g__unidentified	s__unidentified	o__Pleosporales sp ASV313	CACTCAGTAGTTTACTACTGCAAAGGAGGCTGTCAGTCTGTATAGCTTAATCGCTGATGAGCAGCTGGTCTCTTTTCTCTACCCTTGTCTTTTGCGTACCTATGTTTCCTCGGCAGGCTTGCCTGCCGGCTGGACAATTCTATAACCTTTTTAATTTTTAATCAGCGTCTGAAAAAACTTAATAATTA							Low	0.0227787	0.237289							1	0	0.237289	3.273328e-02	48.7341772
k__Fungi	Phyllosphere	2022	p__Basidiomycota	c__Tremellomycetes	o__Tremellales	f__Rhynchogastremataceae	g__Papiliotrema	s__Papiliotrema laurentii	s__Papiliotrema laurentii ASV316	AAGATTGACCGAAAGGTCTTATCTCTATATCCCTCACCTCTGTGAACTGTGGACCTCCGGGTCTGTCTTAACAAACATCAGTGTAATGAACGTATATATCATTAAACAAAACA				Low	0.820891	0.254943	Low	0.0380895	0.396783	Low	0.422459	0.212817				3	0	0.288181	1.865159e-03	20.8860759
k__Fungi	Phyllosphere	2022	p__Ascomycota	c__Sordariomycetes	o__Xylariales	f__Xylariales_fam_Incertae_sedis	g__Robillarda	s__Robillarda sessilis	s__Robillarda sessilis ASV322	TAGAGTTTTCTAAACTCCCAAACCCATGTGAACTTACCATTGTTGCCTCGGCAGAGCCTACCCGGTACCTACCCTGGAACTAGCTACCCTGTAGCTACCCAGGAACGGGCTACCCTGTAACGTCCTGCCGGTGGACTTCTAAACTCTTGTTATTTATAGTAATCTGAGCGTCTTATTTTAATAAGTCA				Low	0.774527	0.240544	Low	0.0280941	0.29266	Low	0.386843	0.194875				3	0	0.242693	3.983484e-03	36.7088608
k__Fungi	Phyllosphere	2022	p__Basidiomycota	c__Tremellomycetes	o__Tremellales	f__Bulleribasidiaceae	g__Dioszegia	s__Dioszegia butyracea	s__Dioszegia butyracea ASV328	ATAAACGGCAAAGCTTTCGAGCCTAGCTTTTATAACATCTATACACCTGTGAACTATTTGCCTTTGGGCATAAACTTAAACATAATGTAATGAATGTAATCTACTATAAATAAATA							Low	0.00643609	0.0670457							1	0	0.0670457	1.793162e-01	81.6455696
k__Fungi	Phyllosphere	2022	p__Ascomycota	c__Sordariomycetes	o__Hypocreales	f__Cordycipitaceae	g__Cordyceps	s__Cordyceps bassiana	s__Cordyceps bassiana ASV330	CCGAGTTTTCAACTCCCTAACCCTTCTGTGAACCTACCTATCGTTGCTTCGGCGGACTCGCCCCAGCCCGGACGCGGACTGGACCAGCGGCCCGCCGGGGACCTCAAACTCTTGTATTCCAGCATCTTCTGAATACGCCGCAAGGCAAAACAAATGAATCA							High	0.03199	-0.359813							0	1	-0.359813	4.699064e-02	27.8481013
k__Fungi	Phyllosphere	2022	p__Ascomycota	c__Dothideomycetes	o__Pleosporales	f__Biatriosporaceae	g__Biatriospora	s__Biatriospora antibiotica	s__Biatriospora antibiotica ASV338	CCGTTGGAGCTCTGCTCCAATCTGGGATAGAACCCTTGCCTTTGAGTACCTTCTCGTTTCCTCGGTGGGCTCGCCCGCCGGTGGACAACCGTAAACTCTCTGTAATAGCAGTATCTTCTGAGAAAAACAAATAGTCA				High	-1.54651	-0.691437	High	0.0453282	-0.509837	High	-1.18326	-0.743082				0	3	-0.648119	1.680813e-01	35.4430380
k__Fungi	Phyllosphere	2022	p__Ascomycota	c__Dothideomycetes	o__Pleosporales	f__Didymellaceae	g__Neoascochyta	s__Neoascochyta graminicola	s__Neoascochyta graminicola ASV342	CCGAGAGTTGCAGGCTTTTGTCTGCCATCTCTTACCCATGTCTTTTGCGTACTACACGTTTCCTCGGCAGGTCCGCCTGCCGTTAGGACCACATTAAACCATTTGCAGTTGCAGTCAGCGTCTGAAAAACTTAATAATTA				Low	1.27154	0.3949	Low	0.0376085	0.391774							2	0	0.393337	1.064846e-02	41.7721519
k__Fungi	Phyllosphere	2022	p__Ascomycota	c__Dothideomycetes	o__Pleosporales	f__Pleosporaceae	g__Pyrenophora	s__Pyrenophora dictyoides	s__Pyrenophora dictyoides ASV344	CACAAATATGAAGCCAGACTGGGCCGTGGCCTTGTTGCCACGCCCGTTTGGTGCCATATTCACCCATGTCTTTTTGCGTACTACTTGTTTCCTTGGCGGGTCCGCCCGCCAATTGGACCTTATTGAACCCTTTTTTTGCAATTGCAATCAGCGTCAGCAAAACAAATGTAATCAATTA							High	0.0376683	-0.423681	High	-0.732283	-0.459871				0	2	-0.441776	1.817109e-02	62.6582278
k__Fungi	Phyllosphere	2022	p__Ascomycota	c__Leotiomycetes	o__Erysiphales	f__Erysiphaceae	g__Podosphaera	s__Podosphaera xanthii	s__Podosphaera xanthii ASV345	CTGAGCGCGAGGCCCCGCAGCGCGCAAGCGCTGCGGCGGTTGACCCTCCACCCGTGTGAACTCTTATCTGTTGCTTTGGCGGGCCGGGCTCGACCTGCCGGCTCCGGCTGGCGAGTGCCCGTCAGAGAAGCCCCAACTCGTGCTGTGAGTGTTGTCTGAGGAAATGTGGAATTAGTA				Low	1.51264	0.469779	Low	0.0706707	0.736187	Low	0.804672	0.40536	Low	0.902393	0.446602	4	0	0.514482	5.618727e-03	21.5189873
k__Fungi	Phyllosphere	2022	p__Ascomycota	c__Sordariomycetes	o__Hypocreales	f__Nectriaceae	g__Thelonectria	s__Thelonectria olida	s__Thelonectria olida ASV354	CCGAGTTTACAACTCCCAAACCCCTGTGAACATACCATTACCGTTGCTTCGGCGGACCACCCCGACCCCTACGGGGCGAAGGGCCCGCCAGAGGACACCTAAAATTCAAATGCATTTTGCCCTGAAAATTTTTATTCTGAGTGGAATTTTTAAATAAATCA										High	-0.231272	-0.145238				0	1	-0.145238	1.885826e-04	5.6962025
k__Fungi	Phyllosphere	2022	p__Ascomycota	c__Sordariomycetes	o__Myrmecridiales	f__Myrmecridiaceae	g__Myrmecridium	s__unidentified	g__Myrmecridium sp ASV359	CGAGAGTGTCACCACTCCCAACCCATTGTTTACCTACCCGTCCACCGTGCTTCGGCAGGCAGTCCTGTGGGACAGGGCCTCGCCCCCTCCGGGGGGTGCCTGCCGCTGGCCAACCAACCATTCTAGCTGTTTTTGTACCATCTGAGTCTTCCACAAATAAACA				Low	0.615177	0.191055										1	0	0.191055	1.115995e-03	22.1518987
k__Fungi	Phyllosphere	2022	p__Ascomycota	c__Eurotiomycetes	o__Chaetothyriales	f__Herpotrichiellaceae	g__Phialophora	s__Phialophora cyclaminis	s__Phialophora cyclaminis ASV367	GCGAGTATAACTCTCTAAAACCATTGTGAACGAACGTACCGGTTGCTTCGGCGGACGGCTTGCCGCCGCCGAAAGAACTTAAACTCTTGTTATCATTGTCTCTCTGAGTAAATTACTTAATAAGTTA				High	-0.754435	-0.337304	High	0.050851	-0.571956	High	-0.479323	-0.301013				0	3	-0.403425	4.391649e-04	13.2911392
k__Fungi	Phyllosphere	2022	p__Ascomycota	c__unidentified	o__unidentified	f__unidentified	g__unidentified	s__unidentified	p__Ascomycota sp ASV372	AAGAGTTGCAAAACTCCCAACCATTGTGAACGAACCTTTCTGTCCAGGCGAGCGGCGCTCTGTCGCTACAAGCTGAAGGCAGTAAACTCTTAATTCAGTGAATGTCTGAGTTGCTTATTTAATAAGTCA										High	-0.176065	-0.110568				0	1	-0.110568	1.420828e-04	8.8607595
k__Fungi	Phyllosphere	2022	p__Ascomycota	c__Eurotiomycetes	o__Eurotiales	f__Aspergillaceae	g__Aspergillus	s__unidentified	g__Aspergillus sp ASV376	CCGAGTGCGGGTCCTTTGGGCCCAACCTCCCATCCGTGTCTATTATACCCTGTTGCTTCGGCGGGCCCGCCGCTTGTCGGCCGCCGGGGGGGCGCCTTTGCCCCCCGGGCCCGTGCCCGCCGGAGACCCCAACACGAACACTGTCTGAAAGCGTGCAGTCTGAGTTGATTGAATGCAATCAGTTA				High	-0.479712	-0.214477	High	0.0364384	-0.409847	High	-0.359005	-0.225454				0	3	-0.283259	1.214162e-04	6.9620253
k__Fungi	Phyllosphere	2022	p__Ascomycota	c__Sordariomycetes	o__Diaporthales	f__Gnomoniaceae	g__Plagiostoma	s__Plagiostoma dilatatum	s__Plagiostoma dilatatum ASV377	ATGGAATAAACGCCCTCACAGGCGCTACCCATAAACCCTTTGTGAATACTACCTAAAACGTTGCCTCGGCATTGGTTGGCCTCTGTGAGGTCCCTTCTCTCCGGGGAAGGAGCAGACCGGCCGGTGGCCCTATAAACTCTTGTTTTTGTAATATCATCTGAGTAAAACAACTAAAATGAATCA							Low	0.0148357	0.154546							1	0	0.154546	7.181638e-04	28.4810127
k__Fungi	Phyllosphere	2022	p__Ascomycota	c__Dothideomycetes	o__Pleosporales	f__Cucurbitariaceae	g__Pyrenochaetopsis	s__Pyrenochaetopsis tabarestanensis	s__Pyrenochaetopsis tabarestanensis ASV381	TCAAAACAGCGGACTTCGGTCCTTGCTGCACCCTTGTCTTTTGCGTACCGTATGTTTCCTCGGCGGGCTTGCCTGCCGGTTGGACATTATCAAACCTTTTTGTAGTTGCAATCAGCGTCAGAAAATAAACAATAATTA				High	-0.450156	-0.201263	High	0.0192796	-0.21685	High	-0.293507	-0.184322				0	3	-0.200812	7.879135e-04	13.2911392
k__Fungi	Phyllosphere	2022	p__Ascomycota	c__Dothideomycetes	o__Pleosporales	f__Cucurbitariaceae	g__Pyrenochaetopsis	s__unidentified	g__Pyrenochaetopsis sp ASV385	TCAAAACAGCGGACTTCGGTCTTTGCTGCACCCTTGTCTTTTGCGCACCGAATTGTTTCCTCGGCGGGCTTGCCTGCCGGTTGGACATTATCAAAACCTTTTTGTAGTTGCAATCAGCGTCAGAAAAATCATAATTATTA				High	-0.52943	-0.236706	High	0.050228	-0.564948	High	-0.422697	-0.265452				0	3	-0.355702	3.384153e-04	8.8607595
k__Fungi	Phyllosphere	2022	p__Ascomycota	c__Dothideomycetes	o__Pleosporales	f__Phaeosphaeriaceae	g__Phaeosphaeria	s__unidentified	g__Phaeosphaeria sp ASV387	AATATCGGTAGTTTACTATCGTTTGAGGGGTGTGGAAACTGCCTTTAAAGCAGGAGTACGTGCCTTTTCTTAACCCTTGACTTTTTGCGCACTTGTGTTTCCTCGGCAGGCTTGCCTGCCGATTGGACAAATCAATAACCTTTTTAATTTTGAATCAGCGTCTGAATTATTTTAATAATTA				High	-1.16182	-0.519447				High	-0.788211	-0.494994				0	2	-0.50722	1.997425e-02	89.2405063
k__Fungi	Phyllosphere	2022	p__Ascomycota	c__Sordariomycetes	o__Hypocreales	f__Nectriaceae	g__unidentified	s__unidentified	f__Nectriaceae sp ASV391	CCGAGTTTACAACTCCCAAACCCCTGTGAACATACCTATCGTTGCTTCGGCGGACCACCCCGACCCCTACGGGGCGAGGGGCCCGCCAGAGGACACCCAAAATTCAAATGCATTTTGCCTTGTAATTTTATTCTGAGTGGAATTTTTAAATAAATCA				High	-0.409162	-0.182935				High	-0.269958	-0.169533				0	2	-0.176234	5.941643e-04	10.7594937
k__Fungi	Phyllosphere	2022	p__Ascomycota	c__Eurotiomycetes	o__Eurotiales	f__Aspergillaceae	g__Aspergillus	s__Aspergillus japonicus	s__Aspergillus japonicus ASV399	CCGAGTGCTGGGTCCTTCGGGGCCCAACCTCCCACCCGTGCTTACCGTACCCTGTTGCTTCGGCGGGCCCGCCTTCGGGCGGCCCGGGGCCTGCCCCCGGGACCGCGCCCGCCGGAGACCCCAATGGAACACTGTCTGAAAGCGTGCAGTCTGAGTTGATTGATACCAATCAGTTA										High	-0.256111	-0.160837				0	1	-0.160837	2.970821e-04	11.3924051
k__Fungi	Phyllosphere	2022	p__Basidiomycota	c__Microbotryomycetes	o__Leucosporidiales	f__Leucosporidiaceae	g__Leucosporidium	s__Leucosporidium scottii	s__Leucosporidium scottii ASV410	GTGAATATTAGCGCATCTACTTGTAGAGCGTGACCTCCACTTTCTAACTCTGTGCATTTATTGGCGGAAGGACTTGAGCAATCGAGTTTCCTTCTGCGGCTCATTTTAAAACACTAGTTAAAGTATGTAACGAAATATCGAAACAAAAA	Y71			Low	2.5416	0.789341	Low	0.0534009	0.556285	Low	1.50116	0.756224	Low	1.60002	0.791864	4	0	0.723429	9.869843e-02	46.8354430
k__Fungi	Phyllosphere	2022	p__Ascomycota	c__Sordariomycetes	o__Hypocreales	f__Hypocreales_fam_Incertae_sedis	g__Acremonium	s__Acremonium fusidioides	s__Acremonium fusidioides ASV417	TAGAGTGTAAACTCCCTAACCTTTGTGAACATACCTGTTGCTTCGGCGGTCCTCACCGGCCGCCGAAGGCCTATATTCTTGAATTTACATGAATTTCTGAGTATCAAACAAAAATAAATAA										High	-0.524476	-0.329369				0	1	-0.329369	3.766485e-03	13.9240506
k__Fungi	Phyllosphere	2022	p__Basidiomycota	c__Agaricomycetes	o__Polyporales	f__Phanerochaetaceae	g__Bjerkandera	s__Bjerkandera adusta	s__Bjerkandera adusta ASV422	TCGAGTTTTGAACGGGTTGTCTGCTGGCTCGCAAGGGCATGTGCACGCCTGTCTCATCCACTCTCAACTTCTGTGCACTTTTCATAGGCCGGCTTGTGGGTGCGTTCGCGCACTTGTAGGTGTCGGGCTTATGCTTTACTACAAACGATTCAGTTTTAGAATGTCATACTTTGCTATAACGCAATTTATATA							Low	0.0128408	0.133764							1	0	0.133764	2.199441e-02	84.1772152
k__Fungi	Phyllosphere	2022	p__Ascomycota	c__Sordariomycetes	o__Diaporthales	f__Gnomoniaceae	g__unidentified	s__unidentified	f__Gnomoniaceae sp ASV430	CTGGAACAAATGCTCTCACGGGCACTACCCAGAAACCCTTTGTGAATACTACTTAATCGTTGCCTCGGCATAGTTGGCCTCTTACGGAGGTCCCTTCCCCGGAAGGAGCAGGCTTGCCGGTGGCCCTATAAACCCTGTTTTTGTAATATCATCTGAGTAAACAAACAAATAAATCA				Low	0.74301	0.230756	Low	0.028413	0.295982	Low	0.371075	0.186932	Low	0.516963	0.255849	4	0	0.24238	3.818151e-03	42.4050633
k__Fungi	Phyllosphere	2022	p__Ascomycota	c__Taphrinomycetes	o__Taphrinales	f__Protomycetaceae	g__Protomyces	s__Protomyces macrosporus	s__Protomyces macrosporus ASV437	ATGAATTTGTCTTCGGACATTCTCTCATACACTTGTGAACTTACACTGTTGCTTGGTGGAGTGTGGTCTAGCGATAGGCCTGCCACCGAGATTTTTTCACTCATCCTATGTCTGAACAATAAACAAAAACAAAACA				High	-1.49588	-0.6688	High	0.0256846	-0.288892	High	-0.967765	-0.607753				0	3	-0.521815	3.783793e-02	60.1265823
k__Fungi	Phyllosphere	2022	p__Basidiomycota	c__Agaricomycetes	o__Cantharellales	f__unidentified	g__unidentified	s__unidentified	o__Cantharellales sp ASV440	ACGAATTGTTAAAGGGGGTTGATGCTGGCCTTTATTGGCATGTGCTCGCCTCCGACAATCCTTATCCATACACCTGTGCACATCTGAGGGGTTTTCCGTCTAGGTTGACCCCTCTCTTTTTATTACAAACTCCTTATTATAACATTGAACGTGATTAGTGCCGTTAAGGCCTTAAACAAATA				Low	0.909241	0.282382	Low	0.0170328	0.177433	Low	0.469406	0.236467				3	0	0.232094	1.541210e-02	73.4177215
k__Fungi	Phyllosphere	2022	p__Basidiomycota	c__Wallemiomycetes	o__Wallemiales	f__Wallemiaceae	g__Wallemia	s__Wallemia muriae	s__Wallemia muriae ASV450	GTGATTAATTATTGAGTGATAAAAAACTCATAATCTTCTACAAACCACTGTTTTAAAATGTTTACTAGAATGTCCAAGCAGTTAAGCTGTTGAAATATTAAAAGTTTTATA							Low	0.0144951	0.150998							1	0	0.150998	3.613552e-02	64.5569620
k__Fungi	Phyllosphere	2022	p__Ascomycota	c__Dothideomycetes	o__Pleosporales	f__Didymosphaeriaceae	g__Paraconiothyrium	s__Paraconiothyrium brasiliense	s__Paraconiothyrium brasiliense ASV456	TCTATTCCATGAGGTGCGGTCGCGGCCCTCGGCGGGAGCAACAGCTACCGTCGGGCGGTAGAGGTAACACTTTCACGCGCCGCATGTCTGAATCCTTTTTTTACGAGCACCTTTCGTTCTCCTTCGGCGGGGCAACCTGCCGTTGGAACCTATCAAAACCTTTTTTTTGCATCTAGCATTACCTGTTCTGATACAAACAATCGTTA	F44_F308_F307_F300_F299_F274_F253_F250_F248_F142_F131_F116			Low	1.40273	0.435645	Low	0.029817	0.310608	Low	0.774449	0.390135				3	0	0.378796	4.157600e-02	48.1012658
k__Fungi	Phyllosphere	2022	p__Ascomycota	c__Dothideomycetes	o__Pleosporales	f__Phaeosphaeriaceae	g__unidentified	s__unidentified	f__Phaeosphaeriaceae sp ASV457	CATTCAGTAGCCTAGCTACTTGTTTACACCCTTGTTTTTTTGCGTACCTATTGTTTCCTCGGTGGGCTTGCCTGCCGGTTGGACAAAACCTATAACCTTTTTAAATCTTCAATCAGCGTCTGAATTAAACATAATAATTA				Low	1.31142	0.407286										1	0	0.407286	4.515907e-02	80.3797468
k__Fungi	Phyllosphere	2022	p__Ascomycota	c__Sordariomycetes	o__Chaetosphaeriales	f__Chaetosphaeriaceae	g__Chloridium	s__Chloridium aseptatum	s__Chloridium aseptatum ASV459	CAGGACTCGCAAGACTCCTACAACCCTGTGAACCTACTATACGAACGTTGCTTCGGCGGGTGCGCCCCGGGGATTCGTTCCCGCGGCGCGTCAGCCCGCCGGCAGCCTACAAATTCTGTTTCTTTGCGTTGGCATCTCGAGAAAAACAAATAAGTTA										High	-0.2279	-0.14312				0	1	-0.14312	1.420828e-04	5.0632911
k__Fungi	Phyllosphere	2022	p__Ascomycota	c__Dothideomycetes	o__Pleosporales	f__Phaeosphaeriaceae	g__Leptospora	s__unidentified	g__Leptospora sp ASV464	CAAATCAGTAGCTTGCTACTGCGCTGGGGGAGACGGGAAAGTCCTGGCTGAAAAGTCGGTGTACCGGTACCTACACCCCTATCATACCCTTGTCTTTTGAGTACTTATGTTTCCTTGGTAGGCTTGCCTGCCAATAGGACAAACTTTAAACCTTTGTAAATATCAATCAGCGTCTGAAAAATAATTAATAATTA							High	0.0106146	-0.119389							0	1	-0.119389	3.294770e-02	88.6075949
k__Fungi	Phyllosphere	2022	p__Basidiomycota	c__Agaricostilbomycetes	o__Agaricostilbales	f__Kondoaceae	g__Bensingtonia	s__unidentified	g__Bensingtonia sp ASV466	GTGAAACACAAGAGTGCTCTTAATTGAGGCTCGTTTTAACTATCCATTACACTTAGTGCACTTGAAATCTATATTCTATCAAACCTTTCGGGGTTTGAGAGTCTATAACACATACATAACCCCTTTGAATTATAATAAGAGATGAGGATGTAATAACCAATGAAATTTGAAAGAA							High	0.00883538	-0.0993775	High	-0.506656	-0.318178				0	2	-0.208778	3.424453e-02	88.6075949
k__Fungi	Phyllosphere	2022	p__Ascomycota	c__Dothideomycetes	o__Pleosporales	f__Pleosporaceae	g__Stemphylium	s__Stemphylium beticola	s__Stemphylium beticola ASV485	CACAATATGAAAGCGGGTTGGGACCTCATCTCGGTGAGGGCTCCAGCTTGTCTGAATTATTCACCCATGTCTTTTGCGCACTTCTTGTTTCCTGGGCGGGTTCGCCCGCCACCAGGACCCAACCATAAACCTTTTTTGTAATTGCAATCAGCGTCAGTACACAATGTAATTATTA				High	-1.63285	-0.73004	High	0.081331	-0.914785	High	-1.0872	-0.682755	High	-0.959974	-0.643047	0	4	-0.742657	2.500657e-03	22.7848101
k__Fungi	Phyllosphere	2022	p__Ascomycota	c__Dothideomycetes	o__Capnodiales	f__Mycosphaerellaceae	g__Mycocentrospora	s__unidentified	g__Mycocentrospora sp ASV488	CTGAGAGTACCGGGCTTCGGCCTGGCTACTTTTACCCATGTTTTTTCAGTACCAAAGTTTCCTCGGCGGCTCACCCCGCCGGCTGGACTCCATTCAAACCTCTTGCAGTTGCAGTCAGCGTCTGATAAACCTAATAATTA							Low	0.0257804	0.268558							1	0	0.268558	2.533981e-02	34.8101266
k__Fungi	Phyllosphere	2022	p__Ascomycota	c__Leotiomycetes	o__Erysiphales	f__Erysiphaceae	g__Golovinomyces	s__unidentified	g__Golovinomyces sp ASV501	CAGAGCGTGAGACTCGGCCCGGGCGTGTCCCGCGTGTCGAGTCGACCCTCCACCCGTGTTGACTTTATCTGTTGCTTTGGCGGACCAGGTGCCTGGCGCCGACCGGCTTCGTGCTGGCTCGTGTCCGCCAAAGACCCAACCTAACTCGTGTTGTCGTGTAGTCTGAGGAAGAAATATTGAATTGTTA				Low	0.799073	0.248167	Low	0.0247394	0.257714	Low	0.415493	0.209308				3	0	0.238396	5.561894e-03	32.2784810
k__Fungi	Phyllosphere	2022	p__Ascomycota	c__Sordariomycetes	o__Hypocreales	f__Nectriaceae	g__Dactylonectria	s__Dactylonectria anthuriicola	s__Dactylonectria anthuriicola ASV511	CCGAGTTTTCAACTCCCAAACCCCTGTGAACATACCATTTTGTTGCCTCGGCGGTGCCTGTTCCGACAGCCCGCCAGAGGACCCCAAACCCAAACTTCCTTGAGTGAGTCTTCTGAGTAACCGATTAAATCAATCA										High	-0.221576	-0.139149				0	1	-0.139149	1.291661e-04	5.0632911
k__Fungi	Phyllosphere	2022	p__Ascomycota	c__Dothideomycetes	o__Pleosporales	f__Lentitheciaceae	g__Keissleriella	s__Keissleriella cladophila	s__Keissleriella cladophila ASV515	CCTGGCCTTGGGCCGCTCGCGGGGGCGCGTCGTTCGCGATGGCGTCTCCGGGGGTGCTTAGCCCTTGACTATCACCTTGACTACGCGCACCTTTGTTGTTCCCTCGGCAGCTCGCTGCCGCCAGGGACCCCGAAACCCCCTTGCATTAGCATAAAACCTCTGAAAACAAACCTAATTATTTA				Low	0.984071	0.305622	Low	0.0323688	0.337191							2	0	0.321406	1.695951e-02	27.8481013
k__Fungi	Phyllosphere	2022	p__Ascomycota	c__Dothideomycetes	o__Pleosporales	f__Phaeosphaeriaceae	g__Phaeosphaeria	s__unidentified	g__Phaeosphaeria sp ASV530	ATTATCGGTAGTTTACTACCGTTTGAAGGGGGTGGAAAGTTTCCAGGTCTTCCTGGGGGTGAGTACATCCTATTCTTAACCCTTGACTTTTTGCGCACTCATGTTTCCTCGGCGGGCTTGCCTGCCGAATGGACAAACCAATAACCTATTTAATATTTAATCAGCGTCTGAATTATTTTAATAATTA							High	0.0195833	-0.220266							0	1	-0.220266	9.470462e-03	84.1772152
k__Fungi	Phyllosphere	2022	p__Ascomycota	c__Sordariomycetes	o__Hypocreales	f__Hypocreaceae	g__Monocillium	s__Monocillium griseo-ochraceum	s__Monocillium griseo-ochraceum ASV531	CTGAGTGTTACAACTCCCAAACCCTATGTGAACACTACCATTCGTTGCTTCGGCGGGACCGCCCCGGCGCCTCTGCGCGCCGGAACCAGGCGCCCGCCGGGGGCCCGAAACTCTTGTTTTGTCAGTGGAATTTTCTCTGAGTGGCATAAGCAAATAAATTA				High	-0.339668	-0.151864				High	-0.25466	-0.159925				0	2	-0.155895	1.730826e-04	6.9620253
k__Fungi	Phyllosphere	2022	p__Basidiomycota	c__Tremellomycetes	o__Cystofilobasidiales	f__Mrakiaceae	g__Tausonia	s__Tausonia pullulans	s__Tausonia pullulans ASV533	GTGATTAAATCGAGCGTGTCTTCATTGACCGCTCACCCTTCTCACCATCCACATACACCTGTGCACTGTTTAGCCTGAGCCGGTTTTCCGGTCCAGGTTATCATTTCATACAAACTCTAGTCTTATGAATGTAAACGTTTTAATAACATAATA				Low	1.46672	0.455517	Low	0.0589443	0.614031	Low	0.865328	0.435916				3	0	0.501822	1.907009e-02	37.3417722
k__Fungi	Phyllosphere	2022	p__Basidiomycota	c__Tremellomycetes	o__Tremellales	f__Bulleribasidiaceae	g__Dioszegia	s__Dioszegia fristingensis	s__Dioszegia fristingensis ASV535	ATAAACGGCGACGCTTTCGAGCTTAGCTTTTATATCCTTATACACCTGTGAACTATTTGCCTTTGGGCACAAACTTAAACATAATGTAATGAATGTAAACTATTATAACAAATA							Low	0.0230316	0.239923							1	0	0.239923	3.995884e-02	70.8860759
k__Fungi	Phyllosphere	2022	p__Ascomycota	c__Sordariomycetes	o__Hypocreales	f__Nectriaceae	g__Ilyonectria	s__Ilyonectria lusitanica	s__Ilyonectria lusitanica ASV548	CCGAGTTTACAACTCCCAAACCCCTGTGAACATACCATATTGTTGCCTCGGCGGTGCCTGTTTCGGCAGCCCGCCAGAGGACCCAAACCCTAGATTACATTAAAGTATCTTCTGAGTCAATGATTAAATCAATCA				High	-0.505061	-0.22581	High	0.0386863	-0.435131	High	-0.36713	-0.230556				0	3	-0.297166	9.816627e-05	6.3291139
k__Fungi	Phyllosphere	2022	p__Ascomycota	c__Dothideomycetes	o__Pleosporales	f__Didymellaceae	g__Didymella	s__Didymella pomorum	s__Didymella pomorum ASV549	CCTAGAGTTGTAGGCTTTGCCTACCATCTCTTACCCATGTCTTTTGAGTACCTTCGTTTCCTCGGCGGGTCCGCCCGCCGAACGGACAAATTAAACCATTTGCAGTTGCAATCAGCGTCTGAAAAAACTTAATAATTA	F72_F92_F88_F87_F8_F77_F53_F306_F298_F284_F264_F135	0.480273	-0.594323	High	-1.54027	-0.688648	High	0.0889073	-1	High	-1.06083	-0.6662	High	-0.961903	-0.644339	0	5	-0.718702	4.032567e-03	21.5189873
k__Fungi	Phyllosphere	2022	p__Basidiomycota	c__Microbotryomycetes	o__Sporidiobolales	f__Sporidiobolaceae	g__Sporobolomyces	s__unidentified	g__Sporobolomyces sp ASV552	GTGAATTTTAGGGCGTGCTTTCGAGCAGCCTGACCTCCACTTTCTACTCTGTGCACCTTTTCACATTAGGACTCTGATTGCGCGCCTTCGGGCAAGCGGTTGTGTCCTTTTGTACCCCATTTTATTTTAAACCTGAGTTTAAGAATGTAACAAAAAACCATAACAAAAAA				High	-1.38962	-0.621295	High	0.0474397	-0.533586	High	-1.00008	-0.628048				0	3	-0.59431	7.587219e-03	53.7974684
k__Fungi	Phyllosphere	2022	p__Basidiomycota	c__Agaricostilbomycetes	o__Agaricostilbales	f__Kondoaceae	g__Kondoa	s__Kondoa aeria	s__Kondoa aeria ASV555	GTGAAACATAAGAGTGCTCTTTATTGAGGCTCGTTTAACTATCCATTACACTTTGTGCATTTGAAACATTACTTGGATGCTTTGGGCTTCGGTCCTCTGTGTTGCTATCAAGTATCTTTACACAACCCCATTGCTTTACATGAGATGATGATGTTACATAATTTGAAATGAAAGAAA										High	-0.390159	-0.245018				0	1	-0.245018	3.040571e-03	30.3797468
k__Fungi	Phyllosphere	2022	p__Ascomycota	c__Dothideomycetes	o__Pleosporales	f__Pleosporaceae	g__Stemphylium	s__Stemphylium lycii	s__Stemphylium lycii ASV558	CACAATATGAAAGCGGGTTGGGGACCTCATTTCGGTGAGGACTCCAGCTTGTCTGAATTATTCACCCATGTCTTTTGCGCACTTCTTGTTTCCTGGGCGGGTTCGCCCGCCACCAGGACCCAACCATAAACCTTTTTTGTAATTGCAATCAGCGTCAGTAAACAATGTAATTATTA							High	0.0219984	-0.247431	High	-0.794098	-0.498691				0	2	-0.373061	1.324470e-02	67.7215190
k__Fungi	Phyllosphere	2022	p__Ascomycota	c__Leotiomycetes	o__Erysiphales	f__Erysiphaceae	g__Blumeria	s__Blumeria graminis	s__Blumeria graminis ASV560	CAGAGCGTGAAGCTATGCGGAACTTCGTTTCGTGTAGTTGACCCTCCACCCGTGTCGATTATCTCATGTTGCTTTGGCGGATCGGGCTTGCCCGCGCCCACTTTGTGGGGGACATCCGCCAGGGAAAACCAAAACTCTTGTTATTAGTGATGTCTGAGGATGATATATAATCATGA				Low	0.872675	0.271026	Low	0.0146412	0.152519							2	0	0.211772	8.134884e-03	67.0886076
k__Fungi	Phyllosphere	2022	p__Ascomycota	c__Eurotiomycetes	o__Chaetothyriales	f__Herpotrichiellaceae	g__Exophiala	s__unidentified	g__Exophiala sp ASV561	CCGAGTTAGGGTCTCACCGGCCCGAATCTCCCAACCCTTTGTCTACTTGACCATCGTTGCTTCGGCGAGCCCGTCCTCACGGACCGCCGGGGGGTCTTCGTACCCCTTGGCCCGTGCTCGTCGATAGCCCCCAAACTTGAAAAATCTTTAACTAAACGTGTCTTGAATCTAAGTATTATTGTTAAATAAAAACA										High	-0.225908	-0.141869				0	1	-0.141869	1.265828e-04	5.6962025
k__Fungi	Phyllosphere	2022	p__Olpidiomycota	c__Olpidiomycetes	o__Olpidiales	f__Olpidiaceae	g__unidentified	s__unidentified	f__Olpidiaceae sp ASV564	ATAAATGCTTCATTGCATCCACCTTTTGTGCACTGTAAATATTTCACTTGAACTTTGTCTGATTAATCTTTGTTCTGAAAGGAACATGAATTATAATCTAATA				High	-0.735033	-0.32863	High	0.0756604	-0.851003	High	-0.516157	-0.324144				0	3	-0.501259	2.919155e-04	8.8607595
k__Fungi	Phyllosphere	2022	p__Ascomycota	c__Pezizomycetes	o__Pezizales	f__Pyronemataceae	g__Tricharina	s__unidentified	g__Tricharina sp ASV566	CAAGTAAATACGTGTTCTTCGGAATGTGCATTTTCAAACCCCTCTGTGTACCTTACCTGTTGCTTCCGTGCTGCGTGGATTTCGGTCCCCTCCCTTGTCGGAGTGTTTGGCACGGCTAACAAAATTCTTGCATTTCATGTCATCTGTCTGAACTGTTAAATAGAAAAAGTTA				High	-0.50578	-0.226132	High	0.0370038	-0.416207	High	-0.393834	-0.247326				0	3	-0.296555	2.324991e-04	9.4936709
k__Fungi	Phyllosphere	2022	p__Basidiomycota	c__Agaricomycetes	o__Auriculariales	f__Auriculariaceae	g__Auricularia	s__Auricularia mesenterica	s__Auricularia mesenterica ASV571	AAGATTCGAGCTCTCCAGCTCTACCTTTTCCTCAGCTGTGCGCTTAGGCTGCACGCTGTCGAACAACTCACACCTGTGCACCTTTTCGGTTGCGGCCTCTGGTCGCTTCCGCTTTACATGCAACCACGATCGGTCTAGAATGTGTATAAAACTATAAAGTAA				Low	1.02365	0.317915										1	0	0.317915	5.381320e-02	65.1898734
k__Fungi	Phyllosphere	2022	p__Ascomycota	c__Dothideomycetes	o__Pleosporales	f__Phaeosphaeriaceae	g__Phaeosphaeria	s__unidentified	g__Phaeosphaeria sp ASV574	CATTCAGTAGCCTAGCTACTTGTTTACACCCTTGTTTTTTGCGTACCTATTGTTTCCTCGGTGGGCTTGCCTGCCGGTTGGACAAAACTTATAACCTTTTTAAATCTTCAATCAGCGTCTGAATTATACATAATAATTA				Low	1.71924	0.533941	Low	0.015842	0.165029	Low	0.885127	0.44589				3	0	0.38162	2.613806e-02	71.5189873
k__Fungi	Phyllosphere	2022	p__Ascomycota	c__Leotiomycetes	o__Helotiales	f__Sclerotiniaceae	g__Clarireedia	s__Clarireedia bennettii	s__Clarireedia bennettii ASV579	CAGAGTTCATGCCCTCACGGGTAGACCTCCCACCCTTGTGTATCTATACCATGTTGCTTTGGCAGGCTGCTGCCCCCCTCGGGGGACAGCCTCGGCGCCCTCGGGCCTGAGAGTCGCCTGCCGGAGGAAAAACAAACTCTGAATGTTAGTGTCGTCTGAGTACTATATTTTAATAGTTA				High	-0.496972	-0.222194	High	0.0320589	-0.360588	High	-0.389418	-0.244553				0	3	-0.275778	2.583323e-04	8.8607595
k__Fungi	Phyllosphere	2022	p__Ascomycota	c__Sordariomycetes	o__Amphisphaeriales	f__Pestalotiopsidaceae	g__Pestalotiopsis	s__unidentified	g__Pestalotiopsis sp ASV580	TAGAGTTTTCTAAACTCCCAACCCATGTGAACTTACCATTGTTGCCTCGGCAGAAGCTGCTCGGTGCACCCTACCTTGGAACGGCCTACCCTGTAGCGCCTTACCCTGGAACGGCTTACCCTGTAGCGGCTGCCGGTGGACTACCAAACTCTTGTTATTTTATTGTAATCTGAGCGTCTTATTTTAATAAGTCA	F182			High	-0.668882	-0.299054	High	0.0287932	-0.323857	High	-0.626374	-0.393361				0	3	-0.338757	2.627756e-02	14.5569620
k__Fungi	Phyllosphere	2022	p__Ascomycota	c__Leotiomycetes	o__Erysiphales	f__Erysiphaceae	g__Pseudoidium	s__Pseudoidium neolycopersici	s__Pseudoidium neolycopersici ASV588	CAGAGCGTGAGGCTCAGTCGTGGCGTCAGCTGCGTGCTGGGCCGACCCTCCCACCCGTGTCGATTTCTATCTTGTTGCTTTGGCGGGCCGGGCTACGTCGTCGCTGCCCGTACGGACATGCGTCGGCCGCCCACCGGTTTCGACTGGAGCGCGTCCGCCAAAGACCTAACCAAAACTCATGTTGTCTTTGTCGTCTCAGCTTTATTATTGAATTGATA				High	-0.76657	-0.34273	High	0.0523512	-0.58883	High	-0.62464	-0.392272				0	3	-0.441277	2.836489e-03	15.8227848
k__Fungi	Phyllosphere	2022	p__Ascomycota	c__Sordariomycetes	o__Hypocreales	f__Clavicipitaceae	g__Metacordyceps	s__Metacordyceps chlamydosporia	s__Metacordyceps chlamydosporia ASV590	CCGAGTTTTCAACTCCCAAACCCCATGTGAACTTATACCATTTACAACCGTTGCTTCGGCGGGTTCTCGCCCCGGGCTTTACACCCCGGAACCAGGCGGCCCGCCGGGGGACCCAAACTCTAGATTTTTATTTTAGCATGTCTGAGTGGAATCATTACAAAATGAATCA										High	-0.211622	-0.132898				0	1	-0.132898	2.092492e-04	3.7974684
k__Fungi	Phyllosphere	2022	p__Basidiomycota	c__Tremellomycetes	o__Filobasidiales	f__Filobasidiaceae	g__Naganishia	s__Naganishia albida	s__Naganishia albida ASV593	ATGATTGACCGTCTGTCGAGCTTGCTCACAGGCACATCATATCCATAACACCTGTGCACTTGTCGGATGGCTTAGTGAAGACCGCAAGGTTGGATCTATCCATCTACTTTACATAACAATTCTGTAACAAATGTAGTCTTATTATAACATAATA				Low	0.865508	0.2688	Low	0.0248623	0.258994							2	0	0.263897	3.812985e-03	32.9113924
k__Fungi	Phyllosphere	2022	p__Ascomycota	c__Dothideomycetes	o__Capnodiales	f__Mycosphaerellaceae	g__unidentified	s__unidentified	f__Mycosphaerellaceae sp ASV595	CTGAGTGAGGATGATAATACATCCGACCTCCAACCCTTTGTGAACACATCTTGTTGCTTCGGGGGCGACCCTGCCGTTCGCGGCATTCCCCCCGGAGGTCATCAAAACACTGCATTCTTACGTCGGAGTAAAAAGTTAATTTAATA				High	-1.77094	-0.791778	High	0.0645861	-0.726444	High	-1.25796	-0.789996	High	-1.1669	-0.781656	0	4	-0.772468	2.220366e-02	46.2025316
k__Fungi	Phyllosphere	2022	p__Basidiomycota	c__Cystobasidiomycetes	o__Erythrobasidiales	f__Erythrobasidiaceae	g__Erythrobasidium	s__Erythrobasidium yunnanense	s__Erythrobasidium yunnanense ASV598	ATGAATTTTTAGGGCGCTCTTTTTAGAGGTCCGACCAATTTCATTTCCACACACCGTGAACACACTTCTCTTTTTACACACAATTTATAAACACACAAGTCTATAAGAATGTATAAAGTCTCTTAACTGAGCATAAAGTTATAATA				Low	1.80749	0.561351	Low	0.045402	0.472959	Low	1.05185	0.529879				3	0	0.521396	3.684335e-02	55.6962025
k__Fungi	Phyllosphere	2022	p__Ascomycota	c__Sordariomycetes	o__Hypocreales	f__Nectriaceae	g__Fusarium	s__unidentified	g__Fusarium sp ASV607	CCGAGTTTACAACTCCCAAACCCCTGTGAACATACCACTTGTTGCCTCGGCGGATCAGCCCGCTCCCGGTAAAACGGGACGGCCCGCCAGAGGACCCCTAAACTCTGTTTCTATATGTAACTTCTGAGTAAAACCATAAATAAATCA										High	-0.207209	-0.130126				0	1	-0.130126	7.827468e-04	37.9746835
k__Fungi	Phyllosphere	2022	p__Ascomycota	c__Eurotiomycetes	o__Chaetothyriales	f__Trichomeriaceae	g__Knufia	s__Knufia tsunedae	s__Knufia tsunedae ASV617	CCGAGTTAGGGTTTCGTCCGACGAGCCCGACCTCCCAACCCTTTGTCTATTATACCTTGTCGTTGCTTCGGCGGACCGGTCGCGACCAACTAGTCGTGGCCGCCGGGGCCCGTCCCTGGAAAGCGTCCGCCGACGGCCCAACCACAAACTCTTGTACCAAACCATGTCGTCTGAATTTACTTGATTAAAATCAAAAACA										High	-0.169282	-0.106308				0	1	-0.106308	2.040825e-04	8.8607595
k__Fungi	Phyllosphere	2022	p__Basidiomycota	c__Tremellomycetes	o__Filobasidiales	f__Filobasidiaceae	g__Filobasidium	s__Filobasidium magnum	s__Filobasidium magnum ASV625	ATGAATTTAGATTGAACCATAGGCGAAAGCCAGTGGTTCTTCTTTCATATCCATAACACCTGTGCACTGTTGGATGCTTGCATCCACTTTTAAACTAAACATTATTGTAACAAATGTAGTCTTATTATAACATAATA	Y102			Low	1.87881	0.583498	Low	0.03352	0.349183	Low	1.0173	0.512475				3	0	0.481719	1.764926e-02	51.2658228
k__Fungi	Phyllosphere	2022	p__Ascomycota	c__Sordariomycetes	o__Diaporthales	f__Gnomoniaceae	g__unidentified	s__unidentified	f__Gnomoniaceae sp ASV628	CTGGAACAAACGCCTTCGGGCGCTACCCAGAAACCCTTTGTGAATACTACCTAATCGTTGCCTCGGCATGGCCGGCCCTCTCGGGGGTCCCTTTTTCACGAAAGGAGCAGGTCGGCCGGTGGCCCCTATAAACTCCTGTTTTTGTAATATCATCTGAGTAAAACAACTAAATGAATCA				Low	1.46363	0.454559	Low	0.0618821	0.644635	Low	0.76396	0.384851	Low	0.919586	0.455111	4	0	0.484789	3.645069e-03	58.8607595
k__Fungi	Phyllosphere	2022	p__Ascomycota	c__Sordariomycetes	o__Hypocreales	f__Hypocreaceae	g__Trichoderma	s__unidentified	g__Trichoderma sp ASV630	CCGAGTTTACAACTCCCAAACCCAATGTGAACGTTACCAAACTGTTGCCTCGGCGGGATCTCTGCCCCGGGTGCGTCGCAGCCCCGGACCAAGGCGCCCGCCGGAGGACCAACCAAAACTCTTTTGTATACCCCCTCGCGGGTTTTTATATCTGAGCCATCTCGGCGCCTCTCGTAGGCGTTTCGAAAATGAATCA				High	-0.294768	-0.131789				High	-0.28082	-0.176354				0	2	-0.154072	1.033329e-04	6.3291139
k__Fungi	Phyllosphere	2022	p__Ascomycota	c__Leotiomycetes	o__Helotiales	f__Dermateaceae	g__Mollisia	s__unidentified	g__Mollisia sp ASV639	ATAAAAGGATACCTTCGGGTATACCCCATCCGTGTCTACATACTCTTGTTGCTTTGGCAGGCCGTGGTCTTCCACTGTGGGCTCTGCCTGCATGTGCCTGCCAGAGGACCAAACTCTGAATGTTAGTGATGTCTGAGTACTATATAATAGTTA										High	-0.288539	-0.181201				0	1	-0.181201	7.078305e-04	19.6202532
k__Fungi	Phyllosphere	2022	p__Ascomycota	c__Dothideomycetes	o__Pleosporales	f__Periconiaceae	g__Periconia	s__unidentified	g__Periconia sp ASV643	CAACAAGGTTCCCTGGCCCTCGAAGCTTCGGCGGAGGGGTGCTACAGCCTGACTTTATACCCACCCTTTGCCTATGTGTACCCCTATTGCTTCCCTCGGCGGGTTCGCCCGCCGACAGGAACCAACTAAACCCTTTGCATTATACATTTAACACTTCCGATACAAAACTAAATTATTA							High	0.0205684	-0.231347	High	-0.613036	-0.384984				0	2	-0.308166	6.763139e-03	57.5949367
k__Fungi	Phyllosphere	2022	p__Ascomycota	c__Sordariomycetes	o__Xylariales	f__Hyponectriaceae	g__Monographella	s__Monographella nivalis	s__Monographella nivalis ASV652	CTGAGTTTTTAACTCTCCAAACCATGTGAACTTACCACTGTTGCCTCGGTGGATGGTGCTGTCTCTCGGGACGGTGCCACCGCCGGTGGACTACCTAAACTCTGTTAATTTTTGTCAATCTGAATCAAACTAAGAAATAAGTTA				Low	1.53755	0.477515	Low	0.0271545	0.282872	Low	0.779711	0.392786				3	0	0.384391	1.133304e-02	58.2278481
k__Fungi	Phyllosphere	2022	p__Ascomycota	c__Dothideomycetes	o__Pleosporales	f__unidentified	g__unidentified	s__unidentified	o__Pleosporales sp ASV655	CTGCTTGCTCATGGCCGCCTGGGGTTCTGCCCCGGCGCGGTACGGCAACATCACCCTTGTCTATATATACCCTTTGTTATTTCCCTCGGCGGGGTCACACCCGTCGATGGGGACACCATAAACCCTTGTATCTAAGCATCAAACTTCTGAAACAAACGAAATAATCA				Low	0.576821	0.179143	Low	0.0513682	0.53511							2	0	0.357126	8.034134e-04	8.8607595
k__Fungi	Phyllosphere	2022	p__Ascomycota	c__Eurotiomycetes	o__Eurotiales	f__Aspergillaceae	g__Penicillium	s__Penicillium expansum	s__Penicillium expansum ASV656	CCGAGTGAGGGCCCTTTGGGTCCAACCTCCCACCCGTGTTTATTTACCTCGTTGCTTCGGCGGGCCCGCCTTAACTGGCCGCCGGGGGGCTCACGCCCCCGGGCCCGCGCCCGCCGAAGACACCCCCGAACTCTGCCTGAAGATTGTCGTCTGAGTGAAAATATAAATTATTTA				Low	0.483301	0.150098	Low	0.0266517	0.277635							2	0	0.213867	6.794139e-04	13.2911392
k__Fungi	Phyllosphere	2022	p__Ascomycota	c__Sordariomycetes	o__Diaporthales	f__Gnomoniaceae	g__unidentified	s__unidentified	f__Gnomoniaceae sp ASV674	CTGGAACAAACGCCCTCACGGGTGCTACCCAGAAACCCTTTGTGAATACTACCTAAAAAAATGTTGCCTCGGCATTGGTTGGCCTCTTTGCAGGTCCCTTCCCCTAGGGGAAGGAGCAGACCGGCCGGTGGCCCTATAAACTCTTGTTTTTGTAATATCATCTGAGTAAAAAACTAAAATAAATCA				Low	0.714038	0.221758	Low	0.055329	0.576371	Low	0.322405	0.162414				3	0	0.320181	6.044976e-04	12.6582278
k__Fungi	Phyllosphere	2022	p__Ascomycota	c__Sordariomycetes	o__Coniochaetales	f__Coniochaetaceae	g__Coniochaeta	s__unidentified	g__Coniochaeta sp ASV683	CAAGAAGCCGAAAGGCTACTTAAAACCATCGCGAACTTATCCAAGTTGCTTCGGCGGCGCGGCTCCCCTCACGGGGGACCGCAGCCCCCGCCTCTCAGGAGGTAAGGGGCAGCCGCCGGAGGTACGAAACTCTGTATTATAGTGGTATCTCTGAGTATAAAACAAATAAGTTA				Low	0.499235	0.155047										1	0	0.155047	1.322661e-03	16.4556962
k__Fungi	Phyllosphere	2022	p__Ascomycota	c__Sordariomycetes	o__Togniniales	f__Togniniaceae	g__Phaeoacremonium	s__unidentified	g__Phaeoacremonium sp ASV696	CCGAGTTATTACTCCAAACCCTTTGTGAACCTTACCATTTTGTTGCTCGGCGCACCGCGGGCCGCGGCTTCGGCCCGTCCCGCAGCGCGCCAGAGGACCCAACTCTTCAATTTATAGCGTACCTTCTGATTTACAAAACAAACAAGTTA										High	-0.305999	-0.192167				0	1	-0.192167	1.092746e-03	10.7594937
k__Fungi	Phyllosphere	2022	p__Ascomycota	c__Leotiomycetes	o__Erysiphales	f__Erysiphaceae	g__Podosphaera	s__unidentified	g__Podosphaera sp ASV698	CTGAGCGCGAGGCCCCGCAGCGCGCAAGCTCTGCGGCGGTTGACCCTCCACCCGTGTGAACTCTTATCTGTTGCTTTGGCGGGCCGGGCTCGACCTGCCGGCTCCGGCTGGCGAGTGCCCGCCAGAGAAGCCCCAACTCGTGCTGTGAGTGTTGTCTGAGGAAATGTGGAATTAGTA				Low	1.15594	0.358999										1	0	0.358999	1.025321e-02	49.3670886
k__Fungi	Phyllosphere	2022	p__Ascomycota	c__Sordariomycetes	o__Xylariales	f__Microdochiaceae	g__Microdochium	s__unidentified	g__Microdochium sp ASV702	CTGAGTTTTTAACTCTCCAAACCATGTGAACTTACCACTGTTGCCTCGGTGGTCGGTGCTGGAAACAGTGCTGCCACCGGTGGACTACTAAACTCTTGTTAATTTTTGTCAAATCTGAATCAAACTAAGAAATAAGTTA										High	-0.361606	-0.227087				0	1	-0.227087	1.193495e-03	18.3544304
k__Fungi	Phyllosphere	2022	p__Mortierellomycota	c__Mortierellomycetes	o__Mortierellales	f__Mortierellaceae	g__Mortierella	s__unidentified	g__Mortierella sp ASV704	TAATCAAAGTGTTTTTATGGCACTTTTAAAAAAATCCATATCCACCTTGTGTGCAATGTCATCTCACTGGAGGCCAGCTGGCTGTCAAAAGCCCGTTTGGTCACCTTTGGGATTTATATCTACTCAGAACTTTAGTGATTTTGTCTGAAAAATATTATGAATAACTTAATTCAAAATA				High	-0.297273	-0.13291				High	-0.289114	-0.181562				0	2	-0.157236	1.033329e-04	6.9620253
k__Fungi	Phyllosphere	2022	p__Ascomycota	c__Dothideomycetes	o__Capnodiales	f__Cladosporiaceae	g__Rachicladosporium	s__unidentified	g__Rachicladosporium sp ASV717	AACGAAACAAACCCTCCCCTCGGGCTCCGGTCCGGCGGGAGGGCCAGTCTCAAACCCTTTGTCGTCCGACTATGTTGCCTCGGGGGAGACCCTGCCTCCGGGCGGGTGGCACCCCGGTGGACAAAACCAAACTTGTTTAATATGTCGTCTGAGTCGATTTAAAAAATAAATCA				Low	1.2286	0.381565	Low	0.0249142	0.259535	Low	0.655348	0.330137				3	0	0.323746	2.272032e-02	40.5063291
k__Fungi	Phyllosphere	2022	p__Ascomycota	c__Leotiomycetes	o__Helotiales	f__Dermateaceae	g__Pseudopeziza	s__Pseudopeziza medicaginis	s__Pseudopeziza medicaginis ASV720	CTAGAGCCACGGACCAGACAGCGCCCCGCGGAGCTCGCTCCGCGGGGGCTACCCCGCCCCCGGCGGTGGTTTAGAGTCGCAAGGCCGCTCGGAGAAGCCTTGGTCCGGAACTCCACCCTTGAATAAACTACCCCTGTTGCTTTGGCGGGCCGCCCCGTGCCAGCGGCCCCGGCTGCTGAGCGCCCGCCAGAGACCCCCGACTCGTATTTTTAGTAGCGTCCGAGTACTATCTAATAGTTAA				Low	0.719454	0.22344	Low	0.036533	0.380569							2	0	0.302005	2.640156e-03	25.9493671
k__Fungi	Phyllosphere	2022	p__Ascomycota	c__Eurotiomycetes	o__Eurotiales	f__Aspergillaceae	g__Aspergillus	s__unidentified	g__Aspergillus sp ASV724	CCGAGTGCGGGCCCTCTGGGTCCAACCTCCCATCCGTGTCTATCTGTACCCTGTTGCTTCGGCGTGGCCACGGCCCGCCGGAGACTAACATTTGAACGCTGTCTGAAGTTTGCAGTCTGAGTTTTTAGTTAAACAATCGTTA							Low	0.0152606	0.158972							1	0	0.158972	1.119095e-02	60.7594937
k__Fungi	Phyllosphere	2022	p__Chytridiomycota	c__Rhizophydiomycetes	o__Rhizophydiales	f__unidentified	g__unidentified	s__unidentified	o__Rhizophydiales sp ASV728	CTGATTACCAGCTCTATGGGTTGATTCGCAAGAGTCCCCGTAGGGTTGATCAACCCTTTGTGCACTGTATTGTTTTTTGGGTTTCCTACATAGGTGGGCGTTTATCTTTATTCACGCCCAACTGGAGGCCCAGCATTTATACAAACCATACCAATTTTGACTTAATCTATGAAAATAGAAA										High	-0.166863	-0.104789				0	1	-0.104789	9.816627e-05	5.0632911
k__Fungi	Phyllosphere	2022	p__Ascomycota	c__Dothideomycetes	o__Pleosporales	f__Phaeosphaeriaceae	g__unidentified	s__unidentified	f__Phaeosphaeriaceae sp ASV736	CACTCAGTAGTTTACTACTGTTAAGGAGGCTGTTAGCCTGTATAGCTTCATCGCTGATGAGCAGCTGGCCTCCTTTTCCCACCCTTGTCTTTTGCGTACCCAAGTTTCCTCGGCAGGCTTGCCTGCCGGTTGGACAACCTTATAACCTTTTTAATTTTCAATCAGCGTCTGAAAAAAATTAATAATTA				Low	0.729818	0.226659	Low	0.0176863	0.184241							2	0	0.20545	1.237412e-03	39.8734177
k__Fungi	Phyllosphere	2022	p__Ascomycota	c__Eurotiomycetes	o__Chaetothyriales	f__Herpotrichiellaceae	g__Rhinocladiella	s__unidentified	g__Rhinocladiella sp ASV748	CCGAGTTAGGGTCCTCTGGGCTCGACCTCCTACCCTTTGTCTACCTTACCTTTTGTTGCTTCGGCGGATCCGTCCTTTCGAGGACCGCCGGAGGGGCGTAAACACCCCTCTGGCCCGCGTCCGCCGGTGGCCCACAACTAAAAACTCTTGTTTAAACGTGTCGTCTAAGTACAAGAAAACAAATAAAGTAA				Low	0.994032	0.308715	Low	0.0280394	0.292091	Low	0.537266	0.270653				3	0	0.290486	4.644815e-03	34.8101266
k__Fungi	Phyllosphere	2022	p__Ascomycota	c__Dothideomycetes	o__Pleosporales	f__Phaeosphaeriaceae	g__Paraphoma	s__Paraphoma pye	s__Paraphoma pye ASV752	CCTTTCAATGCAGCAGAATTGGGATGGTTGAGTATCTCGCCTCTCAGTTCTGCCTGTATTCTACCCTTGTTTGTCATATACTATTATTTCCTCGGCAGGCTTGCCTGCCGAGTGAAACCATTTATAACCTTTTTAATTTTCAATCAGCGTCTGAAAAAATTTAATAATTA				Low	0.79048	0.245499	Low	0.0399202	0.415854							2	0	0.330676	3.513319e-03	35.4430380
k__Fungi	Phyllosphere	2022	p__Ascomycota	c__Taphrinomycetes	o__Taphrinales	f__Taphrinaceae	g__Taphrina	s__Taphrina inositophila	s__Taphrina inositophila ASV754	ATGAAGTCTGGGCTTCGGCCCTCTCTCTTCTACACACTTGTGAACTTACACCGTTGCTTTGGCAGGTCTCCGGACGGGCGTCAGCCCCGAAGGTCAGGTCGAGAGACGCTTGCCAAAGACACTTATCCACCCTTTTTTATTGTCTGAATCTTGTTTATAACAAATAAAATA				Low	1.46658	0.455473	Low	0.0444404	0.462942	Low	0.831054	0.418651				3	0	0.445689	2.659014e-02	53.7974684
k__Fungi	Phyllosphere	2022	p__Ascomycota	c__Eurotiomycetes	o__Eurotiales	f__Aspergillaceae	g__Penicillium	s__Penicillium solitum	s__Penicillium solitum ASV768	CCGAGTGAGGGCCCTCTGGGTCCAACCTCCCACCCGTGTTTATCGTACCTTGTTGCTTCGGCGGGCCCGCCTTACGGCCGCCGGGGGGCACCCGCCCCCGGGCCCGCGCCCGCCGAAGACACCAATGAACTCTGTCTGAAGATTGCAGTCTGAGCGATTAGCTAAATCAGTTA										High	-0.18758	-0.117799				0	1	-0.117799	1.472494e-04	6.3291139
k__Fungi	Phyllosphere	2022	p__Ascomycota	c__Dothideomycetes	o__Acrospermales	f__Acrospermales_fam_Incertae_sedis	g__Leptodiscella	s__unidentified	g__Leptodiscella sp ASV773	CAAGGTACCTAGCCTACCCGGCTAGAACCTCCAACCACTGTGTACCAAACTTTTGTTGCCTCGGCGGGCTGGGTGCCCACCAGCACCCCCCCTAGGGGAGTCGCCCGCCGATGGACCTTTAAAACTTCTTCGTAGATGAACGTCTGATTTAATCTTAAAAAGAAATA				High	-0.392461	-0.175468	High	0.0274884	-0.309181	High	-0.299661	-0.188186				0	3	-0.224278	7.749969e-05	5.6962025
k__Fungi	Phyllosphere	2022	p__Ascomycota	c__Sordariomycetes	o__Diaporthales	f__Diaporthaceae	g__Diaporthe	s__unidentified	g__Diaporthe sp ASV776	CTGGAACGCGCCCCAGGCGCACCCAGAAACCCTTTGTGAACTTATACCTTACTGTTGCCTCGGCGCAGGCCGGCCCCCTACGGGGCCCCTTGGCGACAAGGAGCAGGCCCGCCGGCGGCCAAGTTAACTCTGTTTTTACACTGAAACTCTGAGCACAAAACATAAATGAATCA				Low	1.23606	0.383881	Low	0.0572723	0.596613	Low	0.592371	0.298412				3	0	0.426302	2.469657e-03	40.5063291
k__Fungi	Phyllosphere	2022	p__Ascomycota	c__Eurotiomycetes	o__Chaetothyriales	f__Herpotrichiellaceae	g__Exophiala	s__unidentified	g__Exophiala sp ASV777	CCGAGTTAGGGTCTCACCGGCCCGAATCTCCCAACCCTTTGTCTACTTGACCATCGTTGCTTCGGCGAGCCCGTCCTCACGGACCGCCGGGGGGTCTTCGTACCCCTTGGCCCGTGCTCGTCGATAGCCCCCAAATTTAAAAAATCTTTAACTAAACGTGTCTTGAATCTAAGTATTATTGTTAAATAAAAACA										High	-0.216158	-0.135746				0	1	-0.135746	1.291661e-04	7.5949367
k__Fungi	Phyllosphere	2022	p__Ascomycota	c__unidentified	o__unidentified	f__unidentified	g__unidentified	s__unidentified	p__Ascomycota sp ASV780	CCAATTGCGGGCGAGGCCTAGCCTCCCCGCGAACCTTCTCATCCCTTTATGGTGTACCTTTGTTTCCTCGGCAGGCTTGCCTGCCAGCGAGGACCCCCAACAAACCTTTTTGCAGTAAGAAGTATACGTCTTATCGAAAACAAATCGTTTA				Low	1.17174	0.363906	Low	0.0420232	0.437762							2	0	0.400834	1.971334e-02	25.3164557
k__Fungi	Phyllosphere	2022	p__Ascomycota	c__Sordariomycetes	o__Hypocreales	f__Hypocreales_fam_Incertae_sedis	g__Acremonium	s__Acremonium sclerotigenum	s__Acremonium sclerotigenum ASV782	CTGAGTGTAAAAACTCCAAACCTTTGTGAACATACCAATGTTGCTTCGGCGGCCTCGTCCCGCGGCGCTTCGGCGACCCGGACCCAGGCGACCGCCGGAGGCTCCAAACTCTTGTCTTTACAGTGTATTTCTGAGTGGCATAAGCAAATAAATCA				High	-1.77329	-0.792831	High	0.0612049	-0.688413	High	-1.2056	-0.75711				0	3	-0.746118	2.549481e-02	36.7088608
k__Fungi	Phyllosphere	2022	p__Ascomycota	c__Leotiomycetes	o__Helotiales	f__Helotiales_fam_Incertae_sedis	g__Volucrispora	s__Volucrispora graminea	s__Volucrispora graminea ASV785	ATAGAGCAATGAACAGTCAGCGTCCCGGGAGAAATCCTGGGGGCTACCCTCCTCGGAGGGTTTAGAGACGTCGGGCCTCTCGGAGAAGCCCGGTTCAGACCTCCACCCTTGAATAAATTACCTTTGTTGCTTTGGCAGGACGCCTCGTGCCAGCGGCTTCGGCTGCTGAGTGCCTGCCAGAGGACCACAACTCTTGAAATACATGATGTCTGAGTACTATATAATAGTTA										High	-0.220522	-0.138487				0	1	-0.138487	1.498327e-04	7.5949367
k__Fungi	Phyllosphere	2022	p__Ascomycota	c__Sordariomycetes	o__Xylariales	f__Apiosporaceae	g__Arthrinium	s__Arthrinium pseudosinense	s__Arthrinium pseudosinense ASV792	CAGAGTTATACAACTCCCATACCATTTGTAAACTTTACTCAGTTATGCCTCGGCGTGAACTGCGTACGGAGGCAGAGTGGTGTTACCCGGTAGCTTACCCTGTAGGTTACCCTGTAGCGCTACCCTGTATCAACTCCCGCGCAGCCCGCCGGTGGTACACTAAACTCTTGTTTTATTTTATATTCTGAGCGTATTATTTTAATAATTA										High	-0.405723	-0.254793				0	1	-0.254793	7.181638e-04	17.0886076
k__Fungi	Phyllosphere	2022	p__Ascomycota	c__Leotiomycetes	o__Helotiales	f__Dermateaceae	g__Mollisia	s__unidentified	g__Mollisia sp ASV803	CCAGTTCAAAGTGTCTCGGGGGTCAAACCCCGGCGCCACGAACCCGTGTCTATATACTCTTGTTGCTTTGGCAGGCCGTGGGAAACCACTGTGGGCTCCGGCCTGCATGCGCCTGCCAGAGGACCAAACTCTGAATGTTAGTGATGTCTGAGTACTATATAATAGTTA				Low	0.868555	0.269746	Low	0.0248966	0.259352							2	0	0.264549	2.924838e-02	75.3164557
k__Fungi	Phyllosphere	2022	p__Ascomycota	c__Sordariomycetes	o__Xylariales	f__Amphisphaeriaceae	g__Monochaetia	s__Monochaetia junipericola	s__Monochaetia junipericola ASV821	CAGAGTTATCTAACTCCCAAACCATTGTGAACTTACCATATGTTGCCTCGGCAGAACCTACCCTGTAGCGGGCTGCCGGTGGACCACTAAACTCTGTTATACTATTGTAATCTGAGCGTCTTATTTTAATAAGTCA				Low	1.43546	0.44581	Low	0.0246339	0.256615	Low	0.782536	0.394209				3	0	0.365545	1.634985e-02	43.6708861
k__Fungi	Phyllosphere	2022	p__Basidiomycota	c__Agaricomycetes	o__Sebacinales	f__unidentified	g__unidentified	s__unidentified	o__Sebacinales sp ASV852	ATGAAACTTCAAAGTCGGCCCTGTTGTTGCTGGTGGTCAAACACATGTGCACACTCGGTCGCAAATCCACACACACCTGTGCATCTATGACTCGAGGTTGTAACGACCAAGAGTACTTTTATACACTCTGAATGTAACGGAATGTCTTTTTGTGCTGTAATATGTACAACTAAAAA										High	-0.20364	-0.127885				0	1	-0.127885	6.974972e-05	3.1645570
k__Fungi	Phyllosphere	2022	p__Ascomycota	c__Dothideomycetes	o__Capnodiales	f__Mycosphaerellaceae	g__Paramycosphaerella	s__Paramycosphaerella intermedia	s__Paramycosphaerella intermedia ASV870	CCGAGTGAGGGTTTCGGCCCGACCTCCAACCCTTTGTGAATCAAACCTGTTGCTTCGGGGGCGACCCTGCCGTTCGCGGCGCGGCGCCCCCGGGGGAAATCAAACACTGCGTCAATTTGTGTCGGAGTACTTGTTAATAAACA							Low	0.0287108	0.299084							1	0	0.299084	2.417732e-02	46.8354430
k__Fungi	Phyllosphere	2022	p__Basidiomycota	c__Agaricomycetes	o__Polyporales	f__Polyporaceae	g__Daedaleopsis	s__Daedaleopsis confragosa	s__Daedaleopsis confragosa ASV880	ACGAGTTTTGAAAGGGGTTGTAGCTGGCCTTCCGAGGCATGTGCACGCCCTGCTCATTCCACTCTACACCTGTGCACTTACTGTGGGTCTCAGGCGAGCGTCGGTCGCTTCGCGGCGTCGTCGTTCAACTGGGCTCACGTTTTACTACAAACTATTAAAGTATCAGAATGTCTACTGCGAATTAACGCATTTAAATA				Low	0.703347	0.218438	Low	0.026546	0.276534	Low	0.343844	0.173214	Low	0.506083	0.250465	4	0	0.229663	2.988905e-03	48.7341772
k__Fungi	Phyllosphere	2022	p__Basidiomycota	c__Agaricomycetes	o__Auriculariales	f__Exidiaceae	g__Exidia	s__Exidia glandulosa	s__Exidia glandulosa ASV892	AAGATTCGGGCTTCGGCCTAACCTCTTCAGCTGTGCGCTTCGGCTGCACGCTGTCGAAACCTCTCACACCTGTGCACCTTTTCGGTTGCGGCGTTCGCGTCGCTTCCGCTTTACACATTTTACTACAAAAGTCCAGAATGTCAAAACTATAAACATAATA				Low	0.945818	0.293741										1	0	0.293741	2.155783e-02	62.6582278
k__Fungi	Phyllosphere	2022	p__Basidiomycota	c__Tremellomycetes	o__Tremellales	f__Rhynchogastremataceae	g__Papiliotrema	s__unidentified	g__Papiliotrema sp ASV903	ATGATTGACCGAAAGGTCCTAAATCTTAACATCCCTCACCTCTGTGAACCGTTTGACCCCCGGGTCTAACAAAACTATACAAACATCAGTGTAACGAACGTCTTGTTATCTTAACAAAAACA				Low	1.47046	0.456678	Low	0.0229046	0.238601	Low	0.812554	0.409331				3	0	0.368203	2.193758e-02	54.4303797
k__Fungi	Phyllosphere	2022	p__Basidiomycota	c__Agaricomycetes	o__Agaricales	f__Psathyrellaceae	g__Coprinellus	s__Coprinellus micaceus	s__Coprinellus micaceus ASV1000	ACGAATAACTATGGTGTCTTGGTTGTAGCTGGCTCCTCGGAGCATTGTGCACGCCCGCCATTTTTATCTATCCACCTGTGCACCGACTGTAGGTCTGGATGACTCTCGTGCTCTCTGAGTGCGGATGCGAGGATTGCCCTCTTTGAGGTGTCTCTCCTCGAATTTCCAGGCTCTACGTCTTTTTACACACCCCAAAAGTATGATATAGAATGTAGTCAATGGGCTTGATCGCCTATAAAACACTATA				High	-0.770522	-0.344497	High	0.0321667	-0.3618	High	-0.567087	-0.356129				0	3	-0.354142	7.155804e-04	19.6202532
k__Fungi	Phyllosphere	2022	p__Ascomycota	c__Sordariomycetes	o__Sordariales	f__Sordariales_fam_Incertae_sedis	g__Ramophialophora	s__Ramophialophora humicola	s__Ramophialophora humicola ASV1111	CCGATTGCAAAATCTCTAAACCATCGCGAACGTTACCCCACGCCGTTGCCTCGGCGGGGAGCCTCTCCGGGGGCCGCCCGCCGGTGGTACCACAAACTCTTTTTATTTACAGGCCTCTCTGAGTATTTATACAAATAAGTTA										High	-0.288874	-0.181412				0	1	-0.181412	4.029984e-04	3.1645570
k__Fungi	Phyllosphere	2022	p__Basidiomycota	c__Agaricomycetes	o__Agaricales	f__Strophariaceae	g__Hypholoma	s__Hypholoma fasciculare	s__Hypholoma fasciculare ASV1185	TTGAATAAACCTGGCTTGGTTGATGCTGGTCTTTTCGGAGACATGTGCACACCTTGTCATCTTTATATCTCCACCTGTGCACCTTTTGTAGACCTGGATTCAACTTTCCGAGGAAACTTGGTTGTGAGGAATTGCTTAATAGGCTTTCCTTGTTAGTTTCCAGGGCTATGTTTTCATATACACCTTAAGAATGTAACAGAATGTCATTATTAGGCTTAATTGCCTTATAAACTATATA							Low	0.0129751	0.135163							1	0	0.135163	1.203828e-03	44.3037975
k__Fungi	Phyllosphere	2022	p__Ascomycota	c__Sordariomycetes	o__Hypocreales	f__Nectriaceae	g__Fusicolla	s__Fusicolla aquaeductuum	s__Fusicolla aquaeductuum ASV29	CCGAGTTTACAACTCCCAAACCCCTGTGAACATACCTATCGTTGCTTCGGCGGATCCGCCCCGGCGCCCTCGGGCCCGGATCAGGCGCCCGCCGGAGACCCAAAACTCTTGTATTTCTTTAGTATCTTCTGAGTAAACAAGCAAATAAATTA				High	-0.915206	-0.409185	High	0.0676356	-0.760744	High	-0.656788	-0.41246				0	3	-0.527463	2.172575e-03	13.9240506
k__Fungi	Phyllosphere	2022	p__Ascomycota	c__Sordariomycetes	o__Hypocreales	f__Nectriaceae	g__Dactylonectria	s__Dactylonectria estremocensis	s__Dactylonectria estremocensis ASV81	CCGAGTTTACAACTCCCAAACCCCTGTGAACATACCTATTGTTGCCTCGGCGGTGCCTGTTCCGACAGCCCGCCAGAGGACCCCAAACCCTGATTACATTAAAGAATTCTTCTGAGTAACCGATTAAATAAATCA				High	-0.680536	-0.304265				High	-0.45931	-0.288445				0	2	-0.296355	2.185491e-03	37.9746835
k__Fungi	Phyllosphere	2022	p__Basidiomycota	c__Agaricomycetes	o__Corticiales	f__Vuilleminiaceae	g__Vuilleminia	s__unidentified	g__Vuilleminia sp ASV104	TCGAGTTTGAAAGGGGTTTGCAGCTGGCTCTCCGGAGTATGTGCTCGCCTCGCTCATCCACTCTACACCTGTGCACTATCTGTGGGTTGGGGTTAACACCTCGGCCTACGTCTTCACACAAACAATATGTATCAGAATGTAACACCGCGTCTAACGCAATAATA				Low	1.52823	0.474621				Low	0.809983	0.408036				2	0	0.441329	3.378676e-01	69.6202532
k__Fungi	Phyllosphere	2022	p__Mortierellomycota	c__Mortierellomycetes	o__Mortierellales	f__Mortierellaceae	g__Mortierella	s__unidentified	g__Mortierella sp ASV109	TAATAAGTGTTTTATGGCACTTTTTAAATCCATATCCACCTTGTGTGCAATGTCAGTCGATCTTCTTTATGGAGATCGACCAAACATCAACCTAATTTTTTAACTCTTTGTCTGAAAAATATTATGAATAAAATAATTCAAAATA				High	-0.782334	-0.349778	High	0.0503295	-0.56609	High	-0.550734	-0.345859				0	3	-0.420576	1.555160e-03	15.1898734
k__Fungi	Phyllosphere	2022	p__Ascomycota	c__Dothideomycetes	o__Pleosporales	f__Phaeosphaeriaceae	g__Neosetophoma	s__Neosetophoma italica	s__Neosetophoma italica ASV122	CATTCAGTAGCTTGCTACTGTTAGGGGGGTCTATCAGCCTGTATAGTATCACTACTGATGAGCAGCACGACCCTCTGTCTGTACCCTTGTCTTTTGCGCACTCATGTTTCCTCGGCGGGGTCTATACCCGCCGGCTGGACAACTCTATAACCTTTTTAATTTTCAATCAGCGTCTGAAAAACCTAATAATTA	F90			Low	1.36419	0.423674	Low	0.0482996	0.503144	Low	0.798245	0.402123				3	0	0.44298	6.303566e-02	17.0886076
k__Fungi	Phyllosphere	2022	p__Basidiomycota	c__Agaricomycetes	o__Polyporales	f__Polyporaceae	g__Fomes	s__Fomes inzengae	s__Fomes inzengae ASV134	ACGAGTTTTGACATGGGTTGTAGCTGGCCTTCCGAGGCATGTGCACGCCCTGCTCATCCACTCTACACCTGTGCACTTACTGTGGGATTTCAGGTGCGTCGCTTTGCGGCGGCGTCACTCGGCCCACGTTTTCTTTACAAACTATTGAAGTAACAGAATGTTTATTGATGTAACGCATCTATAATA							High	0.0129417	-0.145564							0	1	-0.145564	2.649198e-02	89.8734177
k__Fungi	Phyllosphere	2022	p__Ascomycota	c__Dothideomycetes	o__Pleosporales	f__Didymellaceae	g__Stagonosporopsis	s__unidentified	g__Stagonosporopsis sp ASV139	CCTAGAGTTGCGGGCTTTGCCTGCCATCTCTTACCCATGTCTTTTGAGTACCTTCGTTTCCTCGGCGGGTCCGCCCGCCGATTGGACAAAACTTAAACCCTTTGTAATTGAAATCAGCGTCTGAAAAAACTTAATAGTTA				Low	1.2095	0.375634	Low	0.0511915	0.533269							2	0	0.454452	3.996142e-02	24.0506329
k__Fungi	Phyllosphere	2022	p__Mortierellomycota	c__Mortierellomycetes	o__Mortierellales	f__Mortierellaceae	g__Mortierella	s__Mortierella exigua	s__Mortierella exigua ASV157	TAATAAGTGTTTTATGGCACTTTTTAAATCCATATCCACCTTGTGTGCAATGTCAGTCGGTTTTCTTTTTCGTCAAGAAAAAAGGATCGACCAAACATCAACTTATTCTAATTGAACTTTTGTCTGAAAACTATTATGAATAAACTAATTCAAAATA				High	-0.87657	-0.391911	High	0.0831092	-0.934785	High	-0.589952	-0.370488	High	-0.449402	-0.301036	0	4	-0.499555	3.745818e-04	13.2911392
k__Fungi	Phyllosphere	2022	p__Ascomycota	c__Eurotiomycetes	o__Chaetothyriales	f__Herpotrichiellaceae	g__Exophiala	s__Exophiala equina	s__Exophiala equina ASV202	ACGAGTTAGGGTCTCTCTGGCCCGACCTCCCAACCCTATGTCTACTTGACCATCGTTGCTTCGGCGAGCCCGTCCTCACGGACCGCCGGAGGGACCTTCACCGGCCCTCTGGTCCGCGCTCGTCGGTAGCCCAACCATTAAAATCTTTAACCAAACGTGCCTTAATCTAAGTACAATTATTAAATAAAAGCA										High	-0.263869	-0.165709				0	1	-0.165709	5.450811e-04	27.8481013
k__Fungi	Phyllosphere	2022	p__Ascomycota	c__Dothideomycetes	o__Pleosporales	f__unidentified	g__unidentified	s__unidentified	o__Pleosporales sp ASV207	CCGTGGGGATTCGTCCCCATTGAGATAGCACCCTTTGTTTATGAGCACCATTGTTTCCTCGGCGGGCTTGCCCGCCGGTGGACATACCAAACCCTTTGTAGTAGCAGTATCTTCAGTAAAAAACAAATATTA				Low	1.99761	0.620395	Low	0.0600838	0.625901	Low	1.22658	0.617901	Low	1.32362	0.65507	4	0	0.629817	1.737775e-01	15.8227848
k__Fungi	Phyllosphere	2022	p__Basidiomycota	c__Tremellomycetes	o__Tremellales	f__Rhynchogastremataceae	g__Papiliotrema	s__Papiliotrema laurentii	s__Papiliotrema laurentii ASV239	AAGATTGACCGAAAGGTCTTATCTCTATATCCCTCACCTCTGTGAACTGTGGACCTCCGGGTCTATTTAACAAACATCAGTGTAATGAACGTATATATCATTAAACAAAACA				High	-0.747543	-0.334223	High	0.0239137	-0.268973	High	-0.595776	-0.374145				0	3	-0.325781	2.079575e-03	23.4177215
k__Fungi	Phyllosphere	2022	p__Basidiomycota	c__Microbotryomycetes	o__Leucosporidiales	f__Leucosporidiaceae	g__Leucosporidium	s__Leucosporidium intermedium	s__Leucosporidium intermedium ASV278	GTGAATATAGCGCATCTCTTCGGAGAGCGTGACCTCCACTTTCAACTCTGTGCATTTTTTGGCGAGGGAACGAGACGAAGCGACGCAAGTTGCAGACTCTCGCCTCTTGCGGCTCATTTTAAACACTAGTTAAAGTATGTAACGAAATATCGAAACAAAAA				High	-1.46867	-0.656634	High	0.0202666	-0.227952	High	-1.04748	-0.657813				0	3	-0.514133	2.177483e-02	66.4556962
k__Fungi	Phyllosphere	2022	p__Ascomycota	c__Taphrinomycetes	o__Taphrinales	f__Taphrinaceae	g__Taphrina	s__Taphrina inositophila	s__Taphrina inositophila ASV285	ATGAAGTCTGGGCTTCGGCCCTCTCTCTTCTACACACTTGTGAACTTACACTGTTGCTTTGGCAGGTCTCCGGACGGGCGTCAGCCCGGAAGGTCAGGTCGAGAGACGCTTGCCAAAGACACTTATCCACCCTTTTTTATTGTCTGAATCTTGTTTATAACAAATAAAATA							Low	0.0308538	0.321408							1	0	0.321408	1.509203e-01	73.4177215
k__Fungi	Phyllosphere	2022	p__Mortierellomycota	c__Mortierellomycetes	o__Mortierellales	f__Mortierellaceae	g__Mortierella	s__unidentified	g__Mortierella sp ASV301	TAATAAGTGTTTTATGGCACTTTTTAAATCCATATCCACCTTGTGTGCAATGTCAGTTGTTCTCTTTTTTGAGAATGACCAAACATCAACTTATTCTTTAACTCTTTGTCTGAAAAATATTATGAATAAAATAATTCAAAATA				High	-0.809628	-0.361981	High	0.0376294	-0.423243	High	-0.572592	-0.359586				0	3	-0.381603	5.605811e-04	24.0506329
k__Fungi	Phyllosphere	2022	p__Ascomycota	c__Dothideomycetes	o__Pleosporales	f__unidentified	g__unidentified	s__unidentified	o__Pleosporales sp ASV343	TCAATTTAACAGTTCGTGGGATAGACGCTCGTAAGGCTACCCTTCCCACGCTGTTTCAACCCTTTGTCTTTTGCGTACTGTATGTTTCCTCGGCGGGTTCGCCCGCCGATAGGACACTTCAAAACCTTTTGTAATTGCAATCAGCGTCAGAAAAACTATAATAGTTA										High	-0.337415	-0.211896				0	1	-0.211896	8.886631e-04	32.9113924
k__Fungi	Phyllosphere	2022	p__Mortierellomycota	c__Mortierellomycetes	o__Mortierellales	f__Mortierellaceae	g__Mortierella	s__unidentified	g__Mortierella sp ASV373	TAATAAGTGTTTATGGCACTTCTTAAATCCATATCCACCTTGTGTGCAATGTCAGCCGTTTTCTTTATGAAAGCGGCCAAACATCAACTTATTTTTTAACTGTCTGTCTGAAAACTATTATGAATAAACAATTCAAATA				High	-0.633857	-0.283395	High	0.0335256	-0.377085	High	-0.486361	-0.305433				0	3	-0.321971	1.141829e-03	14.5569620
k__Fungi	Phyllosphere	2022	p__Ascomycota	c__Sordariomycetes	o__Sordariales	f__Lasiosphaeriaceae	g__unidentified	s__unidentified	f__Lasiosphaeriaceae sp ASV374	CAGAGTTGCAAAACTCCCAACCATTGTGAACCTACCTCACCGTTGCTTCGGCGGGTGGCCCCGGGGCAACCCGGAGCCGCGCCGGCCCCGCTCTCGGGGCTCGGCAAACCCGTCAGAAGACCGAAACTCTCCGTCATCAGTGGCCTCTCTGAGTAACTTATACAATAAGTCA										High	-0.218293	-0.137087				0	1	-0.137087	2.350824e-04	12.6582278
k__Fungi	Phyllosphere	2022	p__Ascomycota	c__Sordariomycetes	o__Diaporthales	f__Valsaceae	g__Allocryptovalsa	s__Allocryptovalsa polyspora	s__Allocryptovalsa polyspora ASV394	TAGAGTAGTTTTTACAACAACTCCAAACCCATGTGAATTTACCTATGTTGCCTCGGCGGGGGAACCTACCCGGTACTCCCCGCCGATGGACCATTAAACTCTGTTTATTTTGTAACTTCTGAGTGTTTAAACTTAATAAGTTA							Low	0.0339593	0.353759							1	0	0.353759	1.075954e-02	20.2531646
k__Fungi	Phyllosphere	2022	p__Ascomycota	c__Dothideomycetes	o__Capnodiales	f__Mycosphaerellaceae	g__Sphaerulina	s__Sphaerulina amelanchier	s__Sphaerulina amelanchier ASV400	CCGAGTGAGGGCCTTCGGGCTCGACCTCCAACCCTTTGTGAACACATCTTGTTGCTTCGGGGGCGACCCTGCCGTTCCGACGGCGAGCGCCCCCGGAGGCCTTCAAACACTGCATCTTTGCGTCGGAGTTTAAGTAAATTTAAACA		0.976215	0.697072	Low	1.57555	0.489317	Low	0.0492279	0.512814	Low	0.934148	0.470585	Low	1.03784	0.513633	5	0	0.536684	8.103109e-02	81.0126582
k__Fungi	Phyllosphere	2022	p__Olpidiomycota	c__Olpidiomycetes	o__Olpidiales	f__Olpidiaceae	g__Olpidium	s__Olpidium brassicae	s__Olpidium brassicae ASV404	ATAAATGCTTCATTGCATCCACCTTTTGTGCACCGTAAATTTTCACTTAAACTTTGTCTGATATAAATTTGTTCTTAAAGGAACATGAATTGTAATCTAATA				Low	0.552882	0.171708	Low	0.0403897	0.420745							2	0	0.296226	4.520815e-04	10.1265823
k__Fungi	Phyllosphere	2022	p__Basidiomycota	c__Agaricomycetes	o__Russulales	f__Stereaceae	g__Stereum	s__Stereum sanguinolentum	s__Stereum sanguinolentum ASV407	ATGAAATTTATGACTGGGGTTGTAGCTGGCCTTTAAAAACGGCATGTGCACGCCCCTTTCACTAATCCACACACACCTGTGCACCTTTGCGGGGGCTCTTGGGAATCGACGCAAGTCGTGGTACCGGAGCTCGCGTCCCTTTACACACCCTTTTGTATGTCTTAAGAATGTCTACTCGATGTAATAAAACGCATCTAATA							Low	0.0041726	0.0434666							1	0	0.0434666	2.230441e-02	55.6962025
k__Fungi	Phyllosphere	2022	p__Ascomycota	c__Leotiomycetes	o__Helotiales	f__Helotiaceae	g__Articulospora	s__unidentified	g__Articulospora sp ASV479	CCGAAGTACAGGCCCTCTCGTAGGGCTAAACTTCCACCCTTTGTTAACCACACTTTGTTGCTTTGGCGAGACGCCCTCGGGCCACCGGCTTCGGCGGGTGCGCGCTCGCCAGAGAAAACCCAAACCCAAACCATTTAAGTTGTCGTCTGAAAAACAAGTTTAATAATTA										High	-0.253914	-0.159457				0	1	-0.159457	2.350824e-04	13.2911392
k__Fungi	Phyllosphere	2022	p__Basidiomycota	c__Agaricomycetes	o__Russulales	f__Stereaceae	g__Stereum	s__Stereum hirsutum	s__Stereum hirsutum ASV484	ATGAAATTTATGACTGGAGTTGTAGCTGGCCTTTAAAAACGGCATGTGCACGCTCCTTTCACTAATCCACACACACCTGTGCACCTTCGCGGGGGTCTCTTCGTTAACTCGAAGAGGCTCGCGTCCCTTTACACACCCTTTGTATGTCTTAAGAATGTCTACTCGATGTAATAAAACGCATCTAATA				Low	1.63427	0.507555	Low	0.0439163	0.457483	Low	0.950763	0.478955	Low	1.05675	0.522992	4	0	0.491746	6.395016e-02	70.2531646
k__Fungi	Phyllosphere	2022	p__Basidiomycota	c__Agaricomycetes	o__Russulales	f__Peniophoraceae	g__Peniophora	s__unidentified	g__Peniophora sp ASV490	GCGAAGCTCGGAACGCATGTTCGGTGTTGATGCTGCCCAGCGATGGGACGTGCTCGCTCGGACGTGTGTCCCTTCTCTATTCCACCCCATTGTGAACCAAGTGTGCGAGCCGAAGAGAGATCGGAGGCTCGCATGCAAACCCTTAACATACCCCAATGAAGTATCAGAATGTACCTTGCGTTAACTCGCACAAATA				Low	0.476919	0.148116	Low	0.0108856	0.113397							2	0	0.130757	5.232262e-02	45.5696203
k__Fungi	Phyllosphere	2022	p__Basidiomycota	c__Agaricomycetes	o__Russulales	f__Peniophoraceae	g__Peniophora	s__Peniophora versicolor	s__Peniophora versicolor ASV492	GCGAAGCTCGGAATGCATGTTCGGTGTTGATGCTGCCCAGCAATGGGACGTGCTCGCTCGGATGTGTGTCCCTTCTCTATTCCACCCCATTGTGAACCAAGTGTGCGAGCCGAAGAGAGATCGGAGGCTCGCATGCAAACCCTTAACATACCCCAATGAAGTATCAGAATGTACCTTGCGTTAACTCGCACAAATA	F113			Low	0.469443	0.145794	Low	0.0124407	0.129596							2	0	0.137695	3.683818e-02	44.9367089
k__Fungi	Phyllosphere	2022	p__Basidiomycota	c__Microbotryomycetes	o__Microbotryomycetes ord Incertae sedis	f__Microbotryomycetes fam Incertae sedis	g__Rhodotorula	s__Rhodotorula nothofagi	s__Rhodotorula nothofagi ASV503	GTGAATTTAGAGCGTAACTTCGGTTAGCTCAACCTTCATTTTCCAACTCTGTGCACTATTGGCGGACTGAGAGTAAGCAATTACTATTCAGTCTGCGGCTCACTATTAAACATTAGTTAAAGTATGTATATAAAAACAAAACAAAAA	Y195_Y194_Y192			Low	2.83457	0.880328	Low	0.0959956	1	Low	1.71106	0.86196	Low	1.81073	0.896144	4	0	0.909608	5.597286e-02	36.0759494
k__Fungi	Phyllosphere	2022	p__Ascomycota	c__Leotiomycetes	o__Helotiales	f__Vibrisseaceae	g__Phialocephala	s__Phialocephala hiberna	s__Phialocephala hiberna ASV514	AAAAGGATACCGGGAAACCGGTAGACCCCACCCGTGTCTATCTACTCTTGTTGCTTTGGCAGGCCGTGGTCTCCACAGCGGGCTCTGCCTGTATATGCCTGCCAGAGAACCAAACTCTGAATTTTAGTGATGTCTGAGTACTATATAATAGTTA				Low	0.319503	0.0992278										1	0	0.0992278	1.627493e-04	10.1265823
k__Fungi	Phyllosphere	2022	p__Basidiomycota	c__Tremellomycetes	o__Filobasidiales	f__Filobasidiaceae	g__Filobasidium	s__Filobasidium oeirense	s__Filobasidium oeirense ASV524	ATGAATATAAATCGTACTGTTCACGCAGTATGTGGGGTGGTGACTTCGGTCCCGCTCATTCATATCCATAACACCTGTGCACTGTTGGATGCTTGCATCCACTTTTAAACTAAACATTATTGTAACAAATGTAGTCTTATTATAACATAATA	Y156			Low	1.8547	0.576013	Low	0.0412441	0.429646	Low	1.01767	0.512658	Low	1.11248	0.550574	4	0	0.517223	1.665727e-02	68.3544304
k__Fungi	Phyllosphere	2022	p__Basidiomycota	c__Agaricomycetes	o__Polyporales	f__Phanerochaetaceae	g__Terana	s__Terana coerulea	s__Terana coerulea ASV562	TCGAGTTTTGAACGGGTTGTCGCTGGCCTCCTCGCGGGGCATGTGCACACCTGGCTCATCCACTCTCCACCTCTGTGCACTCATTGTAGAATGGTGAACGGCTGCGCTTCGGTGCGGCTAGAAGCCACTCTATGTCTTATCACACACGCTTCAGTTATAGAATGTCCTCTTGCGTATAACGCATTATATA				Low	1.14468	0.355501	Low	0.0116285	0.121136	Low	0.572111	0.288206				3	0	0.254947	7.193263e-02	63.2911392
k__Fungi	Phyllosphere	2022	p__Basidiomycota	c__Agaricomycetes	o__Cantharellales	f__unidentified	g__unidentified	s__unidentified	o__Cantharellales sp ASV563	ACGAATTGTTTAAGGGAGTTGATGCTGGTAGCCTTTTTGGCTGCATGTGCTCGCTTCCGACAATCCTTATCCATACACCTGTGCATCTCTGAGGGTTTTCCGTCTTTACTGATTGGATTTCCCTCTCTTTCACAAACCCCTTATGTATAACATTGAACGTGATTGTGCCGCAAGGCCTTTAAATAAATA				Low	1.222	0.379515	Low	0.0598622	0.623593	Low	0.659028	0.331991	Low	0.782377	0.387205	4	0	0.430576	3.562402e-03	56.3291139
k__Fungi	Phyllosphere	2022	p__Ascomycota	c__Dothideomycetes	o__Dothideales	f__Dothioraceae	g__Hormonema	s__Hormonema macrosporum	s__Hormonema macrosporum ASV596	AAGAGATAGGGTCTTCATGGCCCGACCTCCAACCCTCTGTTGTTAAAACTACCTTGTTGCTTTGGCGGGACCGTCTCGGTCCCCGAGCGCACTAACCCTCGGGTTGGTGAGTGCCCGCCAGAGTCCAACCAAACTCTTGTATCAAACCAGTCGTCTGAGTATAAAATTTTAATTAAATTA				Low	1.27554	0.396142	Low	0.0510625	0.531925	Low	0.624322	0.314507				3	0	0.414192	3.273070e-03	68.3544304
k__Fungi	Phyllosphere	2022	p__Basidiomycota	c__Agaricomycetes	o__Agaricales	f__Schizophyllaceae	g__Schizophyllum	s__Schizophyllum commune	s__Schizophyllum commune ASV609	ACGAATCAAACAAGTTCATCTTGTTCTGATCCTGTGCACCTTATGTAGTCCCAAAGCCTTCACGGGCGGCGGTTGACTACGTCTACCTCACACCTTAAAGTATGTTAACGAATGTAATCATGGTCTTGACAGACCCTAAAAAGTTAATA				Low	1.57163	0.488098	Low	0.0445221	0.463793	Low	0.873921	0.440245				3	0	0.464045	1.648160e-02	59.4936709
k__Fungi	Phyllosphere	2022	p__Ascomycota	c__Eurotiomycetes	o__Chaetothyriales	f__Herpotrichiellaceae	g__Exophiala	s__unidentified	g__Exophiala sp ASV637	CCGAGAATTGGGTCGTCCGTGCCTCGTGCCCGGCGCCCGACCTCCCAACCCTGTGTCTACCCAACCGACCCATGTTGCTTCGGCGGACCGGCCCCGTCCACCCTCCTCGCGGGGGGACAGACGGCGGCCGCCGGGACCGTCACACGTCCTGGAGCGCTGTCCGCCGACGGCCCAACCGAAAATTCTTGTCGTAACCTGTCGTCTAAACGTATTTTTACTATGTAAACCAAAAATTTACAAGCA				High	-1.25583	-0.561478	High	0.0574391	-0.646056	High	-0.953516	-0.598805				0	3	-0.602113	2.437107e-02	20.2531646
k__Fungi	Phyllosphere	2022	p__Ascomycota	c__Dothideomycetes	o__Capnodiales	f__Mycosphaerellaceae	g__Ramularia	s__unidentified	g__Ramularia sp ASV644	CTGAGTTCGCTGGTTTATAGTACAACCCGATCTCCAACCCTTTGTGAACACATCTTGTTGCTTCGGGGGCGACCCTGCCGTTCGCGGCATTCCCCCCGGAGGTCATCAAAACACTGCATTCTTACGTCGGAGTATAAAGTTAATTTAATA				Low	1.33297	0.413978	Low	0.0217115	0.226172	Low	0.745701	0.375653				3	0	0.338601	3.417478e-02	76.5822785
k__Fungi	Phyllosphere	2022	p__Ascomycota	c__Leotiomycetes	o__Helotiales	f__Helotiaceae	g__unidentified	s__unidentified	f__Helotiaceae sp ASV670	CCGAAGTCCAGGCCCTCTCGTAGGGCTAAACTTCCACCCTTTGTTAACCACACTTTGTTGCTTTGGCGAGACGCCTTCGGGCCACCGGCTTCGGCGGGTGCGCGCTCGCCAGAGAAAACCCAAACCCAAACCATTTAAGTAGTCGTCTGAAAAACAAGTTTAATAATTA				Low	0.573479	0.178105	Low	0.0334611	0.348569							2	0	0.263337	4.365816e-04	15.1898734
k__Fungi	Phyllosphere	2022	p__Olpidiomycota	c__Olpidiomycetes	o__Olpidiales	f__Olpidiaceae	g__unidentified	s__unidentified	f__Olpidiaceae sp ASV691	ATAAATGCTTCATTGCATCCACCTTTTGTGCACCGTAAATATTTCACTTGAATTTTGTCTGATTAATCTTTGTTCTGAAAGGAACATGAATTATAATCTTATA										High	-0.277199	-0.17408				0	1	-0.17408	3.254987e-04	12.0253165
k__Fungi	Phyllosphere	2022	p__Ascomycota	c__Dothideomycetes	o__Capnodiales	f__Teratosphaeriaceae	g__Neocatenulostroma	s__Neocatenulostroma microsporum	s__Neocatenulostroma microsporum ASV766	CTGAGTGAGGGCCTTCTGGTCCGACCTCCAACCCCATGTTATCCGACACTGTTGCCTCCGGGGCGACCCGGCCTTCGGGCGTCGGGGCCCCGGGTGGACCATTCAAACACTGCATCTTTGCGTCTGAGTACACGATTGAATCAATCA										High	-0.624402	-0.392122				0	1	-0.392122	3.142096e-02	56.9620253
k__Fungi	Phyllosphere	2022	p__Basidiomycota	c__Tremellomycetes	o__Tremellales	f__Bulleraceae	g__Genolevuria	s__unidentified	g__Genolevuria sp ASV793	TAGATTGGCCGAAAGGCCGTGTCTCATCCACACACACCGTGAACGCAACACAGTCTGGCCCCTGGATCGACGCCTGTCGGGACTCGGACCGGACTCACACCAAACGAAATGTAACGAATGTCAATCAATGTAACGAAAACA				High	-1.0637	-0.475575	High	0.0605795	-0.681379	High	-0.77795	-0.48855				0	3	-0.548501	2.508407e-03	20.2531646
k__Fungi	Phyllosphere	2022	p__Ascomycota	c__Dothideomycetes	o__Pleosporales	f__Lentitheciaceae	g__Keissleriella	s__Keissleriella rosarum	s__Keissleriella rosarum ASV808	CCTGGCCTTGGGCCGCTCGCGGGGGCCCGTCGCTCGCGACGGTGCTTCCGGGGGTGCTTAGCCCTCGATCATCACCTTGACTACGCGCACCTTTGTTGTTCCCTCGGCAGCTTGCTGCCGCTAGGGACCCCAAAACCCCTTTGCATTAGCATCAAACCTCTGAAAACAAACCTAATTATTTA				Low	0.722111	0.224265	Low	0.0321746	0.335168							2	0	0.279716	3.218820e-03	34.1772152
k__Fungi	Phyllosphere	2022	p__Basidiomycota	c__Agaricomycetes	o__Polyporales	f__Fomitopsidaceae	g__Cinereomyces	s__Cinereomyces lindbladii	s__Cinereomyces lindbladii ASV851	TCGAATTTGAAAGGGGTTGTAGCTGGCCTTTCATGAGGCATGTGCACACCCTGCTCATCCACTTACACCTGTGCACATTTGTAGGTTAGATGCGGACTGGGGACTCTGTGTTCTCGGTGCAAGTCTGCCTATGTCTTTACATACTCTGTTCAGTCAATGAATGTAATCTGCGATAAACGCATTTTAATA				Low	0.581074	0.180464										1	0	0.180464	9.403295e-04	37.9746835
k__Fungi	Phyllosphere	2022	p__Ascomycota	c__Sordariomycetes	o__Xylariales	f__Diatrypaceae	g__Diatrype	s__Diatrype stigma	s__Diatrype stigma ASV881	CAGAGTTATCTAACTCCCAAACCCATGTGAACTTACCTATGTTGCCTCGGCGGGGAAGCCTACCCGGTACCTACCCTGTAGTTACCCGGGAGCGAGCTACCCTGTAGCCCGCTGCTGGCCGACCCGCCGGTGGACAGTTAAACTCTTGTTTTACAGTGAAACTTCTGATATTTTATACTTAATAAGTTA							Low	0.0158135	0.164731							1	0	0.164731	4.270233e-03	55.6962025
k__Fungi	Phyllosphere	2022	p__Basidiomycota	c__Agaricomycetes	o__Russulales	f__Peniophoraceae	g__Peniophora	s__Peniophora lycii	s__Peniophora lycii ASV886	GCGAAGCTCGGAATGCGTGTTCGGTTACTGATGCTGCCCGGCAACGGGATGTGCTCGTCCGGATGCGTGTCCCTTCTCTATTCCACCCCATTGTGAACCAAGTGTGCGAGCCGAAGAGAGATCGGAGGCTCGCATGCAACCCTTAACATACCCCATCGAAGTATCAGAATGTACCTTGCGTTAACTCGCACAAATA	F71_F313						High	0.0105432	-0.118587	High	-0.369203	-0.231858				0	2	-0.175222	2.183166e-02	42.4050633
k__Fungi	Phyllosphere	2022	p__Ascomycota	c__Dothideomycetes	o__Pleosporales	f__Pleosporales_fam_Incertae_sedis	g__Microsphaeropsis	s__Microsphaeropsis spartii-juncei	s__Microsphaeropsis spartii-juncei ASV889	CCTAGAGTTGTGGGCTTTGCCTGCTATCTCTTACCCATGTCTTTTGAGTACTTACGTTTCCTCGGTGGGTTCGCCCGCCGATTGGACAATTTAAACCCTTTGCAGTTGCAATCAGCGTCTGAAAAACATAATAGTTA				Low	1.12871	0.350541	Low	0.0220301	0.22949							2	0	0.290016	6.706306e-03	47.4683544
k__Fungi	Phyllosphere	2022	p__Ascomycota	c__unidentified	o__unidentified	f__unidentified	g__unidentified	s__unidentified	p__Ascomycota sp ASV920	ATAATCGGGGGCCAGTCTTCATCCGCGGCTAATGCTGCCGGTGGAGTCAGCCTATCTGAACACTCTTGTCTATCTACTCCTAGTTGCTTTGGCGGGTCGTCTCCGGACCGTCAGGGGCTTTGGCCCCCGGCGTGCCCCCGCCAAAGGCCTCAATTAAACCGTAACAACGTGTCTTGTCTTAACTAAAACAAAAAATAAACA				High	-0.687904	-0.307559	High	0.040529	-0.455857	High	-0.554406	-0.348165				0	3	-0.370527	1.217520e-02	16.4556962
k__Fungi	Phyllosphere	2022	p__Basidiomycota	c__Agaricomycetes	o__Polyporales	f__Phanerochaetaceae	g__Terana	s__Terana coerulea	s__Terana coerulea ASV923	TCGAGTTTTGAACGGGTTGTCGCTGGCCTCCTCGCGGGGCATGTGCACACCTGGCTCATCCACTCTCCACCTCTGTGCACTCATTGTAGAATGGTGAACGGCTGCGCTTCGGTGCGGCTAGAAGCCACTCTATGTCTTCTTACACACGCTTCAGTTATAGAATGTCATCTTGCGTATAACGCATTATATA							Low	0.00979093	0.101994							1	0	0.101994	1.580994e-02	58.2278481
k__Fungi	Phyllosphere	2022	p__Basidiomycota	c__Agaricomycetes	o__Russulales	f__Peniophoraceae	g__Peniophora	s__unidentified	g__Peniophora sp ASV955	GCGAAGCTCGGAATGCGCGTTCGGTTACTGATGCTGCCCGGCAACGGGATGTGCTCGTCCGGACGCGTGTCCCTTCTCTATTCCACCCCATTGTGAACCAAGTGTGCGAGCCGAAGAGAGATCGGAGGCTCGCATGCAAACCCTTAATATACCCCATTGAAGTATCAGAATGTACCTTGCGTTAACTCGCACAAATA							High	0.00751119	-0.0844834	High	-0.346177	-0.217398				0	2	-0.150941	4.243108e-02	45.5696203
k__Fungi	Phyllosphere	2022	p__Basidiomycota	c__Agaricomycetes	o__Hymenochaetales	f__Hymenochaetaceae	g__Fuscoporia	s__Fuscoporia ferruginosa	s__Fuscoporia ferruginosa ASV1009	TCGAATTTTGAAGTCCGTCTTGAGCTGGCGCTGCAGGTGCTCGGTCGGGTCTTTCATCCATTCTACCCCTGTGCACTTTGAAACGTAGGTCTGGGTTGCGGTGCTCGCTGTATGCGTGTGCTTCGCTTCGCCTCGTTTTATTACAAACACCTTTTATTGTCTTGTCGAATGTAGTTGCTCAGTCATGAGCTAAAAGTTAATA				High	-0.794677	-0.355297	High	0.0264784	-0.297821	High	-0.566288	-0.355627				0	3	-0.336248	2.252658e-03	46.2025316
k__Fungi	Phyllosphere	2022	p__Ascomycota	c__Sordariomycetes	o__Hypocreales	f__Nectriaceae	g__unidentified	s__unidentified	f__Nectriaceae sp ASV1029	CCGAGTTTACAACTCCCAAACCCCTGTGAACATACCTTATGTTGCCTCGGCGGATCAGCCCGCGCCCCGTAAAAAGGGACGGCCCGCCGCAGGAACCCTAAACTCTGTTTTTAGTGGAACTTCTGAGTAAAACAAACAAATAAATCA										High	-0.137602	-0.0864133				0	1	-0.0864133	6.458307e-05	2.5316456
k__Fungi	Phyllosphere	2022	p__Ascomycota	c__Arthoniomycetes	o__Lichenostigmatales	f__Phaeococcomycetaceae	g__Phaeococcomyces	s__unidentified	g__Phaeococcomyces sp ASV1109	CTGAGACTGGGTGCTTCGGCGCCCGACCTCCAACCCCCTGTCTACCTTACCACTGTTGCCTCGGCGTCTCTGCCCACCTCCCCTCGTGGGCGGTGGGGGGTGCGCGCCGGCGGCCAAAAACAAAAACCCTTTTTTTAAATCAAGCAATCTGAGAAATTATTTTAATAACTTCA				Low	0.854677	0.265436										1	0	0.265436	5.515394e-03	40.5063291
k__Fungi	Phyllosphere	2022	p__Basidiomycota	c__Agaricomycetes	o__Russulales	f__Peniophoraceae	g__Peniophora	s__unidentified	g__Peniophora sp ASV1275	GCGAAGCTCGGAATGCGTGTTCGGTCTGATGCTGCCCAGCGATGGGATGTGCTCGGCCGGATGCGTGTCCCTTCTCTATTCCACCCCTTTGTGAACCAAGTGTGCGAGCCGAAGAGAGATCGGAGGCTCGCATGCAACCCTTAACATACCCCAATGAAGTATCAGAATGTACCTTGCGTTAACTCGCACAAATA				Low	0.762905	0.236934	Low	0.00892368	0.0929593							2	0	0.164947	7.556219e-03	53.7974684
k__Fungi	Phyllosphere	2022	p__Basidiomycota	c__Agaricomycetes	o__Russulales	f__Peniophoraceae	g__Peniophora	s__Peniophora rufomarginata	s__Peniophora rufomarginata ASV1498	GCGAAGTCTGGAATGCGTGTTCGGTACTGAGCTGCCCAGCAATGGGATGTGCTCGTCCGGATGTGTGTCCCTTCACTATCCACCCCACTGTGAACCAAGTGTGTGAGCCGAAGAGAGATCGGAAGCTTGCATGCAACTCTTAACATACCCCAATGAAGTATCAGAATGTACCTTGCGTTAACTCGCACAAATA				Low	0.963864	0.299346	Low	0.0076568	0.079762	Low	0.428511	0.215866				3	0	0.198325	1.993034e-02	50.0000000
k__Fungi	Phyllosphere	2022	p__Basidiomycota	c__Agaricomycetes	o__Corticiales	f__Vuilleminiaceae	g__Vuilleminia	s__unidentified	g__Vuilleminia sp ASV1557	TCGAGTTTGAAAGGGGTTTGCAGCTGGCTCTCCGGAGTATGTGCTCGCCTCGCTCATCCACTCTACACCTGTGCACTATCTGTGGGCTTCGGCCTACGTCTTCACACAAACAATATGTATCAGAATGTAATACCGCGTCTAACGCAATAATA				Low	1.27009	0.39445	Low	0.0213207	0.222101	Low	0.655139	0.330032				3	0	0.315528	1.720751e-02	61.3924051
k__Fungi	Endosphere	2022	p__Basidiomycota	c__Tremellomycetes	o__Cystofilobasidiales	f__Mrakiaceae	g__Udeniomyces	s__Udeniomyces pyricola	s__Udeniomyces pyricola ASV21	GTGATTAAACCGGAGAGCGTCTTCATTGACCTCTCCAACCCTTCACATCCACATACACCCTGTGAACCGTTTGGCTTTGTTGAGCTGAAAGTTGAAAGAATAGGCTTGCAAAAGTCTAGTCGGACGATGGACAGATCGCAAGGTCATCATCATATACATACACGAAGTCTAATGAATGTAAACGTTTTATATAAACAAAATA	Y169_Y163			High	-1.70258	-0.60676	High	0.0316717	-0.332809							0	2	-0.469784	7.980158e-01	10.000
k__Fungi	Endosphere	2022	p__Ascomycota	c__Dothideomycetes	o__Pleosporales	f__Didymellaceae	g__unidentified	s__unidentified	f__Didymellaceae sp ASV22	CCTAGAGTTGTAGGCTTTGCCTGCTATCTCTTACCCATGTCTTTTGAGTACTTACGTTTCCTCGGCGGGTCCGCCCGCCGATTGGACAATTTAAACCATTTGCAGTTGCAATCAGCGTCTGAAAAACTTTAATAGTTA	F272_F246			High	-2.80602	-1	High	0.0498734	-0.524073	High	-1.81025	-1				0	3	-0.841358	1.392819e+01	23.125
k__Fungi	Endosphere	2022	p__Ascomycota	c__Sordariomycetes	o__Xylariales	f__Amphisphaeriaceae	g__unidentified	s__unidentified	f__Amphisphaeriaceae sp ASV27	CAGAGTTACAAAACTCCCAACCCTTTGTGAACATACCACTGTTGCCTCGGCGGAGCTGCTGGGAAGCTACCCTGTAGCTACCCTGCAGCCGCCGGCGGACTACCAAATTCTGATTACATGGATATCTGAGCGTACTTTTAAATAAGTCA							Low	0.0234344	0.423123							1	0	0.423123	4.892129e+00	36.250
k__Fungi	Endosphere	2022	p__Ascomycota	c__Leotiomycetes	o__Erysiphales	f__Erysiphaceae	g__Blumeria	s__Blumeria graminis	s__Blumeria graminis ASV59	CAGAGCGTGAAGCTATGCAGAACTTCGTTCTGTGTAGTTGACCCTCCACCCGTGTCGATTATCTTATGTTGCTTTGGCGGATCGGGCTTGCCCGCGCCCACTTTGTGGGGGATGTCCGCCAGGGAAGACCAAAACTCTTGTTATCAGTGATGTCTGAGGATGATATATAATCATGA				High	-2.24529	-0.800168				High	-1.4472	-0.799445				0	2	-0.799807	1.674860e+00	15.625
k__Fungi	Endosphere	2022	p__Basidiomycota	c__Tremellomycetes	o__Tremellales	f__Cryptococcaceae	g__Tremellomycetes	s__unidentified	g__Tremellomycetes sp ASV63	GTGAATTGAGCTGGCTTCGGCCGCTCTGATCTATACACACCTGTGAACTGTTGGCCTTCGGGTCTTTAATTACAACTGTGACGAACGTAAATTATTATAACAAATA	Y109			High	-0.633012	-0.225591										0	1	-0.225591	1.374240e-02	21.250
k__Fungi	Endosphere	2022	p__Ascomycota	c__Sordariomycetes	o__Hypocreales	f__Bionectriaceae	g__Clonostachys	s__Clonostachys miodochialis	s__Clonostachys miodochialis ASV71	CCGAGTTTACAACTCCCAAACCCATGTGAACATACCTATCGTTGCTTCGGCGGATCGCCCCGGGCGCCTTGCGTGCCCCGGATCCAGGCGGCCGCCGGGGGACCTTAACTCTTGTTTTTACTGAGAATCTTCTGAGTCGTTTTTACAAATAAATAA										High	-0.334025	-0.184519				0	1	-0.184519	2.772856e-03	33.125
k__Fungi	Endosphere	2022	p__Ascomycota	c__Leotiomycetes	o__Erysiphales	f__Erysiphaceae	g__Podosphaera	s__unidentified	g__Podosphaera sp ASV74	CTGAGCGCGAAGCCACGCAGGACGCTTGTCCCGCGCGGCTGACCCTCCACCCGTGTGAACTGATTTTGTTGCTTTGGCGGGCCGGGCTCGACCTACCGGCTTCGGCTGGGGAGTGCCCGCCAGAGAAGCCCCAACTCGTGCAGTTAGTGCAGTCTGAGAAAAATTTAATAAGTA				High	-1.78705	-0.636862										0	1	-0.636862	1.629763e+00	10.000
k__Fungi	Endosphere	2022	p__Ascomycota	c__Dothideomycetes	o__Pleosporales	f__Cucurbitariaceae	g__Pyrenochaetopsis	s__Pyrenochaetopsis leptospora	s__Pyrenochaetopsis leptospora ASV85	TCAAAACAGCGGACTTCGGTCCTTGCTGCACCCTTGTCTTTTGCGTACCGTATGTTTCCTCGGCGGGCTTGCCTGCCGGTTGGACAATATCAAACCTTTTTGTAGTTGCAATCAGCGTCAGAAAACAAATAATAATTA				High	-0.472694	-0.168457				High	-0.278423	-0.153804				0	2	-0.16113	2.455958e-03	36.250
k__Fungi	Endosphere	2022	p__Ascomycota	c__Sordariomycetes	o__Sordariales	f__Chaetomiaceae	g__Humicola	s__Humicola grisea	s__Humicola grisea ASV89	AAGAGTTGCAAAACTCCCAAACCATTGTGAACATACCTTCAACGTTGCTTCGGCGGGTTGGCCCCGGTCTCCGGGGTCCCCGGCCCTACTCGGGCGCCCGCCGGAGGTATCTAACTCTTGAACTTTTATGGCCTCTCTGAGTCTTTGTACTTAATAAGTCA				Low	0.385524	0.179245				Low	0.202669	0.140023				2	0	0.159634	3.961223e-04	10.000
k__Fungi	Endosphere	2022	p__Basidiomycota	c__Tremellomycetes	o__Cystofilobasidiales	f__Cystofilobasidiaceae	g__Cystofilobasidium	s__Cystofilobasidium macerans	s__Cystofilobasidium macerans ASV107	AAGTAAACGCCCTCCGGGGCTCTCTTTATTCACACACCCCTGTGCACTTTGGCCACCTGCCGCGCTTCACTGCGTTAGTAGGTGTGTCTTTATAATTATACCCATATACACAAGTCATTGAATGTAAAATCGTTATAAACTAATA	Y198_Y187									Low	0.202417	0.139848				1	0	0.139848	6.094189e-04	13.125
k__Fungi	Endosphere	2022	p__Ascomycota	c__Eurotiomycetes	o__Eurotiales	f__Aspergillaceae	g__Aspergillus	s__Aspergillus insuetus	s__Aspergillus insuetus ASV115	CCGAGTGCAGGTCTGCCCCCGGGCAGGCCTAACCTCCCACCCGTGAATACCTGACCAACGTTGCTTCGGCGGTGCGCCCCCCCGGGGGTAGCCGCCGGAGACCACATTGAACCTCTTGTCTTTAGTGTTGTCTGAGCTTGATAGCAAACCTATTA										Low	0.227131	0.156924				1	0	0.156924	5.241003e-04	9.375
k__Fungi	Endosphere	2022	p__Ascomycota	c__Sordariomycetes	o__Hypocreales	f__Nectriaceae	g__unidentified	s__unidentified	f__Nectriaceae sp ASV147	CCGAGTTTACAACTCCCAAACCCCTGTGAACATACCTATCGTTGCCTCGGCGGTGCCCGCTCCGGCGGCCCGCCAGAGGACCCCCAAACTCTTGTTTTATACAGTATCTTCTGAGTAACACGATTAAATAAATCA				High	-0.643824	-0.229444				High	-0.359259	-0.198459	High	-0.363739	-1	0	3	-0.475967	1.322439e-03	27.500
k__Fungi	Endosphere	2022	p__Ascomycota	c__Eurotiomycetes	o__Eurotiales	f__Aspergillaceae	g__Aspergillus	s__unidentified	g__Aspergillus sp ASV161	CCGAGTGCGGGTCCTTTGGGCCCAACCTCCCATCCGTGTCTATTGTACCCTGTTGCTTCGGCGGGCCCGCCGCTTGTCGGCCGCCGGGGGGGCGCCTCTGCCCCCCGGGCCCGTGCCCGCCGGAGACCCCAACACGAACACTGTCTGAAAGCGTGCAGTCTGAGTTGATTGAATGCAATCAGTTA				Low	0.451608	0.20997				Low	0.282889	0.195446				2	0	0.202708	4.631584e-04	12.500
k__Fungi	Endosphere	2022	p__Ascomycota	c__Sordariomycetes	o__Sordariales	f__Lasiosphaeriaceae	g__Cercophora	s__unidentified	g__Cercophora sp ASV189	CAGAGTTGCAAAACTCCCTAAACCATCGCGAACGTTACCTTTACCGTTGCTTCGGCGGGGGGCTCCAGGGCGGAGCCGCAGCCCTCACAGGCGCCCGCCGGCGGCACTACAAACTCTTTTTTATTACAGGCCTCTCTGAGTAATTTATACAAATAAGTTA				Low	0.513473	0.238733				Low	0.328004	0.226616				2	0	0.232675	1.048201e-03	19.375
k__Fungi	Endosphere	2022	p__Mortierellomycota	c__Mortierellomycetes	o__Mortierellales	f__Mortierellaceae	g__Mortierella	s__unidentified	g__Mortierella sp ASV203	CAAACGAGTGTTTTATGGCACTCTTTAAAAATCCATATCCACCTTGTGTGCAATGTTTGTTGGGAAAGTCTTTTCTTTCCCTTCATAAATATCAACCTATATCTTTAACAACATTCGTCTGATAACATATTATGAATATACTTAATTCAAAATA				High	-0.551104	-0.196401				High	-0.272106	-0.150314				0	2	-0.173357	1.084766e-03	22.500
k__Fungi	Endosphere	2022	p__Ascomycota	c__Sordariomycetes	o__Diaporthales	f__Gnomoniaceae	g__Gnomonia	s__Gnomonia virginianae	s__Gnomonia virginianae ASV259	CTGGAATACACGCCCTCACGGGCGCTACCCAGATACCCTTTGTGAACTTATACCTACAATTGTTGCCTCGGCATTGGTTGGGTTTTCTCTCTCGAGAGCCCCCTCTGGCCCTCTCTTTCCCTTTTGGGACGGGGGGCGGCACGAGGAGCCGACCGGCCGACGGCCCCACTATAAACTCTTTATTTGTACACTGTATCTTCTGAGTAACAACTATAAATGAATCA				Low	2.15082	1	Low	0.0553842	1	Low	1.4474	1				3	0	1	4.102730e-01	31.250
k__Fungi	Endosphere	2022	p__Ascomycota	c__Dothideomycetes	o__Pleosporales	f__unidentified	g__unidentified	s__unidentified	o__Pleosporales sp ASV287	TCAAATACTTTAAGAAGTCTAAACAACTTCTTACTGTTCACCCTTTGTCTTTTGCGTACTGTATGTTTCCTCGGTGGGTTCGCCCGCCGATAGGACATTTAAAACCCTTTGTAGTTGCAATCAGCGTCAGAAAAAAACTATAATAGTTA				High	-0.633759	-0.225857				High	-0.297134	-0.16414	High	-0.265119	-0.728872	0	3	-0.372956	6.642666e-04	16.250
k__Fungi	Endosphere	2022	p__Mortierellomycota	c__Mortierellomycetes	o__Mortierellales	f__Mortierellaceae	g__Mortierella	s__unidentified	g__Mortierella sp ASV303	TAATAAGTGTTTTATGGCACTTTTTAAATCCATATCCACCTTGTGTGCAATGTCAGTCGATCTTCTTCATGGAAGATCGGCCAAACATCAACCTTATCTTTTAACTCTTTGTCTGAAAAATATTATGAATAAACAATTCAAAATA				High	-0.582349	-0.207536				High	-0.312345	-0.172542				0	2	-0.190039	8.227155e-04	20.000
k__Fungi	Endosphere	2022	p__Ascomycota	c__Sordariomycetes	o__Hypocreales	f__Nectriaceae	g__Stephanonectria	s__Stephanonectria keithii	s__Stephanonectria keithii ASV304	TCGAGTTCTAAAAAACTCCCAAACCCATGTGAACATACCTTTTGTTGCTTCGGCGGGATCGCCCCGGGTGCCATTCAGTTGCGCCCCGGAGTCAGGCGCCCGCCAGAGGACCGAAACTCTTGTATTATTGAGAATTTCTGAGTGGATTAAACAAATAATCA				Low	0.522039	0.242716				Low	0.307284	0.2123				2	0	0.227508	4.631584e-04	8.125
k__Fungi	Endosphere	2022	p__Basidiomycota	c__Tremellomycetes	o__Cystofilobasidiales	f__Cystofilobasidiales_fam_Incertae_sedis	g__Mrakiella	s__Mrakiella aquatica	s__Mrakiella aquatica ASV379	GTGATTAAATCGAGAGCGTCTTAATTGACCTCTCACCCTTCACATCCACATACACCCTGTGAATCGTTTGGCTTTTCATTAATAGAGCGCAAGCTCGACAAGTGAAAAGTCATCATTTATACATACCCCAGTCTTATGAATGTAACAGTTTTAATAAACATAATA										Low	0.179414	0.123956				1	0	0.123956	2.925211e-04	4.375
k__Fungi	Endosphere	2022	p__Ascomycota	c__Sordariomycetes	o__Hypocreales	f__Nectriaceae	g__unidentified	s__unidentified	f__Nectriaceae sp ASV391	CCGAGTTTACAACTCCCAAACCCCTGTGAACATACCTATCGTTGCTTCGGCGGACCACCCCGACCCCTACGGGGCGAGGGGCCCGCCAGAGGACACCCAAAATTCAAATGCATTTTGCCTTGTAATTTTATTCTGAGTGGAATTTTTAAATAAATCA				Low	0.298142	0.138617				Low	0.204596	0.141354				2	0	0.139986	2.925211e-04	6.250
k__Fungi	Endosphere	2022	p__Ascomycota	c__Sordariomycetes	o__Hypocreales	f__Hypocreaceae	g__Hypomyces	s__Hypomyces microspermus	s__Hypomyces microspermus ASV480	CCGAGTTTACAACTCCCAAACCCCATGTGAACTTTACCAAAACGTTGCTTCGGCGGGATGCCCCGGGCGCGGGCCGCAAGGCCTCAGCCCCGGAACCAGGCGCCCGCCGGAGGCCCAAACCAAACTCTTGTTTTTACCAGAATCTTCTGAGTGGCCTTTTAGGCAAAAAATGAATCA				High	-0.419647	-0.149553				High	-0.186747	-0.103161				0	2	-0.126357	3.473688e-04	7.500
k__Fungi	Endosphere	2022	p__Basidiomycota	c__Tremellomycetes	o__Trichosporonales	f__Trichosporonaceae	g__unidentified	s__unidentified	f__Trichosporonaceae sp ASV528	GTGATTGCCTTAATTGGCTTAAACTATATCCATCTACACCTGTGAACTGTTTGATTGAATCTAACGATTCAATTTTTACAAACATTGTGTAATGAACGTCATTAGATCATAACATGAAA				High	-0.396322	-0.14124				High	-0.193287	-0.106774				0	2	-0.124007	3.717455e-04	8.750
k__Fungi	Endosphere	2022	p__Ascomycota	c__Eurotiomycetes	o__Chaetothyriales	f__Herpotrichiellaceae	g__Exophiala	s__unidentified	g__Exophiala sp ASV561	CCGAGTTAGGGTCTCACCGGCCCGAATCTCCCAACCCTTTGTCTACTTGACCATCGTTGCTTCGGCGAGCCCGTCCTCACGGACCGCCGGGGGGTCTTCGTACCCCTTGGCCCGTGCTCGTCGATAGCCCCCAAACTTGAAAAATCTTTAACTAAACGTGTCTTGAATCTAAGTATTATTGTTAAATAAAAACA				High	-0.271347	-0.0967016										0	1	-0.0967016	2.072024e-04	2.500
k__Fungi	Endosphere	2022	p__Chytridiomycota	c__Rhizophydiomycetes	o__Rhizophydiales	f__Rhizophydiales_fam_Incertae_sedis	g__Operculomyces	s__Operculomyces laminatus	s__Operculomyces laminatus ASV620	CAAAATGATATATTTCTAGGTTTGTAGTCTATTACTTTACGGTAATGTGATTCGCCTAGAAATATCAACAACCCAATGTGCACTGTTTCTGTTTTTCGGGTGATTGATTTCTGCAGTAATTTAATTATTACGGTTTAAAGAAATTGCCCGGCAGTTTATAAACCCAATTTTAATTATTAGTCTGATTATTTCTGAAAATGAAATGAAAA				High	-0.259359	-0.0924294										0	1	-0.0924294	2.193908e-04	6.250
k__Fungi	Endosphere	2022	p__Ascomycota	c__Sordariomycetes	o__Sordariales	f__Lasiosphaeriaceae	g__Schizothecium	s__unidentified	g__Schizothecium sp ASV687	CAGAGTTGCAAAACTCCCAACCATTGTGAACCTACCTCACCGTTGCTTCGGCGGGTGGCCCGCTAACCGCGAGCTGCGCCGGCTGCCCCTCCAGGGCATCCGGCACCCCGCCAGAAGCCCGAAACTCTGTTATTAGTGGCCTCTCTGAGTAACTTATACAATAAGTCA				High	-0.332687	-0.118562				High	-0.185627	-0.102542				0	2	-0.110552	2.498618e-04	6.875
k__Fungi	Endosphere	2022	p__Ascomycota	c__Sordariomycetes	o__Hypocreales	f__Nectriaceae	g__Fusicolla	s__unidentified	g__Fusicolla sp ASV750	CCGAGTTTACAACTCCCAAACCCCTGTGAACATACCTATCGTTGCTTCGGCGGATCCGCCCCGGCGCCCGCCGGAGACCCAAAACTCTTGTATTTCTTTAGTATCTTCTGAGTAAACAAGCAAATAAATTA										Low	0.124025	0.0856879				1	0	0.0856879	1.523547e-04	2.500
k__Fungi	Endosphere	2022	p__Ascomycota	c__Sordariomycetes	o__Hypocreales	f__Hypocreaceae	g__Trichoderma	s__Trichoderma virens	s__Trichoderma virens ASV1092	CCGAGTTTACAACTCCCAAACCCAATGTGAACGTTACCAAACTGTTGCCTCGGCGGGATCTTCTGCCCCGGGTGCGTCGCAGCCCCGGACCAAGGCGCCCGCCGGAGGACCAACCTAAAACTCTTATTGTATACCCCTCGCGGGTTTTTTTATAATCTGAGCCTTCTCGGCGCCTCTCGTAGGCGTTTCGAAAATGAATCA				High	-0.281947	-0.100479										0	1	-0.100479	1.523547e-04	2.500
k__Bacteria	Topsoil	2022	p__Proteobacteria	c__Alphaproteobacteria	o__Sphingomonadales	f__Sphingomonadaceae	g__Sphingomonas	s__unidentified	g__Sphingomonas sp ASV10	GTAGTCCACGCCGTAAACGATGATAACTAGCTGTCCGGGGACTTGGTCTTTGGGTGGCGCAGCTAACGCATTAAGTTATCCGCCTGGGGAGTACGGCCGCAAGGTTAAAACTCAAATGAATTGACGGGGGCCTGCACAAGCGGTGGAGCATGTGGTTTAATTCGAAGCAACGCGCAGAACCTTACCAGCGTTTGACATGGCAGGACGACTTCCAGAGATGGATTTCTTCCCTTCGGGGACCTGCACACAGGTGCTGCATGGCTGTCGTCAGCTCGTGTCGTGAGATGTTGGGTTAAGTCCCG	x27F_bac_PacBio.ASV31807_x27F_bac_PacBio.ASV292_x27F_bac_PacBio.ASV177			Low	0.690709	0.169527	Low	0.0143094	0.0661229	Low	0.387474	0.139999				3	0	0.125216	2.412056e-02	89.375
k__Bacteria	Topsoil	2022	p__Actinobacteriota	c__Rubrobacteria	o__Rubrobacterales	f__Rubrobacteriaceae	g__Rubrobacter	s__unidentified	g__Rubrobacter sp ASV13	GTAGTCCTAGCCGTAAACGATGGACACTAGGTGTGGGGGGAGTCGAATCCCTCTGTGCCGCAGTTAACGCGTTAAGTGTCCCGCCTGGGGAGTACGGCCGCAAGGCTAAAACTCAAAAGAATTGACGGGGGCCCGCACAAGCAGCGGAGCATGTTCTTTAATTCGATGCAACGCGAAGAACCTTACCTGGACTTGACATGGTGCTGCAAGCGCACGGAAACGTGTGACCTTCGAGGGTGCACCACAGATGCTGCATGGCTGTCGTCAGCTCGTGTCGTGAGATGTTGGGTTAAGTCCCG	x27F_bac_PacBio.ASV39575_x27F_bac_PacBio.ASV367_x27F_bac_PacBio.ASV477_x27F_bac_PacBio.ASV255_x27F_bac_PacBio.ASV282_x27F_bac_PacBio.ASV480_x27F_bac_PacBio.ASV318_x27F_bac_PacBio.ASV96_x27F_bac_PacBio.ASV141_x27F_bac_PacBio.ASV73						Low	0.00799199	0.0369306							1	0	0.0369306	2.554735e+00	68.750
k__Bacteria	Topsoil	2022	p__Proteobacteria	c__Gammaproteobacteria	o__Pseudomonadales	f__Pseudomonadaceae	g__Pseudomonas	s__Pseudomonas rhizosphaerae	s__Pseudomonas rhizosphaerae ASV17	GTAGTCCACGCCGTAAACGATGTCAACTAGCCGTTGGGAGTCTTGAACTCTTAGTGGCGCAGCTAACGCATTAAGTTGACCGCCTGGGGAGTACGGCCGCAAGGTTAAAACTCAAATGAATTGACGGGGGCCCGCACAAGCGGTGGAGCATGTGGTTTAATTCGAAGCAACGCGAAGAACCTTACCAGGCCTTGACATCCAATGAACTTTCCAGAGATGGATTGGTGCCTTCGGGAACATTGAGACAGGTGCTGCATGGCTGTCGTCAGCTCGTGTCGTGAGATGTTGGGTTAAGTCCCG	x27F_bac_PacBio.ASV10132_x27F_bac_PacBio.ASV3956_x27F_bac_PacBio.ASV501_x27F_bac_PacBio.ASV657_x27F_bac_PacBio.ASV158_x27F_bac_PacBio.ASV57_x27F_bac_PacBio.ASV68_x27F_bac_PacBio.ASV56_x27F_bac_PacBio.ASV82_x27F_bac_PacBio.ASV52_x27F_bac_PacBio.ASV43_x27F_bac_PacBio.ASV19_x27F_bac_PacBio.ASV18_x27F_bac_PacBio.ASV15_x27F_bac_PacBio.ASV12_x27F_bac_PacBio.ASV9						High	0.0135612	-0.0616396	High	-0.39836	-0.138562				0	2	-0.100101	8.189906e-03	65.625
k__Bacteria	Topsoil	2022	p__Firmicutes	c__Bacilli	o__Bacillales	f__Bacillaceae	g__Bacillus	s__Bacillus megaterium NBRC 15308 = ATCC 14581	s__Bacillus megaterium NBRC 15308 = ATCC 14581 ASV21	GTAGTCCACGCCGTAAACGATGAGTGCTAAGTGTTAGAGGGTTTCCGCCCTTTAGTGCTGCAGCTAACGCATTAAGCACTCCGCCTGGGGAGTACGGTCGCAAGACTGAAACTCAAAGGAATTGACGGGGGCCCGCACAAGCGGTGGAGCATGTGGTTTAATTCGAAGCAACGCGAAGAACCTTACCAGGTCTTGACATCCTCTGACAACTCTAGAGATAGAGCGTTCCCCTTCGGGGGACAGAGTGACAGGTGGTGCATGGTTGTCGTCAGCTCGTGTCGTGAGATGTTGGGTTAAGTCCCG	x27F_bac_PacBio.ASV98_x27F_bac_PacBio.ASV104_x27F_bac_PacBio.ASV131_x27F_bac_PacBio.ASV152_x27F_bac_PacBio.ASV70_x27F_bac_PacBio.ASV87_x27F_bac_PacBio.ASV81_x27F_bac_PacBio.ASV69_x27F_bac_PacBio.ASV45_x27F_bac_PacBio.ASV47_x27F_bac_PacBio.ASV36_x27F_bac_PacBio.ASV31_x27F_bac_PacBio.ASV33_x27F_bac_PacBio.ASV20			Low	1.17491	0.288369	Low	0.0308422	0.14252	Low	0.752109	0.271746				3	0	0.234212	1.228409e+00	92.500
k__Bacteria	Topsoil	2022	p__Actinobacteriota	c__Actinobacteria	o__Propionibacteriales	f__Propionibacteriaceae	g__Friedmanniella	s__unidentified	g__Friedmanniella sp ASV30	GTAGTCCACGCCGTAAACGGTGGGCACTAGGTGTGGGGGACATTCCACGTTCTCCGTGCCGAAGCTAACGCATTAAGTGCCCCGCCTGGGGAGTACGGCCGCAAGGCTAAAACTCAAAGGAATTGACGGGGGCCCGCACAAGCGGCGGAGCATGCGGATTAATTCGATGCAACGCGAAGAACCTTACCTGGGTTTGACATACACCGGAAAGCTGCAGAGATGTAGCCCCCGCAAGGTCGGTGTACAGGTGGTGCATGGCTGTCGTCAGCTCGTGTCGTGAGATGTTGGGTTAAGTCCCG							Low	0.00512064	0.0236622							1	0	0.0236622	9.042344e-02	86.875
k__Bacteria	Topsoil	2022	p__Proteobacteria	c__Gammaproteobacteria	o__Burkholderiales	f__Oxalobacteraceae	g__Massilia	s__Massilia aurea	s__Massilia aurea ASV32	GTAGTCCACGCCCTAAACGATGTCTACTAGTTGTCGGGTTTTAATTAACTTGGTAACGCAGCTAACGCGTGAAGTAGACCGCCTGGGGAGTACGGTCGCAAGATTAAAACTCAAAGGAATTGACGGGGACCCGCACAAGCGGTGGATGATGTGGATTAATTCGATGCAACGCGAAAAACCTTACCTACCCTTGACATGTACGGAAGACCGAAGAGATTTGGTTGTGCTCGAAAGAGAACCGTAACACAGGTGCTGCATGGCTGTCGTCAGCTCGTGTCGTGAGATGTTGGGTTAAGTCCCG	x27F_bac_PacBio.ASV7577_x27F_bac_PacBio.ASV3218_x27F_bac_PacBio.ASV965_x27F_bac_PacBio.ASV6766_x27F_bac_PacBio.ASV452_x27F_bac_PacBio.ASV474_x27F_bac_PacBio.ASV410_x27F_bac_PacBio.ASV189_x27F_bac_PacBio.ASV168_x27F_bac_PacBio.ASV125_x27F_bac_PacBio.ASV117_x27F_bac_PacBio.ASV60_x27F_bac_PacBio.ASV89						Low	0.00461429	0.0213224							1	0	0.0213224	2.715952e-02	86.250
k__Bacteria	Topsoil	2022	p__Proteobacteria	c__Gammaproteobacteria	o__Pseudomonadales	f__Pseudomonadaceae	g__Pseudomonas	s__Pseudomonas viridiflava	s__Pseudomonas viridiflava ASV35	GTAGTCCACGCCGTAAACGATGTCAACTAGCCGTTGGAATCCTTGAGATTTTAGTGGCGCAGCTAACGCATTAAGTTGACCGCCTGGGGAGTACGGCCGCAAGGTTAAAACTCAAATGAATTGACGGGGGCCCGCACAAGCGGTGGAGCATGTGGTTTAATTCGAAGCAACGCGAAGAACCTTACCAGGCCTTGACATCCAATGAATCCTTTAGAGATAGAGGAGTGCCTTCGGGAGCATTGAGACAGGTGCTGCATGGCTGTCGTCAGCTCGTGTCGTGAGATGTTGGGTTAAGTCCCG	x27F_bac_PacBio.ASV149_x27F_bac_PacBio.ASV77_x27F_bac_PacBio.ASV71_x27F_bac_PacBio.ASV51			Low	0.583959	0.143326	Low	0.0165497	0.0764755							2	0	0.109901	5.953689e-03	33.750
k__Bacteria	Topsoil	2022	p__Proteobacteria	c__Gammaproteobacteria	o__Burkholderiales	f__Oxalobacteraceae	g__Massilia	s__unidentified	g__Massilia sp ASV36	GTAGTCCACGCCCTAAACGATGTCTACTAGTTGTCGGGTTTTAATTAACTTGGTAACGCAGCTAACGCGTGAAGTAGACCGCCTGGGGAGTACGGTCGCAAGATTAAAACTCAAAGGAATTGACGGGGACCCGCACAAGCGGTGGATGATGTGGATTAATTCGATGCAACGCGAAAAACCTTACCTACCCTTGACATGTACGGAAGGCCGAAGAGATTTGGCTGTGCTCGAAAGAGAACCGTAACACAGGTGCTGCATGGCTGTCGTCAGCTCGTGTCGTGAGATGTTGGGTTAAGTCCCG	x27F_bac_PacBio.ASV1674_x27F_bac_PacBio.ASV5550_x27F_bac_PacBio.ASV215_x27F_bac_PacBio.ASV582_x27F_bac_PacBio.ASV636_x27F_bac_PacBio.ASV346_x27F_bac_PacBio.ASV151_x27F_bac_PacBio.ASV64_x27F_bac_PacBio.ASV28			Low	1.59506	0.39149	Low	0.0164041	0.0758028	Low	0.906822	0.327646	Low	0.962069	0.356641	4	0	0.287895	3.253027e-02	87.500
k__Bacteria	Topsoil	2022	p__Actinobacteriota	c__Actinobacteria	o__Micrococcales	f__Intrasporangiaceae	g__Terrabacter	s__Terrabacter terrae	s__Terrabacter terrae ASV39	GTAGTCCATGCCGTAAACGTTGGGAACTAGGTGTGGGTCTCATTCCACGAGATCCGTGCCGCAGCTAACGCATTAAGTTCCCCGCCTGGGGAGTACGGCCGCAAGGCTAAAACTCAAAGGAATTGACGGGGGCCCGCACAAGCGGCGGAGCATGCGGATTAATTCGATGCAACGCGAAGAACCTTACCAAGGCTTGACATACACCGGAATCACTCAGAGATGGGTGCGTCTTCGGACTGGTGTACAGGTGGTGCATGGTTGTCGTCAGCTCGTGTCGTGAGATGTTGGGTTAAGTCCCG	x27F_bac_PacBio.ASV19135			High	-0.909323	-0.193809				High	-0.606496	-0.210959				0	2	-0.202384	6.908190e-01	91.250
k__Bacteria	Topsoil	2022	p__Actinobacteriota	c__Actinobacteria	o__Frankiales	f__Geodermatophilaceae	g__Geodermatophilus	s__unidentified	g__Geodermatophilus sp ASV41	GTAGTCCACGCCGTAAACGTTGGGCGCTAGGTGTGGGGGCCATTCCACGGTCTCCGTGCCGCAGCTAACGCATTAAGCGCCCCGCCTGGGGAGTACGGCCGCAAGGCTAAAACTCAAAGGAATTGACGGGGGCCCGCACAAGCGGCGGAGCATGTTGCTTAATTCGATGCAACGCGAAGAACCTTACCTAGGCTTGACATGCACGGAAATCTCGCAGAGATGCGGGGTCCGTAAGGGCCGTGCACAGGTGGTGCATGGTTGTCGTCAGCTCGTGTCGTGAGATGTTGGGTTAAGTCCCG				Low	1.18235	0.290196	Low	0.0387751	0.179178	Low	0.76555	0.276603				3	0	0.248659	6.535010e-01	92.500
k__Bacteria	Topsoil	2022	p__Actinobacteriota	c__Actinobacteria	o__Kineosporiales	f__Kineosporiaceae	g__Kineococcus	s__unidentified	g__Kineococcus sp ASV42	GTAGTCCATGCCGTAAACGTTGGGCGCTAGGTGTGGGGTCCATTCCACGGATTCCGTGCCGCAGCTAACGCATTAAGCGCCCCGCCTGGGGAGTACGGCCGCAAGGCTAAAACTCAAAGGAATTGACGGGGGCCCGCACAAGCGGCGGAGCATGCGGATTAATTCGATGCAACGCGAAGAACCTTACCAAGGCTTGACATGCGCGGTGGAATCCCAGAGATGGGGTGTCATTTAGTTGGTCGCGTACAGGTGGTGCATGGTTGTCGTCAGCTCGTGTCGTGAGATGTTGGGTTAAGTCCCG				Low	0.70224	0.172357	Low	0.0106443	0.0491869	Low	0.388805	0.14048				3	0	0.120675	1.341730e-02	87.500
k__Bacteria	Topsoil	2022	p__Actinobacteriota	c__Actinobacteria	o__Micrococcales	f__Micrococcaceae	g__Arthrobacter	s__Arthrobacter oryzae	s__Arthrobacter oryzae ASV45	GTAGTCCATGCCGTAAACGTTGGGCACTAGGTGTGGGGGACATTCCACGTTTTCCGCGCCGTAGCTAACGCATTAAGTGCCCCGCCTGGGGAGTACGGCCGCAAGGCTAAAACTCAAAGGAATTGACGGGGGCCCGCACAAGCGGCGGAGCATGCGGATTAATTCGATGCAACGCGAAGAACCTTACCAAGGCTTGACATGGGCCGGACCGGGCTGGAAACAGTCCTTCCCCTTTGGGGCCGGTTCACAGGTGGTGCATGGTTGTCGTCAGCTCGTGTCGTGAGATGTTGGGTTAAGTCCCG	x27F_bac_PacBio.ASV306_x27F_bac_PacBio.ASV479_x27F_bac_PacBio.ASV446_x27F_bac_PacBio.ASV160_x27F_bac_PacBio.ASV92			Low	1.19742	0.293894	Low	0.0249544	0.115313	Low	0.781534	0.282378				3	0	0.230529	8.936840e-01	91.875
k__Bacteria	Topsoil	2022	p__Actinobacteriota	c__Actinobacteria	o__Frankiales	f__Geodermatophilaceae	g__Blastococcus	s__unidentified	g__Blastococcus sp ASV46	GTAGTCCACGCCGTAAACGTTGGGCGCTAGGTGTGGGGCTCATTCCACGAGTTCCGTGCCGCAGCTAACGCATTAAGCGCCCCGCCTGGGGAGTACGGCCGCAAGGCTAAAACTCAAAGGAATTGACGGGGGCCCGCACAAGCGGCGGAGCATGTTGCTTAATTCGATGCAACGCGAAGAACCTTACCTAGGCTTGACATGCACGGAAATCTCCCAGAGATGGGGGGTCCGTAAGGGCCGTGCACAGGTGGTGCATGGTTGTCGTCAGCTCGTGTCGTGAGATGTTGGGTTAAGTCCCG				Low	1.00736	0.247246	Low	0.0375179	0.173369	Low	0.652013	0.23558				3	0	0.218732	9.367742e-01	93.750
k__Bacteria	Topsoil	2022	p__Proteobacteria	c__Gammaproteobacteria	o__Pseudomonadales	f__Pseudomonadaceae	g__Pseudomonas	s__Pseudomonas graminis	s__Pseudomonas graminis ASV47	GTAGTCCACGCCGTAAACGATGTCAACTAGCCGTTGGAAGCCTTGAGCTTTTAGTGGCGCAGCTAACGCATTAAGTTGACCGCCTGGGGAGTACGGCCGCAAGGTTAAAACTCAAATGAATTGACGGGGGCCCGCACAAGCGGTGGAGCATGTGGTTTAATTCGAAGCAACGCGAAGAACCTTACCAGGCCTTGACATCCAATGAACTTTCCAGAGATGGATTGGTGCCTTCGGGAACATTGAGACAGGTGCTGCATGGCTGTCGTCAGCTCGTGTCGTGAGATGTTGGGTTAAGTCCCG	x27F_bac_PacBio.ASV522_x27F_bac_PacBio.ASV226_x27F_bac_PacBio.ASV204_x27F_bac_PacBio.ASV23			Low	0.945069	0.231957	Low	0.0339813	0.157026	Low	0.54146	0.195636				3	0	0.194873	6.145774e-02	45.625
k__Bacteria	Topsoil	2022	p__Actinobacteriota	c__Actinobacteria	o__Micrococcales	f__Micrococcaceae	g__Pseudarthrobacter	s__unidentified	g__Pseudarthrobacter sp ASV48	GTAGTCCATGCCGTAAACGTTGGGCACTAGGTGTGGGGGACATTCCACGTTTTCCGCGCCGTAGCTAACGCATTAAGTGCCCCGCCTGGGGAGTACGGCCGCAAGGCTAAAACTCAAAGGAATTGACGGGGGCCCGCACAAGCGGCGGAGCATGCGGATTAATTCGATGCAACGCGAAGAACCTTACCAAGGCTTGACATGAACCGGTAACGCCTGGAGACAGGTGCCCCGCTTGCGGTCGGTTTACAGGTGGTGCATGGTTGTCGTCAGCTCGTGTCGTGAGATGTTGGGTTAAGTCCCG	x27F_bac_PacBio.ASV3010_x27F_bac_PacBio.ASV11018_x27F_bac_PacBio.ASV610_x27F_bac_PacBio.ASV161			Low	1.25447	0.307896	Low	0.0527389	0.243704	Low	0.86009	0.310761				3	0	0.287454	1.299252e+00	88.125
k__Bacteria	Topsoil	2022	p__Actinobacteriota	c__Actinobacteria	o__Micrococcales	f__Microbacteriaceae	g__Agromyces	s__Agromyces ramosus	s__Agromyces ramosus ASV49	GTAGTCCACGCCGTAAACGTTGGGCGCTAGATGTGGGGACCTTTCCACGGTTTCCGTGTCGTAGCTAACGCATTAAGCGCCCCGCCTGGGGAGTACGGCCGCAAGGCTAAAACTCAAAGGAATTGACGGGGGCCCGCACAAGCGGCGGAGCATGCGGATTAATTCGATGCAACGCGAAGAACCTTACCAAGGCTTGACATAACCGAGAACGCCGCAGAAATGTGGAACTCTTTGGACACTCGGTTACAGGTGGTGCATGGTTGTCGTCAGCTCGTGTCGTGAGATGTTGGGTTAAGTCCCG	x27F_bac_PacBio.ASV533_x27F_bac_PacBio.ASV183_x27F_bac_PacBio.ASV126						Low	0.00928878	0.042923							1	0	0.042923	8.473255e-01	78.125
k__Bacteria	Topsoil	2022	p__Actinobacteriota	c__Actinobacteria	o__Micrococcales	f__Micrococcaceae	g__Arthrobacter	s__Arthrobacter globiformis	s__Arthrobacter globiformis ASV50	GTAGTCCATGCCGTAAACGTTGGGCACTAGGTGTGGGGGACATTCCACGTTTTCCGCGCCGTAGCTAACGCATTAAGTGCCCCGCCTGGGGAGTACGGCCGCAAGGCTAAAACTCAAAGGAATTGACGGGGGCCCGCACAAGCGGCGGAGCATGCGGATTAATTCGATGCAACGCGAAGAACCTTACCAAGGCTTGACATGGACCGGATCGCCGCAGAAATGTGGTTTCTCCTTTGGGGCCGGTTCACAGGTGGTGCATGGTTGTCGTCAGCTCGTGTCGTGAGATGTTGGGTTAAGTCCCG	x27F_bac_PacBio.ASV629_x27F_bac_PacBio.ASV102_x27F_bac_PacBio.ASV49_x27F_bac_PacBio.ASV38			Low	2.41687	0.593196	Low	0.00976837	0.0451392	Low	1.45324	0.525075	Low	1.49652	0.554761	4	0	0.429543	4.930189e-01	80.625
k__Bacteria	Topsoil	2022	p__Actinobacteriota	c__Actinobacteria	o__Propionibacteriales	f__Nocardioidaceae	g__Nocardioides	s__unidentified	g__Nocardioides sp ASV51	GTAGTCCACACCGTAAACGTTGGGCGCTAGGTGTGGGACTCATTCCACGAGTTCCGTGCCGCAGCTAACGCATTAAGCGCCCCGCCTGGGGAGTACGGCCGCAAGGCTAAAACTCAAAGGAATTGACGGGGGCCCGCACAAGCGGCGGAGCATGCGGATTAATTCGATGCAACGCGAAGAACCTTACCTGGGTTTGACATATGCCGGAAAGCCGTAGAGATACGGCCCCTTTTAGTCGGTATACAGGTGGTGCATGGCTGTCGTCAGCTCGTGTCGTGAGATGTTGGGTTAAGTCCCG	x27F_bac_PacBio.ASV369_x27F_bac_PacBio.ASV72			High	-1.45643	-0.310417	High	0.00319797	-0.0145357	High	-0.930485	-0.323652				0	3	-0.216202	5.916705e-01	91.875
k__Bacteria	Topsoil	2022	p__Actinobacteriota	c__Actinobacteria	o__Micrococcales	f__Microbacteriaceae	g__Rathayibacter	s__Rathayibacter festucae	s__Rathayibacter festucae ASV52	GTAGTCCACGCCGTAAACGTTGGGAACTAGATGTGGGGACCTTTCCACGGTCTCCGTGTCGCAGCTAACGCATTAAGTTCCCCGCCTGGGGAGTACGGCCGCAAGGCTAAAACTCAAAGGAATTGACGGGGGCCCGCACAAGCGGCGGAGCATGCGGATTAATTCGATGCAACGCGAAGAACCTTACCAAGGCTTGACATATACCGGAAACTTCCAGAAATGGTTGCCCCGCAAGGTCGGTATACAGGTGGTGCATGGTTGTCGTCAGCTCGTGTCGTGAGATGTTGGGTTAAGTCCCG	x27F_bac_PacBio.ASV1358_x27F_bac_PacBio.ASV278_x27F_bac_PacBio.ASV210						Low	0.00907481	0.0419343							1	0	0.0419343	7.033571e-02	90.625
k__Bacteria	Topsoil	2022	p__Actinobacteriota	c__Actinobacteria	o__Corynebacteriales	f__Mycobacteriaceae	g__Mycobacterium	s__Mycobacterium psychrotolerans	s__Mycobacterium psychrotolerans ASV53	GTAGTCCACGCCGTAAACGGTGGGTACTAGGTGTGGGTTTCCTTCCTTGGGATCCGTGCCGTAGCTAACGCATTAAGTACCCCGCCTGGGGAGTACGGCCGCAAGGCTAAAACTCAAAGGAATTGACGGGGGCCCGCACAAGCGGCGGAGCATGTGGATTAATTCGATGCAACGCGAAGAACCTTACCTGGGTTTGACATGCACAGGACGCCGGCAGAGATGTCGGTTCCCTTGTGGCCTGTGTGCAGGTGGTGCATGGCTGTCGTCAGCTCGTGTCGTGAGATGTTGGGTTAAGTCCCG	x27F_bac_PacBio.ASV371	0.402501	-0.364995	High	-1.24105	-0.264511	High	0.0150985	-0.0686271	High	-0.835662	-0.29067				0	4	-0.247201	6.235796e-01	93.125
k__Bacteria	Topsoil	2022	p__Actinobacteriota	c__Actinobacteria	o__Frankiales	f__Nakamurellaceae	g__Nakamurella	s__unidentified	g__Nakamurella sp ASV54	GTAGTCCACGCCGTAAACGTTGGGCGCTAGGTGTGGGGGTCCTTCCACGACCTCCGTGCCGCAGCTAACGCATTAAGCGCCCCGCCTGGGGAGTACGGCCGCAAGGCTAAAACTCAAAGGAATTGACGGGGGCCCGCACAAGCGGCGGAGCATGCGGATTAATTCGATGCAACGCGAAGAACCTTACCAAGGCTTGACATGCACGGGAAAGTTCCAGAGATGGTTCCCCCGCAAGGTCCGTGCACAGGTGGTGCATGGTTGTCGTCAGCTCGTGTCGTGAGATGTTGGGTTAAGTCCCG	x27F_bac_PacBio.ASV11993_x27F_bac_PacBio.ASV288_x27F_bac_PacBio.ASV275_x27F_bac_PacBio.ASV340			High	-1.54569	-0.329441	High	0.0116085	-0.0527639	High	-1.02241	-0.355627	High	-0.978234	-0.330117	0	4	-0.266987	6.027465e-01	91.875
k__Bacteria	Topsoil	2022	p__Actinobacteriota	c__Actinobacteria	o__Corynebacteriales	f__Mycobacteriaceae	g__Mycobacterium	s__unidentified	g__Mycobacterium sp ASV57	GTAGTCCACGCCGTAAACGGTGGGTACTAGGTGTGGGTTTCCTTCCTTGGGATCCGTGCCGTAGCTAACGCATTAAGTACCCCGCCTGGGGAGTACGGCCGCAAGGCTAAAACTCAAAGAAATTGACGGGGGCCCGCACAAGCGGCGGAGCATGTGGATTAATTCGATGCAACGCGAAGAACCTTACCTGGGTTTGACATGCACAGGACGTGCCTAGAGATAGGTATTCCCTTGTGGCCTGTGTGCAGGTGGTGCATGGCTGTCGTCAGCTCGTGTCGTGAGATGTTGGGTTAAGTCCCG				High	-0.902946	-0.19245				High	-0.533858	-0.185693				0	2	-0.189071	2.883286e-01	86.875
k__Bacteria	Topsoil	2022	p__Proteobacteria	c__Alphaproteobacteria	o__Acetobacterales	f__Acetobacteraceae	g__unidentified	s__unidentified	f__Acetobacteraceae sp ASV58	GTAGTCCACGCCGTAAACGATGTGCGCTGGATGTTGGGTGGCCTAGCCACTCAGTGTCGTAGCTAACGCGGTAAGCGCACCGCCTGGGGAGTACGGCCGCAAGGTTGAAACTCAAAGGAATTGACGGGGGCCCGCACAAGCGGTGGAGCATGTGGTTTAATTCGAAGCAACGCGCAGAACCTTACCAGCCCTTGACATGGGTCGGACCGGCGCAGAGATGCGCTTTCCCCGCAAGGGGCCGACTGCACAGGTGCTGCATGGCTGTCGTCAGCTCGTGTCGTGAGATGTTGGGTTAAGTCCCG	x27F_bac_PacBio.ASV7209_x27F_bac_PacBio.ASV3228			Low	1.45603	0.357366	Low	0.017798	0.0822436	Low	0.876521	0.316698	Low	0.921545	0.341619	4	0	0.274482	2.235070e-01	90.000
k__Bacteria	Topsoil	2022	p__Proteobacteria	c__Gammaproteobacteria	o__Burkholderiales	f__Oxalobacteraceae	g__Massilia	s__Massilia violaceinigra	s__Massilia violaceinigra ASV59	GTAGTCCACGCCCTAAACGATGTCTACTAGTTGTCGGGTTTTAATTAACTTGGTAACGCAGCTAACGCGTGAAGTAGACCGCCTGGGGAGTACGGTCGCAAGATTAAAACTCAAAGGAATTGACGGGGACCCGCACAAGCGGTGGATGATGTGGATTAATTCGATGCAACGCGAAAAACCTTACCTACCCTTGACATGTACGGAAGCCACGAGAGATCGAGGTGTGCTCGAAAGAGAGCCGTAACACAGGTGCTGCATGGCTGTCGTCAGCTCGTGTCGTGAGATGTTGGGTTAAGTCCCG				Low	2.24232	0.550353	Low	0.0229701	0.106144	Low	1.38971	0.502121	Low	1.43516	0.532016	4	0	0.422658	7.605813e-01	90.000
k__Bacteria	Topsoil	2022	p__Chloroflexi	c__Chloroflexia	o__Thermomicrobiales	f__JG30-KF-CM45	g__unidentified	s__unidentified	f__JG30-KF-CM45 sp ASV60	GTAGTCCACGCAGTAAACGATGCCGACTAGGCGTGGGGGGAGTTGACCCCCTCCGTGCCGGAGCCAACGCGGGAAGTCGGCCGCCTGGGGAGTACGGCCGCAAGGCTAAAACTCAAAGGAATTGACGGGGGCCCGCACAAGCGGCGGAGCGTGCGGTTTAATTCGACGCGACGCGTAGAACCTTACCAAGGCTTGACATGCGCCTGCATCCCCCGGAAACGGGGTGGCCTTCGAGGGTGGCGCACAGGTGCTGCATGGCTGTCGTCAGCTCGTGCCGTGAGGTGTTGGGTTAAGTCCCG				Low	1.7241	0.423162	Low	0.036993	0.170943	Low	1.08296	0.391286				3	0	0.328463	7.163444e-01	83.125
k__Bacteria	Topsoil	2022	p__Actinobacteriota	c__Actinobacteria	o__Corynebacteriales	f__Mycobacteriaceae	g__Mycobacterium	s__unidentified	g__Mycobacterium sp ASV62	GTAGTCCACGCCGTAAACGGTGGGTACTAGGTGTGGGTTTCCTTCCTTGGGATCCGTGCCGTAGCTAACGCATTAAGTACCCCGCCTGGGGAGTACGGCCGCAAGGCTAAAACTCAAAGAAATTGACGGGGGCCCGCACAAGCGGCGGAGCATGTGGATTAATTCGATGCAACGCGAAGAACCTTACCTGGGTTTGACATGCACAGGACGCTGGTAGAGATATCAGTTCCCTTGTGGTCTGTGTGCAGGTGGTGCATGGCTGTCGTCAGCTCGTGTCGTGAGATGTTGGGTTAAGTCCCG				High	-0.710101	-0.151348	High	0.00792356	-0.0360148	High	-0.487628	-0.169613				0	3	-0.118992	1.281907e-01	92.500
k__Bacteria	Topsoil	2022	p__Actinobacteriota	c__Actinobacteria	o__Propionibacteriales	f__Nocardioidaceae	g__Nocardioides	s__unidentified	g__Nocardioides sp ASV63	GTAGTCCACACCGTAAACGTTGGGCGCTAGGTGTGGGATCCATTCCACGGGTTCCGTGCCGCAGCTAACGCATTAAGCGCCCCGCCTGGGGAGTACGGCCGCAAGGCTAAAACTCAAAGGAATTGACGGGGGCCCGCACAAGCGGCGGAGCATGCGGATTAATTCGATGCAACGCGAAGAACCTTACCTGGGTTTGACATACGCCGGAAAGCATCAGAGATGGTGCCCCTTTTTGTCGGTGTACAGGTGGTGCATGGCTGTCGTCAGCTCGTGTCGTGAGATGTTGGGTTAAGTCCCG	x27F_bac_PacBio.ASV486						High	0.00527578	-0.0239799							0	1	-0.0239799	5.955218e-01	95.625
k__Bacteria	Topsoil	2022	p__Actinobacteriota	c__Actinobacteria	o__Micrococcales	f__Micrococcaceae	g__Arthrobacter	s__Arthrobacter globiformis	s__Arthrobacter globiformis ASV64	GTAGTCCATGCCGTAAACGTTGGGCACTAGGTGTGGGGGACATTCCACGTTTTCCGCGCCGTAGCTAACGCATTAAGTGCCCCGCCTGGGGAGTACGGCCGCAAGGCTAAAACTCAAAGGAATTGACGGGGGCCCGCACAAGCGGCGGAGCATGCGGATTAATTCGATGCAACGCGAAGAACCTTACCAAGGCTTGACATGGACCGGACCGCCGCAGAAATGTGGTTTCTCCTTTTGGGGCCGGTTCACAGGTGGTGCATGGTTGTCGTCAGCTCGTGTCGTGAGATGTTGGGTTAAGTCCCG	x27F_bac_PacBio.ASV21569_x27F_bac_PacBio.ASV277_x27F_bac_PacBio.ASV205_x27F_bac_PacBio.ASV39			Low	1.20762	0.296397	Low	0.0232331	0.107359	Low	0.748654	0.270498				3	0	0.224751	6.186676e-01	81.875
k__Bacteria	Topsoil	2022	p__Actinobacteriota	c__Thermoleophilia	o__Solirubrobacterales	f__Solirubrobacteraceae	g__Solirubrobacter	s__unidentified	g__Solirubrobacter sp ASV65	GTAGTCCACGCTGTAAACGATGGGCACTAGGTGTGGGGGGTGTCGACTCCCTCCGTGCCGAAGCTAACGCATTAAGTGCCCCGCCTGGGGAGTACGGCCGCAAGGCTAAAACTCAAAGGAATTGACGGGGGCCCGCACAAGCAGCGGAGCATGTGGTTTAATTCGACGCAACGCGAAGAACCTTACCTGGGCTTGACATGTGGATGACCGGCCTGGAAACAGGTCTTCCCTTCGGGGCATCTTCACAGGTGGTGCATGGCTGTCGTCAGCTCGTGTCGTGAGATGTTGGGTTAAGTCCCG							Low	0.00454135	0.0209854							1	0	0.0209854	5.094370e-01	87.500
k__Bacteria	Topsoil	2022	p__Actinobacteriota	c__Thermoleophilia	o__Solirubrobacterales	f__67-14	g__unidentified	s__unidentified	f__67-14 sp ASV67	GTAGTCCACGCCGTAAACGATGGGTACTAGGTGTGGGAGGTGTCGACTCCTCCCGTGCCGTCGCTAACGCACTAAGTACCCCGCCTGGGGAGTACGGCCGCAAGGCTAAAACTCAAAGGAATTGACGGGGGCCCGCACAAGCAGCGGAGCATGTGGTTTAATTCGACGCAACGCGAAGAACCTTACCTGGGCTTGACATGTTGGTGACCGCCGTGGAAACACGGTTTTCCTTCGGGACACCATCACAGGTGGTGCATGGCTGTCGTCAGCTCGTGTCGTGAGATGTTGGGTTAAGTCCCG				High	-1.66431	-0.354723	High	0.0205919	-0.0935962	High	-1.05592	-0.367282				0	3	-0.271867	2.975793e-01	89.375
k__Bacteria	Topsoil	2022	p__Actinobacteriota	c__Actinobacteria	o__Frankiales	f__Geodermatophilaceae	g__Blastococcus	s__unidentified	g__Blastococcus sp ASV70	GTAGTCCACGCCGTAAACGTTGGGCGCTAGGTGTGGGGCTCATTCCACGAGTTCCGTGCCGCAGCTAACGCATTAAGCGCCCCGCCTGGGGAGTACGGCCGCAAGGCTAAAACTCAAAGGAATTGACGGGGGCCCGCACAAGCGGCGGAGCATGTTGCTTAATTCGATGCAACGCGAAGAACCTTACCTAGGCTTGACATGCACGGAAATCCTCCAGAGATGGGGGGTCCGTAAGGGCCGTGCACAGGTGGTGCATGGTTGTCGTCAGCTCGTGTCGTGAGATGTTGGGTTAAGTCCCG				Low	0.758776	0.186233	Low	0.00767216	0.0354527							2	0	0.110843	6.964860e-01	91.875
k__Bacteria	Topsoil	2022	p__Actinobacteriota	c__Actinobacteria	o__Frankiales	f__Geodermatophilaceae	g__unidentified	s__unidentified	f__Geodermatophilaceae sp ASV72	GTAGTCCACGCCGTAAACGTTGGGCGCTAGGTGTGGGGCTCATTCCACGAGTTCCGTGCCGCAGCTAACGCATTAAGCGCCCCGCCTGGGGAGTACGGCCGCAAGGCTAAAACTCAAAGGAATTGACGGGGGCCCGCACAAGCGGCGGAGCATGTTGCTTAATTCGATGCAACGCGAAGAACCTTACCTAGGCTTGACATGCACGGAAATCTCGCAGAGATGCGGGGTCCGTAAGGGCCGTGCACAGGTGGTGCATGGTTGTCGTCAGCTCGTGTCGTGAGATGTTGGGTTAAGTCCCG				Low	1.92822	0.473261	Low	0.0189323	0.087485	Low	1.17794	0.425604	Low	1.22426	0.453837	4	0	0.360047	3.982282e-01	87.500
k__Bacteria	Topsoil	2022	p__Firmicutes	c__Bacilli	o__Bacillales	f__Bacillaceae	g__Bacillus	s__[Brevibacterium] frigoritolerans	s__[Brevibacterium] frigoritolerans ASV78	GTAGTCCACGCCGTAAACGATGAGTGCTAAGTGTTAGAGGGTTTCCGCCCTTTAGTGCTGCAGCTAACGCATTAAGCACTCCGCCTGGGGAGTACGGCCGCAAGGCTGAAACTCAAAGGAATTGACGGGGGCCCGCACAAGCGGTGGAGCATGTGGTTTAATTCGAAGCAACGCGAAGAACCTTACCAGGTCTTGACATCCTCTGACAACCCTAGAGATAGGGCTTTCCCCTTCGGGGGACAGAGTGACAGGTGGTGCATGGTTGTCGTCAGCTCGTGTCGTGAGATGTTGGGTTAAGTCCCG	x27F_bac_PacBio.ASV164_x27F_bac_PacBio.ASV75_x27F_bac_PacBio.ASV78						Low	0.00336402	0.015545							1	0	0.015545	5.449584e-01	75.000
k__Bacteria	Topsoil	2022	p__Firmicutes	c__Bacilli	o__Bacillales	f__Bacillaceae	g__Bacillus	s__unidentified	g__Bacillus sp ASV80	GTAGTCCACGCTGTAAACGATGAGTGCTAAGTGTTAGAGGGTTTCCGCCCTTTAGTGCTGCAGCTAACGCATTAAGCACTCCGCCTGGGGAGTACGGCCGCAAGGCTGAAACTCAAAGGAATTGACGGGGACCCGCACAAGCGGTGGAGCATGTGGTTTAATTCGAAGCAACGCGAAGAACCTTACCAGGTCTTGACATCCTCTGACACTCCTAGAGATAGGACGTTCCCCTTCGGGGGACAGAGTGACAGGTGGTGCATGGTTGTCGTCAGCTCGTGTCGTGAGATGTTGGGTTAAGTCCCG							High	0.010283	-0.0467394							0	1	-0.0467394	4.144073e-01	82.500
k__Bacteria	Topsoil	2022	p__Actinobacteriota	c__Thermoleophilia	o__Solirubrobacterales	f__67-14	g__unidentified	s__unidentified	f__67-14 sp ASV87	GTAGTCCACGCCGTAAACGATGGGCACTAGGTGTGGGAGGTGTCGACTCCTCCCGTGCCGACGCTAACGCATTAAGTGCCCCGCCTGGGGAGTACGGCCGCAAGGCTAAAACTCAAAGGAATTGACGGGGGCCCGCACAAGCAGCGGAGCATGTGGTTTAATTCGACGCAACGCGAAGAACCTTACCTGGGTTTGACATGTTGGTGACCGGTGTGGAAACACACCTTTCCTTCGGGACACCATCACAGGTGGTGCATGGCTGTCGTCAGCTCGTGTCGTGAGATGTTGGGTTAAGTCCCG	x27F_bac_PacBio.ASV130_x27F_bac_PacBio.ASV144			High	-0.720669	-0.1536	High	0.0143698	-0.0653151	High	-0.511989	-0.178086				0	3	-0.132334	3.640255e-01	86.250
k__Bacteria	Topsoil	2022	p__Actinobacteriota	c__Actinobacteria	o__Micrococcales	f__Micrococcaceae	g__Pseudarthrobacter	s__Pseudarthrobacter equi	s__Pseudarthrobacter equi ASV90	GTAGTCCATGCCGTAAACGTTGGGCACTAGGTGTGGGGGACATTCCACGTTTTCCGCGCCGTAGCTAACGCATTAAGTGCCCCGCCTGGGGAGTACGGCCGCAAGGCTAAAACTCAAAGGAATTGACGGGGGCCCGCACAAGCGGCGGAGCATGCGGATTAATTCGATGCAACGCGAAGAACCTTACCAAGGCTTGACATGAACCGGAAACGCCTGGAAACAGGTGCCCCACTTGTGGTCGGTTTACAGGTGGTGCATGGTTGTCGTCAGCTCGTGTCGTGAGATGTTGGGTTAAGTCCCG	x27F_bac_PacBio.ASV343_x27F_bac_PacBio.ASV261_x27F_bac_PacBio.ASV377_x27F_bac_PacBio.ASV382			Low	1.63391	0.401025				Low	0.900165	0.325241				2	0	0.363133	1.616861e-01	78.125
k__Bacteria	Topsoil	2022	p__Proteobacteria	c__Alphaproteobacteria	o__Rhizobiales	f__Beijerinckiaceae	g__Microvirga	s__Microvirga ossetica	s__Microvirga ossetica ASV91	GTAGTCCACGCCGTAAACGATGAATGCCAGCCGTTGGCGAGCTTGCTCGTCAGTGGCGCAGCTAACGCTTTAAGCATTCCGCCTGGGGAGTACGGTCGCAAGATTAAAACTCAAAGGAATTGACGGGGGCCCGCACAAGCGGTGGAGCATGTGGTTTAATTCGAAGCAACGCGCAGAACCTTACCAGCCTTTGACATGTCCCGTATGGGTGCCGGAGACGGCATCCTTCAGTTCGGCTGGCGGGAACACAGGTGCTGCATGGCTGTCGTCAGCTCGTGTCGTGAGATGTTGGGTTAAGTCCCG	x27F_bac_PacBio.ASV9880_x27F_bac_PacBio.ASV7081			High	-1.00734	-0.214699	High	0.024333	-0.1106	High	-0.690696	-0.240246				0	3	-0.188515	2.424097e-01	68.750
k__Bacteria	Topsoil	2022	p__Actinobacteriota	c__Thermoleophilia	o__Solirubrobacterales	f__67-14	g__unidentified	s__unidentified	f__67-14 sp ASV92	GTAGTCCACGCCGTAAACGATGGGCACTAGGTGTGGGAGGTGTCGACTCCTCCCGTGCCGGAGCTAACGCATTAAGTGCCCCGCCTGGGGAGTACGGCCGCAAGGCTAAAACTCAAAGGAATTGACGGGGACCCGCACAAGCAGCGGAGCATGTGGTTTAATTCGACGCAACGCGAAGAACCTTACCTGGGTTTGACATGTTCCTGACCGCCGTGGAAACACGGTTTCCCCTTGTGGGCAGGATCACAGGTGGTGCATGGCTGTCGTCAGCTCGTGTCGTGAGATGTTGGGTTAAGTCCCG				Low	0.981306	0.240851	Low	0.0194029	0.0896598	Low	0.613636	0.221714				3	0	0.184075	4.046501e-01	78.750
k__Bacteria	Topsoil	2022	p__Proteobacteria	c__Alphaproteobacteria	o__Sphingomonadales	f__Sphingomonadaceae	g__Sphingomonas	s__Sphingomonas sediminicola	s__Sphingomonas sediminicola ASV94	GTAGTCCACGCCGTAAACGATGATGACTAGCTGTCGGGGCGCTTGGCGTTTCGGTGGCGCAGCTAACGCGTTAAGTCATCCGCCTGGGGAGTACGGCCGCAAGGTTAAAACTCAAAGAAATTGACGGGGGCCTGCACAAGCGGTGGAGCATGTGGTTTAATTCGAAGCAACGCGCAGAACCTTACCAGCGTTTGACATGGTAGGACGGTTTCCAGAGATGGATTCCTTCCCTTACGGGACCTACACACAGGTGCTGCATGGCTGTCGTCAGCTCGTGTCGTGAGATGTTGGGTTAAGTCCCG							Low	0.0076229	0.035225							1	0	0.035225	5.763324e-01	93.125
k__Bacteria	Topsoil	2022	p__Actinobacteriota	c__Actinobacteria	o__Propionibacteriales	f__Nocardioidaceae	g__Nocardioides	s__unidentified	g__Nocardioides sp ASV101	GTAGTCCACACCGTAAACGTTGGGCGCTAGGTGTGGGATCCATTCCACGGGTTCCGTGCCGTAGCTAACGCATTAAGCGCCCCGCCTGGGGAGTACGGCCGCAAGGCTAAAACTCAAAGGAATTGACGGGGGCCCGCACAAGCGGCGGAGCATGCGGATTAATTCGATGCAACGCGAAGAACCTTACCTGGGTTTGACATACACCGGAAAGCTGCAGAGATGTGGCCCCTTTTTGTCGGTGTACAGGTGGTGCATGGCTGTCGTCAGCTCGTGTCGTGAGATGTTGGGTTAAGTCCCG							High	0.00606182	-0.0275527							0	1	-0.0275527	3.052532e-01	85.625
k__Bacteria	Topsoil	2022	p__Actinobacteriota	c__Thermoleophilia	o__Gaiellales	f__Gaiellaceae	g__Gaiella	s__unidentified	g__Gaiella sp ASV102	GTAGTCCACGCCGTAAACGATGGGTGCTAGGTGTGGGCGGTGTCGACTCCGTCCGTGCCGAAGCTAACGCATTAAGCACCCCGCCTGGGGAGTACGGCCGCAAGGCTAAAACTCAAAGGAATTGACGGGGGCCCGCACAAGCAGCGGAGCATGTTGTTTAATTCGACGCGACGCGAAGAACCTTACCAAGGCTTGACATGCACGGGAATGTCGTAGAAATACGGCAGCCCTTCGGGGCTCGTGCACAGGTGGTGCATGGCTGTCGTCAGCTCGTGTCGTGAGATGTTGGGTTAAGTCCCG	x27F_bac_PacBio.ASV16471_x27F_bac_PacBio.ASV438_x27F_bac_PacBio.ASV639			Low	1.12015	0.274929	Low	0.0461858	0.213422	Low	0.740942	0.267712				3	0	0.252021	2.274061e-01	75.000
k__Bacteria	Topsoil	2022	p__Firmicutes	c__Bacilli	o__Bacillales	f__Bacillaceae	g__Bacillus	s__unidentified	g__Bacillus sp ASV104	GTAGTCCACGCCGTAAACGATGAGTGCTAAGTGTTAGAGGGTTTCCGCCCTTTAGTGCTGCAGCTAACGCATTAAGCACTCCGCCTGGGGAGTACGGCCGCAAGGCTGAAACTCAAAGGAATTGACGGGGGCCCGCACAAGCGGTGGAGCATGTGGTTTAATTCGAAGCAACGCGAAGAACCTTACCAGGTCTTGACATCCTCTGACACTCCTAGAGATAGGACGTTCCCCTTCGGGGGACAGAGTGACAGGTGGTGCATGGTTGTCGTCAGCTCGTGTCGTGAGATGTTGGGTTAAGTCCCG				Low	1.11069	0.272607	Low	0.0103883	0.0480041	Low	0.672594	0.243017				3	0	0.187876	4.042201e-01	88.750
k__Bacteria	Topsoil	2022	p__Actinobacteriota	c__Thermoleophilia	o__Solirubrobacterales	f__67-14	g__unidentified	s__unidentified	f__67-14 sp ASV107	GTAGTCCACGCCGTAAACGATGGGCACTAGGTGTGGGAGGTGTCGACTCCTCCCGTGCCGGCGCTAACGCATTAAGTGCCCCGCCTGGGGAGTACGGCCGCAAGGCTAAAACTCAAAGGAATTGACGGGGGCCCGCACAAGCAGCGGAGCATGTGGTTTAATTCGATGCAACGCGAAGAACCTTACCTGGGCTTGACATGTAACTGACAGCCGTGGAAACACGGTCTTCCTTCGGGACAGTTACACAGGTGGTGCATGGCTGTCGTCAGCTCGTGTCGTGAGATGTTGGGTTAAGTCCCG							Low	0.0154953	0.0716033							1	0	0.0716033	2.947602e-01	73.125
k__Bacteria	Topsoil	2022	p__Actinobacteriota	c__Actinobacteria	o__Micrococcales	f__Micrococcaceae	g__Pseudarthrobacter	s__unidentified	g__Pseudarthrobacter sp ASV111	GTAGTCCATGCCGTAAACGTTGGGCACTAGGTGTGGGGGACATTCCACGTTTTCCGCGCCGTAGCTAACGCATTAAGTGCCCCGCCTGGGGAGTACGGCCGCAAGGCTAAAACTCAAAGGAATTGACGGGGGCCCGCACAAGCGGCGGAGCATGCGGATTAATTCGATGCAACGCGAAGAACCTTACCAAGGCTTGACATGAACCGGTAAGACCTGGAAACAGGTCCCCCGCTTGCGGTCGGTTTACAGGTGGTGCATGGTTGTCGTCAGCTCGTGTCGTGAGATGTTGGGTTAAGTCCCG	x27F_bac_PacBio.ASV6910_x27F_bac_PacBio.ASV475			Low	2.24857	0.551887	Low	0.0971575	0.44896	Low	1.40294	0.506899	Low	1.44854	0.536978	4	0	0.511181	2.882426e-01	10.625
k__Bacteria	Topsoil	2022	p__Actinobacteriota	c__MB-A2-108	o__unidentified	f__unidentified	g__unidentified	s__unidentified	c__MB-A2-108 sp ASV118	GTAGTCCTAGCCGTAAACGTTGGGTGCTAGGTGTGGGCGGACATCGACCCCGTCCGTGCCGAAGCTAACGCATTAAGCACCCCGCCTGGGGAGTACGGCCGCAAGGCTAAAACTCAAAGGAATTGACGGGGGCCCGCACAAGCGGCGGAGCATGCGGCTTAATTCGATGCGACGCGAAGAACCTTACCTGGGCTTGACATGCAGGGCAAAGCCGGTGAAAGCCGGCGCTCTACGGAGCCTGCACAGGTGGTGCATGGCTGTCGTCAGCTCGTGCCGTGAGGTGTTGCCTTAAGTGGCG	x27F_bac_PacBio.ASV1741_x27F_bac_PacBio.ASV129						High	0.0482279	-0.21921	High	-0.647276	-0.225143				0	2	-0.222176	1.497214e-01	52.500
k__Bacteria	Topsoil	2022	p__Actinobacteriota	c__Actinobacteria	o__Micrococcales	f__Microbacteriaceae	g__Frondihabitans	s__unidentified	g__Frondihabitans sp ASV119	GTAGTCCATGCCGTAAACGTTGGGAACTAGATGTAGGGGCCATTCCACGGTTTCTGTGTCGCAGCTAACGCATTAAGTTCCCCGCCTGGGGAGTACGGCCGCAAGGCTAAAACTCAAAGGAATTGACGGGGGCCCGCACAAGCGGCGGAGCATGCGGATTAATTCGATGCAACGCGAAGAACCTTACCAAGGCTTGACATATACCGGAAACGTCCAGAGATGGTCGCCCCGCAAGGTCGGTATACAGGTGGTGCATGGTTGTCGTCAGCTCGTGTCGTGAGATGTTGGGTTAAGTCCCG							Low	0.00784946	0.036272							1	0	0.036272	1.774639e-02	74.375
k__Bacteria	Topsoil	2022	p__Actinobacteriota	c__Actinobacteria	o__Frankiales	f__Frankiaceae	g__Jatrophihabitans	s__unidentified	g__Jatrophihabitans sp ASV121	GTAGTCCACGCCGTAAACGTTGGGCGCTAGGTGTGGGTTCCCTTCCACGGGATCCGTGCCGCAGCTAACGCATTAAGCGCCCCGCCTGGGGAGTACGGCCGCAAGGCTAAAACTCAAAGGAATTGACGGGGGCCCGCACAAGCGGCGGAGCATGTGGCTTAATTCGAGGCAACGCGAAGAACCTTACCTGGGTTTGACATGCAGGGAAATCTCCCAGAGATGGGAGGTCCGCAAGGGCCTTGCACAGGTGGTGCATGGCTGTCGTCAGCTCGTGTCGTGAGATGTTGGGTTAAGTCCCG				Low	2.06067	0.505769	Low	0.0424155	0.196	Low	1.26333	0.456458	Low	1.31128	0.486095	4	0	0.41108	2.074712e-01	90.000
k__Bacteria	Topsoil	2022	p__Gemmatimonadota	c__Gemmatimonadetes	o__Gemmatimonadales	f__Gemmatimonadaceae	g__unidentified	s__unidentified	f__Gemmatimonadaceae sp ASV127	GTAGTCCACGCCGTAAACGATGGGCACTAGGCGTCGGGGGGAGCGACCCTCCCGGTGCCGTCGCTAACGCAGTAAGTGCCCCGCCTGGGGAGTACGGCCGCAAGGCTGAAACTCAAAGGAATTGACGGGGGCCCGCACAAGCGGTGGAGCATGTGGTTTAATTCGAAGCAACGCGAAGAACCTTACCTGGGCTTGACATGCACGGGAAAGCCGGTGGAAACATCGGCCCCTCTTCGGAGTCCGTGCACAGGTGCTGCATGGCTGTCGTCAGCTCGTGTCGTGAGATGTTGGGTTAAGTCCCG							Low	0.00774917	0.0358085							1	0	0.0358085	3.049474e-01	90.625
k__Bacteria	Topsoil	2022	p__Actinobacteriota	c__Acidimicrobiia	o__Microtrichales	f__Ilumatobacteraceae	g__unidentified	s__unidentified	f__Ilumatobacteraceae sp ASV128	GTAGTCCACGCCGTAAACGTTGGGCACTAGGTGTGGGTCTCAACCAACGAGATCCGCGCCGTCGCTAACGCATTAAGTGCCCCGCCTGGGGAGTACGGTCGCAAGACTAAAACTCAAAGGAATTGACGGGGGCCCGCACAAGCAGCGGAGCGTGTTGCTTAATTCGATGTTACGCGAAGAACCTTACCTGGGTTTGACATGTAGGGAAAAGCTCTGGAGACAGGGTGTCCTAACGGGCCCTACACAGGTGGTGCATGGCTGTCGTCAGCTCGTGTCGTGAGATGTTGGGTTAAGTCCCG				High	-1.37699	-0.293484	High	0.0302471	-0.137482	High	-0.876628	-0.304919	High	-0.826783	-0.279008	0	4	-0.253723	2.307317e-01	81.250
k__Bacteria	Topsoil	2022	p__Actinobacteriota	c__Actinobacteria	o__Micrococcales	f__Cellulomonadaceae	g__Cellulomonas	s__unidentified	g__Cellulomonas sp ASV132	GTAGTCCATGCCGTAAACGTTGGGCACTAGGTGTGGGGCTCATTCCACGAGTTCCGTGCCGCAGCAAACGCATTAAGTGCCCCGCCTGGGGAGTACGGCCGCAAGGCTAAAACTCAAAGAAATTGACGGGGGCCCGCACAAGCGGCGGAGCATGCGGATTAATTCGATGCAACGCGAAGAACCTTACCAAGGCTTGACATACACCGGAAAAGTGCAGAGATGTGCTCCCCGCAAGGTCGGTGTACAGGTGGTGCATGGTTGTCGTCAGCTCGTGTCGTGAGATGTTGGGTTAAGTCCCG							Low	0.00318188	0.0147033							1	0	0.0147033	2.911669e-01	91.875
k__Bacteria	Topsoil	2022	p__Actinobacteriota	c__Actinobacteria	o__Frankiales	f__unidentified	g__unidentified	s__Actinomycetales bacterium	s__Actinomycetales bacterium ASV133	GTAGTCCACGCCGTAAACGGTGGGTGCTAGGTGTGAGCGGTATTCCACGCCGTTCGTGCCGCAGCTAACGCATTAAGCACCCCGCCTGGGGAGTACGGCCGCAAGGCTAAAACTCAAAGGAATTGACGGGGGCCCGCACAAGCAGCGGAGCATGTGGCTTAATTCGACGCAACGCGAAGAACCTTACCAAGGCTTGACATGCAGGGAAATCCTCCAGAGATGGGGGGTCCGCAAGGGTCCTGCACAGGTGGTGCATGGTTGTCGTCAGCTCGTGTCGTGAGATGTTGGGTTAAGTCCCG				Low	2.22435	0.545944	Low	0.0974099	0.450127	Low	1.38551	0.500601	Low	1.45034	0.537645	4	0	0.508579	9.381599e-02	80.000
k__Bacteria	Topsoil	2022	p__Actinobacteriota	c__Thermoleophilia	o__Gaiellales	f__Gaiellaceae	g__Gaiella	s__unidentified	g__Gaiella sp ASV136	GTAGTCCACGCCGTAAACGATGGGTGCTAGGTGTGGGAGGTGTCAACTCCTTCCGTGCCGTAGCTAACGCATTAAGCACCCCGCCTGGGGAGTACGGCCGCAAGGCTAAAACTCAAAGGAATTGACGGGGCCCCGCACAAGCAGCGGAGCATGTGGTTTAATTCGATGCAACGCGAAGAACCTTACCAGGGCTTGACATGCACTGGAAATCCGTAGAAATACGGCCCTCCTTCGGGACCAGTGCACAGGTGGTGCATGGCTGTCGTCAGCTCGTGTCGTGAGATGTTGGGTTAAGTCCCG	x27F_bac_PacBio.ASV12668_x27F_bac_PacBio.ASV384_x27F_bac_PacBio.ASV229						High	0.00953752	-0.0433508							0	1	-0.0433508	5.270496e-01	78.125
k__Bacteria	Topsoil	2022	p__Actinobacteriota	c__Actinobacteria	o__Micrococcales	f__Micrococcaceae	g__Pseudarthrobacter	s__Pseudarthrobacter oxydans	s__Pseudarthrobacter oxydans ASV138	GTAGTCCATGCCGTAAACGTTGGGCACTAGGTGTGGGGGACATTCCACGTTTTCCGCGCCGTAGCTAACGCATTAAGTGCCCCGCCTGGGGAGTACGGCCGCAAGGCTAAAACTCAAAGGAATTGACGGGGGCCCGCACAAGCGGCGGAGCATGCGGATTAATTCGATGCAACGCGAAGAACCTTACCAAGGCTTGACATGAACCGGAAATACCTGGAGACAGGTGCCCCGCTTGCGGTCGGTTTACAGGTGGTGCATGGTTGTCGTCAGCTCGTGTCGTGAGATGTTGGGTTAAGTCCCG	x27F_bac_PacBio.ASV7709_x27F_bac_PacBio.ASV535			Low	2.00906	0.493103	Low	0.0836195	0.386402	Low	1.25448	0.45326	Low	1.30215	0.48271	4	0	0.453869	2.596305e-01	53.125
k__Bacteria	Topsoil	2022	p__Proteobacteria	c__Alphaproteobacteria	o__Sphingomonadales	f__Sphingomonadaceae	g__Sphingomonas	s__unidentified	g__Sphingomonas sp ASV139	GTAGTCCACGCCGTAAACGATGATGACTAGCTGTCGGGGCGCTTAGCGTTCCGGTGGCGCAGCTAACGCGTTAAGTCATCCGCCTGGGGAGTACGGCCGCAAGGTTAAAACTCAAAGAAATTGACGGGGGCCTGCACAAGCGGTGGAGCATGTGGTTTAATTCGAAGCAACGCGCAGAACCTTACCAGCGTTTGACATGGTAGGACGGTTTCCAGAGATGGATTCCTTCCCTTACGGGACCTACACACAGGTGCTGCATGGCTGTCGTCAGCTCGTGTCGTGAGATGTTGGGTTAAGTCCCG				Low	2.1104	0.517976	Low	0.00493514	0.022805	Low	1.2164	0.439501	Low	1.25669	0.465858	4	0	0.361535	2.088569e-01	81.250
k__Bacteria	Topsoil	2022	p__Actinobacteriota	c__Actinobacteria	o__Propionibacteriales	f__Nocardioidaceae	g__Nocardioides	s__unidentified	g__Nocardioides sp ASV141	GTAGTCCACACCGTAAACGTTGGGCGCTAGGTGTGGGATCCATTCCACGGGTTCCGTGCCGCAGCTAACGCATTAAGCGCCCCGCCTGGGGAGTACGGCCGCAAGGCTAAAACTCAAAGGAATTGACGGGGGCCCGCACAAGCGGCGGAGCATGCGGATTAATTCGATGCAACGCGAAGAACCTTACCTGGGTTTGACATACACCCTGCCGCTCCAGAGATGGGGCTTCTTTTGGGGGTGTACAGGTGGTGCATGGCTGTCGTCAGCTCGTGTCGTGAGATGTTGGGTTAAGTCCCG	x27F_bac_PacBio.ASV21184						Low	0.0102961	0.047578							1	0	0.047578	2.154127e-01	81.875
k__Bacteria	Topsoil	2022	p__Chloroflexi	c__TK10	o__unidentified	f__unidentified	g__unidentified	s__unidentified	c__TK10 sp ASV144	GTAGTCCACGCCGTAAACGATGCGCACTAGGTGTCGGGGGTATCGACCCCCTCGGTGCCGCAGCCAACGCGATAAGTGCGCCGCCTGGGGACTACGGCCGCAAGGCTAAAACTCAAAGGAATTGACGGGGGCCCGCACAAGCAGCGGAGCGTGTGGTTTAATTCGACGCAACGCGAAGAACCTTACCTGGGCTTGACATGCGCGTGGTACGACCTCGAAAGGGGGAGGACCCGCAAGGGAGCGCGCACAGATGCTGCATGGCTGTCGTCAGCTCGTGCCGTGAGGTGTTGGGTTAAGTCCCG							Low	0.00533422	0.0246492							1	0	0.0246492	1.758584e-01	68.125
k__Bacteria	Topsoil	2022	p__Actinobacteriota	c__Actinobacteria	o__Frankiales	f__Nakamurellaceae	g__Nakamurella	s__unidentified	g__Nakamurella sp ASV145	GTAGTCCACGCCGTAAACGTTGGGCGCTAGGTGTGGGGTTCCTTCCACGAACTCCGTGCCGCAGCTAACGCATTAAGCGCCCCGCCTGGGGAGTACGGCCGCAAGGCTAAAACTCAAAGGAATTGACGGGGGCCCGCACAAGCGGCGGAGCATGCGGATTAATTCGATGCAACGCGAAGAACCTTACCAAGGCTTGACATGCACGGGAAAGTTCCAGAGATGGTTCCCCCGCAAGGTCCGTGCACAGGTGGTGCATGGTTGTCGTCAGCTCGTGTCGTGAGATGTTGGGTTAAGTCCCG				High	-2.05457	-0.437902	High	0.0229082	-0.104125	High	-1.33426	-0.464097	High	-1.29015	-0.435375	0	4	-0.360375	2.795558e-01	88.125
k__Bacteria	Topsoil	2022	p__Actinobacteriota	c__Actinobacteria	o__Propionibacteriales	f__Nocardioidaceae	g__Nocardioides	s__unidentified	g__Nocardioides sp ASV146	GTAGTCCACACCGTAAACGTTGGGCGCTAGGTGTGGGACTCATTCCACGAGTTCCGTGCCGCAGCTAACGCATTAAGCGCCCCGCCTGGGGAGTACGGCCGCAAGGCTAAAACTCAAAGGAATTGACGGGGGCCCGCACAAGCGGCGGAGCATGCGGATTAATTCGATGCAACGCGAAGAACCTTACCTGGGTTTGACATATGGAGAAATCTCCCAGAGATGGGAGGTCCGTAAGGGCTCTATACAGGTGGTGCATGGCTGTCGTCAGCTCGTGTCGTGAGATGTTGGGTTAAGTCCCG	x27F_bac_PacBio.ASV463_x27F_bac_PacBio.ASV176						Low	0.00597561	0.027613							1	0	0.027613	2.372397e-01	68.750
k__Bacteria	Topsoil	2022	p__Actinobacteriota	c__Acidimicrobiia	o__IMCC26256	f__unidentified	g__unidentified	s__unidentified	o__IMCC26256 sp ASV147	GTAGTCCACGCCGTAAACGTTGGGCACTAGGTGTGGGACTCTATCGACGGGTTCCGTGCCGTAGCTAACGCATTAAGTGCCCCGCCTGGGGAGTACGGCCGCAAGGCTAAAACTCAAAGGAATTGACGGGGGCCCGCACAAGCGGCGGAGCATGTGGCTTAATTCGATGCGACGCGAAGAACCTTACCTGGGTTTGACATGTAGGGAAAAGCCGTAGAGATACGGTGTCCTTCGGGGCCTTACACAGGTGGTGCATGGCTGTCGTCAGCTCGTGTCGTGAGATGTTGGGTTAAGTCCCG	x27F_bac_PacBio.ASV524_x27F_bac_PacBio.ASV293			High	-1.25354	-0.267174	High	0.006052	-0.0275081	High	-0.793524	-0.276013				0	3	-0.190232	2.255234e-01	89.375
k__Bacteria	Topsoil	2022	p__Actinobacteriota	c__Actinobacteria	o__Propionibacteriales	f__Nocardioidaceae	g__Nocardioides	s__unidentified	g__Nocardioides sp ASV149	GTAGTCCACACCGTAAACGTTGGGCGCTAGGTGTGGGGTCCATTCCACGGATTCCGTGCCGCAGCTAACGCATTAAGCGCCCCGCCTGGGGAGTACGGCCGCAAGGCTAAAACTCAAAGGAATTGACGGGGGCCCGCACAAGCGGCGGAGCATGCGGATTAATTCGATGCAACGCGAAGAACCTTACCTGGGTTTGACATATGCCGGAAAGCTCTAGAGATAGAGCCCCTTTTAGTCGGTATACAGGTGGTGCATGGCTGTCGTCAGCTCGTGTCGTGAGATGTTGGGTTAAGTCCCG							Low	0.0176406	0.0815165							1	0	0.0815165	2.390172e-01	81.875
k__Bacteria	Topsoil	2022	p__Chloroflexi	c__TK10	o__unidentified	f__unidentified	g__unidentified	s__unidentified	c__TK10 sp ASV152	GTAGTCCACGCCGTAAACGATGCGGACTAGGTGTCGGGGGTATCGACCCCCTCGGCGCCGCAGCTAACGCACTAAGTCCGCCGCCTGGGGACTACGGCCGCAAGGCTAAAACTCAAAGGAATTGACGGGGGCCCGCACAAGCAGCGGAGCGTGTGGTTTAATTCGATGCAACGCGCAGAACCTTACCTCGGCTTGACATGCACGTGGTACCAACCTGTAAGGGAAGGGACCCGCGAGGGAGCGTGCACAGATGCTGCATGGCTGTCGTCAGCTCGTGCCGTGAGGTGTTGGGTTAAGTCCCG				Low	0.879834	0.215946				Low	0.48596	0.175584				2	0	0.195765	2.675242e-01	56.875
k__Bacteria	Topsoil	2022	p__Gemmatimonadota	c__Gemmatimonadetes	o__Gemmatimonadales	f__Gemmatimonadaceae	g__Gemmatimonas	s__unidentified	g__Gemmatimonas sp ASV153	GTAGTCCACGCCGTAAACGATGGGCACTAGGCGCTTGGGGGAGCGACCCCCCGAGGGCCGGCGCTAACGCATTAAGTGCCCCGCCTGGGGAGTACGGCCGCAAGGCTGAAACTCAAAGGAATTGACGGGGGCCCGCACAAGCGGTGGAGCATGTGGTTTAATTCGACGCAACGCGAAGAACCTTACCTAGGCTTGACATACACGGGAAACCCTCGAGAAACCGGGGGCCCTCTTCGGAGCCCGTGCACAGGTGCTGCATGGCTGTCGTCAGCTCGTGTCGTGAGATGTTGGGTTAAGTCCCG				Low	0.710525	0.174391	Low	0.00680315	0.031437	Low	0.418512	0.151214				3	0	0.119014	2.246060e-01	89.375
k__Bacteria	Topsoil	2022	p__Actinobacteriota	c__Rubrobacteria	o__Rubrobacterales	f__Rubrobacteriaceae	g__Rubrobacter	s__unidentified	g__Rubrobacter sp ASV159	GTAGTCCACGCCGTAAACGATGGGCGCTAGGTGTGGGAGGTCATCGACTCCTTCCGTGCCGCAGCTAACGCATTAAGCGCCCCGCCTGGGGAGTACGGCCGCAAGGCTAAAACTCAAAGGAATTGACGGGGGCCCGCACAAGCGGCGGAGCATGTTGCTTAATTCGACGCGACGCGAAGAACCTTACCAGGGCTTGACATGTAGGGAAAAGCCGTGGAGACACGGTGTCCGCAAGGGCCCTACACAGGTGTTGCATGGCTGTCGTCAGCTCGTGTCGTGAGATGTTGGGTTAAGTCCCG				High	-1.42138	-0.302946	High	0.0224127	-0.101872	High	-0.9058	-0.315066				0	3	-0.239961	1.524163e-01	50.000
k__Bacteria	Topsoil	2022	p__Bacteroidota	c__Bacteroidia	o__Chitinophagales	f__Chitinophagaceae	g__unidentified	s__unidentified	f__Chitinophagaceae sp ASV161	GTAGTCCACGCCCTAAACTATGGATACTCGACATTTGCGATAAACTGCAAGTGTCTGAGCGAAAGCATTAAGTATCCCACCTGGGAAGTACGATCGCAAGATTGAAACTCAAAGGAATTGGCGGGGGTCCGCACAAGCGGTGGAGCATGTGGTTTAATTCGATGATACGCGAGGAACCTTACCTGGGCTAGAATGTCAGTGGACCGTGGGTGAAAGCTCATTTTGTAGCAATACACCGCTGATAAGGTGCTGCATGGCTGTCGTCAGCTCGTGCCGTGAGGTGTTGGGTTAAGTCCCG	x27F_bac_PacBio.ASV545						High	0.0186779	-0.0848966	High	-0.52179	-0.181495				0	2	-0.133196	3.247197e-01	73.750
k__Bacteria	Topsoil	2022	p__Actinobacteriota	c__Actinobacteria	o__Micrococcales	f__Intrasporangiaceae	g__unidentified	s__unidentified	f__Intrasporangiaceae sp ASV162	GTAGTCCATGCCGTAAACGTTGGGAACTAGGTGTGGGTCTCATTCCACGAGATCCGTGCCGCAGCTAACGCATTAAGTTCCCCGCCTGGGGAGTACGGCCGCAAGGCTAAAACTCAAAGGAATTGACGGGGGCCCGCACAAGCGGCGGAGCATGCGGATTAATTCGATGCAACGCGAAGAACCTTACCAAGGCTTGACATACACCGGAAACATCCAGAGATGGGTGCCCCGCAAGGTCGGTGTACAGGTGGTGCATGGTTGTCGTCAGCTCGTGTCGTGAGATGTTGGGTTAAGTCCCG				High	-0.906955	-0.193304				High	-0.557466	-0.193904				0	2	-0.193604	1.102054e-01	86.250
k__Bacteria	Topsoil	2022	p__Actinobacteriota	c__Thermoleophilia	o__Solirubrobacterales	f__67-14	g__unidentified	s__unidentified	f__67-14 sp ASV163	GTAGTCCACGCCGTAAACGATGGGCACTAGGTGTGGGAGGTGTCGACTCCTCCCGTGCCGCAGCTAACGCATTAAGTGCCCCGCCTGGGGAGTACGGCCGCAAGGCTAAAACTCAAAGGAATTGACGGGGGCCCGCACAAGCAGCGGAGCATGTGGTTTAATTCGACGCAACGCGAAGAACCTTACCTGGGCTTGACATGTTGGTCGTACCTGTGGAAACACAGGGTCAGTTCGGCTGGACCATCACAGGTGGTGCATGGCTGTCGTCAGCTCGTGTCGTGAGATGTTGGGTTAAGTCCCG	x27F_bac_PacBio.ASV16478			Low	1.44677	0.355095	Low	0.0163852	0.0757154	Low	0.846974	0.306022	Low	0.892472	0.330841	4	0	0.266919	1.484504e-01	83.125
k__Bacteria	Topsoil	2022	p__Actinobacteriota	c__Acidimicrobiia	o__Microtrichales	f__Ilumatobacteraceae	g__Ilumatobacter	s__unidentified	g__Ilumatobacter sp ASV164	GTAGTCCATGCCGTAAACGTTGGGCACTAGGTGTGGGTCTCAACCAACGAGATCCGCGCCGTCGCTAACGCATTAAGTGCCCCGCCTGGGGAGTACGGTCGCAAGACTAAAACTCAAAGGAATTGACGGGGGCCCGCACAAGCAGCGGAGCGTGTTGCTTAATTCGATGCAACGCGAAGAACCTTACCTGGGTTTGACATGTACCGAAAAGCTCTAGAGATAGGGTGTCCTTCGGGGCGGTACACAGGTGGTGCATGGCTGTCGTCAGCTCGTGTCGTGAGATGTTGGGTTAAGTCCCG	x27F_bac_PacBio.ASV8637_x27F_bac_PacBio.ASV187			High	-1.74947	-0.372873	High	0.0476571	-0.216615	High	-1.12809	-0.392385	High	-1.08277	-0.365393	0	4	-0.336817	2.378226e-01	73.125
k__Bacteria	Topsoil	2022	p__Chloroflexi	c__OLB14	o__unidentified	f__unidentified	g__unidentified	s__unidentified	c__OLB14 sp ASV166	GTAGTCCACGCCGTAAACGATGAGTACTAGGTGTAGGGGGTATCGACCCCCTCTGTGCCGAAGCTAACGCGATAAGTACTCCGCCTGGGGACTACGGCCGCAAGGCTAAAACTCAAAGGAATTGACGGGGGCCCGCACAAGCAGCGGAGCGTGTGGTTTAATTCGATGATACGCGAAGAACCTCACCCAGGTTTGACATGCATGTGGTACTGATGTGAAAGCTGAGGGACCCTTCGGGGAGCATGCACAGGTGTTGCACGGCCGTCGTCAGCTCGTGCCGTGAGGTGTTGGGTTAAGTCCCG				High	-0.83994	-0.179021	High	0.012137	-0.0551661	High	-0.542823	-0.188811				0	3	-0.140999	2.231534e-01	81.250
k__Bacteria	Topsoil	2022	p__Firmicutes	c__Bacilli	o__Exiguobacterales	f__Exiguobacteraceae	g__Exiguobacterium	s__Exiguobacterium sibiricum 255-15	s__Exiguobacterium sibiricum 255-15 ASV169	GTAGTCCACGCCGTAAACGATGAGTGCTAGGTGTTGGGGGGTTTCCGCCCCTCAGTGCTGAAGCTAACGCATTAAGCACTCCGCCTGGGGAGTACGGCCGCAAGGCTGAAACTCAAAGGAATTGACGGGGACCCGCACAAGCGGTGGAGCATGTGGTTTAATTCGAAGCAACGCGAAGAACCTTACCAACTCTTGACATCCCCTTGACCGCTTGAGAGATCAAGTTTCCCCTTCGGGGGCAAGGGTGACAGGTGGTGCATGGTTGTCGTCAGCTCGTGTCGTGAGATGTTGGGTTAAGTCCCG	x27F_bac_PacBio.ASV12725			Low	0.64218	0.157616	Low	0.0345742	0.159766	Low	0.350869	0.126773				3	0	0.148052	8.199462e-03	26.875
k__Bacteria	Topsoil	2022	p__Actinobacteriota	c__Acidimicrobiia	o__Microtrichales	f__Ilumatobacteraceae	g__Ilumatobacter	s__unidentified	g__Ilumatobacter sp ASV171	GTAGTCCATGCCGTAAACGTTGGGCACTAGGTGTGGGTCTCAACCAACGAGATCCGCGCCGTCGCTAACGCATTAAGTGCCCCGCCTGGGGAGTACGGTCGCAAGACTAAAACTCAAAGGAATTGACGGGGGCCCGCACAAGCAGCGGAGCGTGTTGCTTAATTCGATGCAACGCGAAGAACCTTACCTGGGTTTGACATGTAGGGAAAAGCTCTAGAGATAGGGTGTCCTTCGGGGCCTTACACAGGTGGTGCATGGCTGTCGTCAGCTCGTGTCGTGAGATGTTGGGTTAAGTCCCG	x27F_bac_PacBio.ASV391_x27F_bac_PacBio.ASV492			High	-0.806662	-0.171928	High	0.0103276	-0.0469421	High	-0.524885	-0.182572				0	3	-0.133814	2.080351e-01	81.875
k__Bacteria	Topsoil	2022	p__Actinobacteriota	c__Thermoleophilia	o__Gaiellales	f__Gaiellaceae	g__Gaiella	s__unidentified	g__Gaiella sp ASV172	GTAGTCCACGCCGTAAACGATGGGTGCTAGGTGTGGGAGGTGTCGACTCCTTCCGTGCCGTAGCTAACGCATTAAGCACCCCGCCTGGGGAGTACGGCCGCAAGGCTAAAACTCAAAGGAATTGACGGGGCCCCGCACAAGCAGCGGAGCATGTGGTTTAATTCGATGCAACGCGAAGAACCTTACCAGGGCTTGACATGCACTGGAAAACCGTAGAAATACGGTCCTCCTTCGGGACCAGTGCACAGGTGGTGCATGGCTGTCGTCAGCTCGTGTCGTGAGATGTTGGGTTAAGTCCCG	x27F_bac_PacBio.ASV549						High	0.012469	-0.0566753							0	1	-0.0566753	4.330520e-01	76.250
k__Bacteria	Topsoil	2022	p__Actinobacteriota	c__Actinobacteria	o__Micrococcales	f__Microbacteriaceae	g__Microbacterium	s__unidentified	g__Microbacterium sp ASV175	GTAGTCCACCCCGTAAACGTTGGGAACTAGTTGTGGGGTCCATTCCACGGATTCCGTGACGCAGCTAACGCATTAAGTTCCCCGCCTGGGGAGTACGGCCGCAAGGCTAAAACTCAAAGGAATTGACGGGGACCCGCACAAGCGGCGGAGCATGCGGATTAATTCGATGCAACGCGAAGAACCTTACCAAGGCTTGACATATAGAGGAAACGTGCAGAAATGTACGCCCCGCAAGGTCTCTATACAGGTGGTGCATGGTTGTCGTCAGCTCGTGTCGTGAGATGTTGGGTTAAGTCCCG	x27F_bac_PacBio.ASV9212_x27F_bac_PacBio.ASV18557_x27F_bac_PacBio.ASV8828_x27F_bac_PacBio.ASV252						High	0.0118866	-0.0540282	High	-0.646069	-0.224723				0	2	-0.139376	2.149635e-01	84.375
k__Bacteria	Topsoil	2022	p__Actinobacteriota	c__Actinobacteria	o__Micrococcales	f__Micrococcaceae	g__Pseudarthrobacter	s__Pseudarthrobacter sulfonivorans	s__Pseudarthrobacter sulfonivorans ASV178	GTAGTCCATGCCGTAAACGTTGGGCACTAGGTGTGGGGGACATTCCACGTTTTCCGCGCCGTAGCTAACGCATTAAGTGCCCCGCCTGGGGAGTACGGCCGCAAGGCTAAAACTCAAAGGAATTGACGGGGGCCCGCACAAGCGGCGGAGCATGCGGATTAATTCGATGCAACGCGAAGAACCTTACCAAGGCTTGACATGGACTGGAAATACCTGGAAACAGGTGCCCCGCTTGCGGTCGGTTCACAGGTGGTGCATGGTTGTCGTCAGCTCGTGTCGTGAGATGTTGGGTTAAGTCCCG	x27F_bac_PacBio.ASV425			Low	3.04286	0.746837	Low	0.0810603	0.374576	Low	1.86107	0.672428	Low	1.90847	0.707472	4	0	0.625328	1.644957e-01	63.750
k__Bacteria	Topsoil	2022	p__Actinobacteriota	c__Actinobacteria	o__Streptomycetales	f__Streptomycetaceae	g__Streptomyces	s__unidentified	g__Streptomyces sp ASV179	GTAGTCCACGCCGTAAACGGTGGGAACTAGGTGTTGGCGACATTCCACGTCGTCGGTGCCGCAGCTAACGCATTAAGTTCCCCGCCTGGGGAGTACGGCCGCAAGGCTAAAACTCAAAGGAATTGACGGGGGCCCGCACAAGCAGCGGAGCATGTGGCTTAATTCGACGCAACGCGAAGAACCTTACCAAGGCTTGACATACACCGGAAACGTCTGGAGACAGGCGCCCCCTTGTGGTCGGTGTACAGGTGGTGCATGGCTGTCGTCAGCTCGTGTCGTGAGATGTTGGGTTAAGTCCCG				Low	0.852204	0.209164	Low	0.00676174	0.0312457	Low	0.484197	0.174946				3	0	0.138452	1.469883e-01	94.375
k__Bacteria	Topsoil	2022	p__Actinobacteriota	c__Actinobacteria	o__Propionibacteriales	f__Propionibacteriaceae	g__Microlunatus	s__unidentified	g__Microlunatus sp ASV180	GTAGTCCACGCCGTAAACGGTGGGCACTAGGTGTGGGACTCATTCCACGAGTTCCGTGCCGTAGCTAACGCATTAAGTGCCCCGCCTGGGGAGTACGGCCGCAAGGCTAAAACTCAAAGGAATTGACGGGGGCCCGCACAAGCGGCGGAGCATGCGGATTAATTCGATGCAACGCGAAGAACCTTACCTAGGTTTGACATATACCGGAAAGCTGCAGAGATGTAGCCCCCGCAAGGTCGGTATACAGGTGGTGCATGGCTGTCGTCAGCTCGTGTCGTGAGATGTTGGGTTAAGTCCCG	x27F_bac_PacBio.ASV7174_x27F_bac_PacBio.ASV257_x27F_bac_PacBio.ASV458_x27F_bac_PacBio.ASV509_x27F_bac_PacBio.ASV385_x27F_bac_PacBio.ASV155			High	-0.830491	-0.177007	High	0.0109518	-0.049779	High	-0.574162	-0.199712				0	3	-0.142166	1.887119e-01	95.000
k__Bacteria	Topsoil	2022	p__Proteobacteria	c__Alphaproteobacteria	o__Sphingomonadales	f__Sphingomonadaceae	g__Sphingomonas	s__unidentified	g__Sphingomonas sp ASV181	GTAGTCCACGCCGTAAACGATGATGACTAGCTGTCGGGGCTCATGGAGTTTCGGTGGCGCAGCTAACGCGTTAAGTCATCCGCCTGGGGAGTACGGCCGCAAGGTTAAAACTCAAAGAAATTGACGGGGGCCTGCACAAGCGGTGGAGCATGTGGTTTAATTCGAAGCAACGCGCAGAACCTTACCAGCGTTTGACATGGTAGGACGGTTTCCAGAGATGGATTCCTTCCCTTACGGGACCTACACACAGGTGCTGCATGGCTGTCGTCAGCTCGTGTCGTGAGATGTTGGGTTAAGTCCCG							Low	0.00774018	0.035767							1	0	0.035767	5.024799e-01	90.625
k__Bacteria	Topsoil	2022	p__Chloroflexi	c__Chloroflexia	o__Chloroflexales	f__Roseiflexaceae	g__unidentified	s__unidentified	f__Roseiflexaceae sp ASV182	GTAGTCCACGCTGTAAACGATGGCCACTCGGCCTTTGGTGGCGGAACCTCCGTCGCTGGGGGCCTTAGCTAACGCGGGAAGTGGCCCGCCTGGGAACTACGAGCGCAAGCTTAAAACTCAAAGGAATTGACGGGGGCCCGCACAAGCAGCGGAGCGTGTGGTTTAATTCGACGCAACGCGCAGAACCTTACCCAGGTTTGACATGGCACTGCAAGCCGCTGAAAGGCGGTCGCCTTCGAGGGTGTGCCACAGATGCTGCATGGCTGTCGTCAGCTCGTGTCGTGAGATGTTGGGTTAAGTCCCG				Low	2.09817	0.514974	Low	0.0334891	0.154752	Low	1.28505	0.464305	Low	1.3312	0.49348	4	0	0.406878	4.391586e-01	83.125
k__Bacteria	Topsoil	2022	p__Actinobacteriota	c__Actinobacteria	o__Frankiales	f__Sporichthyaceae	g__unidentified	s__unidentified	f__Sporichthyaceae sp ASV186	GTAGTCCACGCCGTAAACGTTGGGCGCTAGGTGTGGGGAACCTTCCACGTTCTCCGTGCCGCAGCTAACGCATTAAGCGCCCCGCCTGGGGAGTACGGCCGCAAGGCTAAAACTCAAAGGAATTGACGGGGGCCCGCACAAGCGGCGGAGCATGTGGCTTAATTCGACGCAACGCGAAGAACCTTACCAAGGCTTGACATATACCGAAAACTCGTAGAGATACGGGGTCCGCAAGGGCGGTATACAGGTGGTGCATGGTTGTCGTCAGCTCGTGTCGTGAGATGTTGGGTTAAGTCCCG				Low	1.37314	0.337023	Low	0.0101012	0.0466773	Low	0.786726	0.284254				3	0	0.222651	1.589530e-01	86.250
k__Bacteria	Topsoil	2022	p__Proteobacteria	c__Alphaproteobacteria	o__Rhizobiales	f__unidentified	g__unidentified	s__unidentified	o__Rhizobiales sp ASV188	GTAGTCCACGCCGTAAACGATGGATGCTAGCCGTTGGCGAGCTTGCTCGTCAGTGGCGCAGCTAACGCTTTAAGCATCCCGCCTGGGGAGTACGGTCGCAAGATTAAAACTCAAAGGAATTGACGGGGGCCCGCACAAGCGGTGGAGCATGTGGTTTAATTCGAAGCAACGCGCAGAACCTTACCAACCTTTGACATGTCCAGTATGGGCCCCAGAGATGGGGTCCTTCAGTTCGGCTGGCTGGAACACAGGTGCTGCATGGCTGTCGTCAGCTCGTGTCGTGAGATGTTGGGTTAAGTCCCG		0.297832	0.279629	Low	0.994937	0.244196	Low	0.0227969	0.105343	Low	0.656139	0.237071				4	0	0.21656	1.623073e-01	66.250
k__Bacteria	Topsoil	2022	p__Actinobacteriota	c__Rubrobacteria	o__Rubrobacterales	f__Rubrobacteriaceae	g__Rubrobacter	s__unidentified	g__Rubrobacter sp ASV190	GTAGTCCTAGCCGTAAACGATGAACACTAGGTGTGGGGGGAGTCGAATCCCTCTGTGCCGCAGCTAACGCGTTAAGTGTTCCGCCTGGGGAGTACGGCCGCAAGGCTAAAACTCAAAAGAATTGACGGGGGCCCGCACAAGCAGCGGAGCATGTTCTTTAATTCGATGCAACGCGAAGAACCTTACCTGGGCTTGACATGGTGCTGCAAGCGCACGGAAACGTGTGACCTTCGAGGGTGCACCACAGATGCTGCATGGCTGTCGTCAGCTCGTGTCGTGAGATGTTGGGTTAAGTCCCG	x27F_bac_PacBio.ASV349			High	-1.3876	-0.295746	High	0.0160178	-0.0728057	High	-0.903347	-0.314213				0	3	-0.227588	1.949331e-01	66.875
k__Bacteria	Topsoil	2022	p__Chloroflexi	c__TK10	o__unidentified	f__unidentified	g__unidentified	s__unidentified	c__TK10 sp ASV191	GTAGTCCACGCTGTAAACGATGAGTACTAGGTGTTGGGGGTATCGACCCCCTCAGTGCCGAAGCTAACGCGATAAGTACTCCGCCTGGGGACTACGGCCGCAAGGCTAAAACTCAAAGGAATTGACGGGGGCCCGCACAAGCAGCGGAGCGTGTGGTTTAATTCGACGCAACGCGAAGAACCTTACCTAGGCTTGACATGTACGTGGTACGAGCGTGAAAGCGTGAGGACTCGCAAGAGAGCGTACACAGATGCTGCATGGCTGTCGTCAGCTCGTGCCGTGAGGTGTTGGGTTAAGTCCCG							High	0.0207788	-0.0944456							0	1	-0.0944456	1.795568e-01	58.125
k__Bacteria	Topsoil	2022	p__Chloroflexi	c__Ktedonobacteria	o__C0119	f__unidentified	g__unidentified	s__unidentified	o__C0119 sp ASV199	TTAGTCCTAGCAGTAAACGATGGATACTAGGTGTGGGGGGTGTTGACCCCTCCTGTGCCGAAGCTAACGCATTAAGTATCCCGCCTGGGGAGTACGGTCGCAAGACTAAAACTCAAAGGAATTGACGGGGACCCGCACAAGCAGCGGAGCGTGTGGTTTAATTCGATGCAACGCGAAGAACCTTACCTAGGCTTGACATACACTCGCAACCTCTCGAAAGAGGGGCCTCCTTCGGGACGGGTGTACAGATGCTGCATGGCTGTCGTCAGCTCGTGTCGTGAGATGTTGGGTTAAGTCCCG				High	-3.41425	-0.727698	High	0.0967921	-0.439948	High	-2.13449	-0.742443	High	-2.08542	-0.703749	0	4	-0.653459	1.907474e-01	63.750
k__Bacteria	Topsoil	2022	p__Actinobacteriota	c__Thermoleophilia	o__Gaiellales	f__unidentified	g__unidentified	s__unidentified	o__Gaiellales sp ASV200	GTAGTCCACGCCGTAAACGATGGGCGCTAGGTGTGGGCGGTGTCGACTCCGTCCGTGCCGAAGCTAACGCATTAAGCGCCCCGCCTGGGGAGTACGGCCGCAAGGCTAAAACTCAAAGGAATTGACGGGGGCCCGCACAAGCAGCGGAGCATGTGGTTTAATTCGACGCAACGCGAAGAACCTTACCAGGGCTTGACATGCACGGGAATTGCGTAGAAATACGTAAGCCCTTCGGGGCTCGTGCACAGGTGGTGCATGGCTGTCGTCAGCTCGTGTCGTGAGATGTTGGGTTAAGTCCCG	x27F_bac_PacBio.ASV576_x27F_bac_PacBio.ASV223			High	-1.07274	-0.228638	High	0.0134838	-0.0612879	High	-0.704943	-0.245201				0	3	-0.178376	2.303972e-01	45.000
k__Bacteria	Topsoil	2022	p__Proteobacteria	c__Gammaproteobacteria	o__Burkholderiales	f__Oxalobacteraceae	g__unidentified	s__unidentified	f__Oxalobacteraceae sp ASV202	GTAGTCCACGCCCTAAACGATGTCTACTAGTTGTCGGGTCTTAATTGACTTGGTAACGCAGCTAACGCGTGAAGTAGACCGCCTGGGGAGTACGGTCGCAAGATTAAAACTCAAAGGAATTGACGGGGACCCGCACAAGCGGTGGATGATGTGGATTAATTCGATGCAACGCGAAAAACCTTACCTACCCTTGACATGGATGGAAGCCTGCAGAGATGCGGGCGTGCCCGAAAGGGAGCCATCACACAGGTGCTGCATGGCTGTCGTCAGCTCGTGTCGTGAGATGTTGGGTTAAGTCCCG	x27F_bac_PacBio.ASV8174_x27F_bac_PacBio.ASV9015						Low	0.00946765	0.0437496							1	0	0.0437496	6.548102e-02	53.125
k__Bacteria	Topsoil	2022	p__Actinobacteriota	c__Actinobacteria	o__Frankiales	f__Geodermatophilaceae	g__Blastococcus	s__Geodermatophilaceae bacterium URHB0048	s__Geodermatophilaceae bacterium URHB0048 ASV203	GTAGTCCACGCCGTAAACGTTGGGCGCTAGGTGTGGGGCTCATTCCACGAGTTCCGTGCCGCAGCTAACGCATTAAGCGCCCCGCCTGGGGAGTACGGCCGCAAGGCTAAAACTCAAAGGAATTGACGGGGGCCCGCACAAGCGGCGGAGCATGTTGCTTAATTCGATGCAACGCGAAGAACCTTACCTAGGCTTGACATGCACGGAAATCTCGTAGAGATACGGGGTCCGTAAGGGCCGTGCACAGGTGGTGCATGGTTGTCGTCAGCTCGTGTCGTGAGATGTTGGGTTAAGTCCCG				Low	1.28159	0.314552	Low	0.0341906	0.157993	Low	0.801778	0.289692	Low	0.854306	0.316693	4	0	0.269733	1.241196e-01	75.625
k__Bacteria	Topsoil	2022	p__Actinobacteriota	c__Actinobacteria	o__Propionibacteriales	f__Propionibacteriaceae	g__Microlunatus	s__unidentified	g__Microlunatus sp ASV209	GTAGTCCACGCCGTAAACGGTGGGCACTAGGTGTGGGGGACATTCCACGTCCTCCGTGCCGAAGCTAACGCATTAAGTGCCCCGCCTGGGGAGTACGGCCGCAAGGCTAAAACTCAAAGGAATTGACGGGGGCCCGCACAAGCGGCGGAGCATGCGGATTAATTCGATGCAACGCGAAGAACCTTACCTGGGTTTGACATATACCGGAAAGCTGCAGAGATGTAGCCCCCGCAAGGTCGGTATACAGGTGGTGCATGGCTGTCGTCAGCTCGTGTCGTGAGATGTTGGGTTAAGTCCCG	x27F_bac_PacBio.ASV3634_x27F_bac_PacBio.ASV467_x27F_bac_PacBio.ASV127	0.554279	0.520402	Low	3.59372	0.88204	Low	0.172746	0.798251	Low	2.2238	0.803486	Low	2.27358	0.842822	5	0	0.7694	1.305893e-01	48.750
k__Bacteria	Topsoil	2022	p__Firmicutes	c__Bacilli	o__Alicyclobacillales	f__Alicyclobacillaceae	g__Tumebacillus	s__unidentified	g__Tumebacillus sp ASV211	GTAGTCCACGCCGTAAACGATGAGTGCTAGGTGTTGGGGGGTACCACCCTCAGTGCCGAAGCTAACGCATTAAGCACTCCGCCTGGGGAGTACGGTCGCAAGACTGAAACTCAAAGGAATTGACGGGGGCCCGCACAAGCAGTGGAGCATGTGGTTTAATTCGAAGCAACGCGAAGAACCTTACCAAGACTTGACATCCCGCTGACCGCTCTAGAGATAGAGTTTCCCTTCGGGGCAGCGGTGACAGGTGGTGCATGGTTGTCGTCAGCTCGTGTCGTGAGATGTTGGGTTAAGTCCCG				High	-1.90072	-0.405111	High	0.0332495	-0.151128	High	-1.24368	-0.432593	High	-1.1997	-0.404854	0	4	-0.348422	2.126604e-01	75.000
k__Bacteria	Topsoil	2022	p__Gemmatimonadota	c__Gemmatimonadetes	o__Gemmatimonadales	f__Gemmatimonadaceae	g__unidentified	s__unidentified	f__Gemmatimonadaceae sp ASV215	GTAGTCCACGCCGTAAACGATGGGTACTAGGTGCCTGGGGGAGCGACCCCTTGGGTGCCGGCGCTAACGCAGGAAGTACCCCGCCTGGGGAGTACGGCCGCAAGGCTGAAACTCAAAGGAATTGACGGGGGCCCGCACAAGCGGTGGAGCATGTGGTTTAATTCGACGCAACGCGAAGAACCTTACCTAGGCTTGACATGCATGGGAAACTCCTCAGAAACGAGGAGCCTCCTTCGGGATCCATGCACAGGTGCTGCATGGCTGTCGTCAGCTCGTGTCGTGAGATGTTGGGTTAAGTCCCG				Low	1.50317	0.368936	Low	0.0227829	0.105279	Low	0.911679	0.329401	Low	0.955929	0.354365	4	0	0.289495	1.797574e-01	88.125
k__Bacteria	Topsoil	2022	p__Proteobacteria	c__Gammaproteobacteria	o__Burkholderiales	f__Nitrosomonadaceae	g__Ellin6067	s__unidentified	g__Ellin6067 sp ASV219	GTAGTCCACGCCCTAAACGATGTCGACTGGTTGTTGGGGGTTTGACACTCTCAGTAACGAAGCTAACGCGTGAAGTCGACCGCCTGGGGAGTACGGCCGCAAGGTTAAAACTCAAAGGAATTGACGGGGACCCGCACAAGCGGTGGATTATGTGGATTAATTCGATGCAACGCGAAAAACCTTACCTACCCTTGACATGTCCGGAAGGCTGCTGAAAGGCGGCTGTGCCCGAAAGGGAACTGGAACACAGGTGCTGCATGGCTGTCGTCAGCTCGTGTCGTGAGATGTTGGGTTAAGTCCCG				High	-1.28969	-0.274878	High	0.0207026	-0.0940994	High	-0.852585	-0.296556	High	-0.811822	-0.273959	0	4	-0.234873	1.678023e-01	78.125
k__Bacteria	Topsoil	2022	p__Actinobacteriota	c__Actinobacteria	o__Streptomycetales	f__Streptomycetaceae	g__Streptomyces	s__Streptomyces anulatus	s__Streptomyces anulatus ASV221	GTAGTCCACGCCGTAAACGTTGGGAACTAGGTGTTGGCGACATTCCACGTCGTCGGTGCCGCAGCTAACGCATTAAGTTCCCCGCCTGGGGAGTACGGCCGCAAGGCTAAAACTCAAAGGAATTGACGGGGGCCCGCACAAGCAGCGGAGCATGTGGCTTAATTCGACGCAACGCGAAGAACCTTACCAAGGCTTGACATATACCGGAAAGCATCAGAGATGGTGCCCCCCTTGTGGTCGGTATACAGGTGGTGCATGGCTGTCGTCAGCTCGTGTCGTGAGATGTTGGGTTAAGTCCCG	x27F_bac_PacBio.ASV13960			High	-0.923059	-0.196736	High	0.00451516	-0.0205227	High	-0.548934	-0.190937				0	3	-0.136065	1.149167e-01	88.125
k__Bacteria	Topsoil	2022	p__Actinobacteriota	c__Thermoleophilia	o__Solirubrobacterales	f__67-14	g__unidentified	s__unidentified	f__67-14 sp ASV225	GTAGTCCACGCCGTAAACGATGGGCACTAGGTGTGGGAGGTGTCGACTCCTCCCGTGCCGTCGCTAACGCACTAAGTGCCCCGCCTGGGGAGTACGGCCGCAAGGCTAAAACTCAAAGGAATTGACGGGGGCCCGCACAAGCAGCGGAGCATGTGGTTTAATTCGACGCAACGCGAAGAACCTTACCTGGGCTTGACATGTTGGTGACCGCCGTGGAAACACGGTTTTCCTTCGGGACACCATCACAGGTGGTGCATGGCTGTCGTCAGCTCGTGTCGTGAGATGTTGGGTTAAGTCCCG				High	-1.62868	-0.347129	High	0.0219402	-0.0997244	High	-1.01461	-0.352912	High	-0.970879	-0.327635	0	4	-0.28185	1.569366e-01	87.500
k__Bacteria	Topsoil	2022	p__Chloroflexi	c__Chloroflexia	o__Chloroflexales	f__Roseiflexaceae	g__unidentified	s__unidentified	f__Roseiflexaceae sp ASV227	GTAGTCCACGCCGTAAACGATGGCCACTCGGCCTTTGGGGGCGGAATCTCCGTCCGTGGGGGCCTTAGCTAACGCGGGAAGTGGCCCGCCTGGGAACTACGAGCGCAAGCTTAAAACTCAAAGGAATTGACGGGGGCCCGCACAAGCAGCGGAGCGTGTGGTTTAATTCGACGCAACGCGCAGAACCTTACCCAGGTTTGACATGGCCCTGCAAGCCGGTGAAAGCCGGTCGCCTTCGAGGGTGGGCCACAGATGCTGCATGGCTGTCGTCAGCTCGTGTCGTGAGATGTTGGGTTAAGTCCCG				Low	0.887353	0.217791	Low	0.0258356	0.119385	Low	0.513175	0.185417				3	0	0.174198	1.269770e-01	78.125
k__Bacteria	Topsoil	2022	p__Actinobacteriota	c__Actinobacteria	o__Frankiales	f__Geodermatophilaceae	g__Modestobacter	s__Modestobacter marinus	s__Modestobacter marinus ASV228	GTAGTCCACGCCGTAAACGTTGGGCGCTAGGTGTGGGGGCCATTCCACGGTCTCCGTGCCGCAGCTAACGCATTAAGCGCCCCGCCTGGGGAGTACGGCCGCAAGGCTAAAACTCAAAGGAATTGACGGGGGCCCGCACAAGCGGCGGAGCATGTTGCTTAATTCGATGCAACGCGAAGAACCTTACCTAGGCTTGACATGCACGGAAATCTCGTAGAGATACGGGGTGCCTTTGGCGTCGTGCACAGGTGGTGCATGGTTGTCGTCAGCTCGTGTCGTGAGATGTTGGGTTAAGTCCCG							Low	0.00281403	0.0130035							1	0	0.0130035	6.954252e-02	80.000
k__Bacteria	Topsoil	2022	p__Bacteroidota	c__Bacteroidia	o__Chitinophagales	f__Chitinophagaceae	g__Flavisolibacter	s__Flavisolibacter tropicus	s__Flavisolibacter tropicus ASV231	GTAGTCCACGCCCTAAACTATGGATACTCGACATACGCGATACACTGTGTGTGTCTGAGCGAAAGCATTAAGTATCCCACCTGGGAAGTACGACCGCAAGGTTGAAACTCAAAGGAATTGGCGGGGGTCCGCACAAGCGGTGGAGCATGTGGTTTAATTCGATGATACGCGAGGAACCTTACCTGGGCTAGAATGCTGGTGGACCGTGGGTGAAAGCTCACTTTGTAGCAATACACCGCCAGTAAGGTGCTGCATGGCTGTCGTCAGCTCGTGCCGTGAGGTGTTGGGTTAAGTCCCG				Low	0.739323	0.181459	Low	0.00770283	0.0355944	Low	0.452437	0.163471				3	0	0.126841	1.148976e-01	93.125
k__Bacteria	Topsoil	2022	p__Proteobacteria	c__Alphaproteobacteria	o__Rhizobiales	f__Xanthobacteraceae	g__unidentified	s__unidentified	f__Xanthobacteraceae sp ASV230	GTAGTCCACGCCGTAAACGATGGATGCTAGCCGTTGGCAGGCTTGCCTGTCAGTGGCGCAGCTAACGCATTAAGCATCCCGCCTGGGGAGTACGGTCGCAAGATTAAAACTCAAAGGAATTGACGGGGGCCCGCACAAGCGGTGGAGCATGTGGTTCAATTCGAAGCAACGCGCAGAACCTTACCAACCTTTGACATGTCCCGTATGAGCAACAGAGATGTAGCTCTTCAGTTCGGCTGGCGGGAACACAGGTGCTGCATGGCTGTCGTCAGCTCGTGTCGTGAGATGTTGGGTTAAGTCCCG				Low	1.40568	0.34501	Low	0.00707122	0.0326758	Low	0.786751	0.284263	Low	0.826191	0.306271	4	0	0.242055	1.674869e-01	85.625
k__Bacteria	Topsoil	2022	p__Chloroflexi	c__Dehalococcoidia	o__S085	f__unidentified	g__unidentified	s__unidentified	o__S085 sp ASV235	GTAGTCCACGCCGTAAACTATGGACACTAGGTGTGGGGGGTATCGACCCCCTCCGTGCCGCAGCTAACGCAATAAGTGTCCCGCCTGGGGAGTACGGCCGCAAGGCTAAAACTCAAAGGAATTGACGGGGGCCCGCACAAGCAGCGGAGCGTGCGGTTTAATTCGTCGCAACGCGAAGAACCTTACCAAGGCTTGACATGCTAGTGGTACCGATCCGAAAGGTGAGGGACCCTTCGGGGAGCTAGCACAGGTGCTGCATGGCTGTCGTCAGCTCGTGCCGTGAGGTGTTGGGTTAAGTCCCG				High	-1.06478	-0.226943	High	0.00486897	-0.0221309	High	-0.682882	-0.237528				0	3	-0.162201	1.605202e-01	55.625
k__Bacteria	Topsoil	2022	p__Actinobacteriota	c__Actinobacteria	o__Micrococcales	f__Intrasporangiaceae	g__Lapillicoccus	s__unidentified	g__Lapillicoccus sp ASV238	GTAGTCCATGCCGTAAACGTTGGGAACTAGGTGTGGGTCTCATTCCACGAGATCCGTGCCGCAGCTAACGCATTAAGTTCCCCGCCTGGGGAGTACGGCCGCAAGGCTAAAACTCAAAGGAATTGACGGGGGCCCGCACAAGCGGCGGAGCATGCGGATTAATTCGATGCAACGCGAAGAACCTTACCAAGGCTTGACATATACCGGAAACATTCAGAGATGGATGCCCCGCAAGGTCGGTATACAGGTGGTGCATGGTTGTCGTCAGCTCGTGTCGTGAGATGTTGGGTTAAGTCCCG	x27F_bac_PacBio.ASV593			High	-1.84615	-0.393479	High	0.0154062	-0.0700256	High	-1.14344	-0.397726	High	-1.09484	-0.369468	0	4	-0.307675	1.336570e-01	85.625
k__Bacteria	Topsoil	2022	p__Chloroflexi	c__Chloroflexia	o__Chloroflexales	f__Roseiflexaceae	g__Kouleothrix	s__unidentified	g__Kouleothrix sp ASV239	GTAGTCCACGCCGTAAACGATGAATACTCGGCATCTGGGGGGCGATTTTCGTCCGCCGGGTGCCCCAGCTAACGCGGTAAGTATTCCGCCTGGGAACTACGAGCGCAAGCTTAAAACTCAAAGGAATTGACGGGGGCCCGCACAAGCAGCGGAGCGTGTGGTTTAATTCGACGCAACGCGCAGAACCTTACCCAGGTTTGACATGCTACTGCAAGCCGGTGAAAGCCGGTCGCCTTCGAGGGTGTAGCACAGATGCTGCATGGCTGTCGTCAGCTCGTGTCGTGAGATGTTGGGTTAAGTCCCG				High	-1.09034	-0.232389				High	-0.697745	-0.242698				0	2	-0.237543	1.562580e-01	50.625
k__Bacteria	Topsoil	2022	p__Chloroflexi	c__Chloroflexia	o__Chloroflexales	f__Roseiflexaceae	g__unidentified	s__unidentified	f__Roseiflexaceae sp ASV244	GTAGTCCACGCCGTAAACGATGGCCACTCGGCCTTTGGGGGCGGAACATCCGTCCGTGGGGGCCTTAGCTAACGCGGGAAGTGGCCCGCCTGGGAACTACGAGCGCAAGCTTAAAACTCAAAGGAATTGACGGGGGCCCGCACAAGCAGCGGAGCGTGTGGTTTAATTCGACGCAACGCGCAGAACCTTACCCAGGTTTGACATGGCACTGCAAGCCGGTGAAAACCGGTCGCCTTCGAGGGTGTGCCACAGATGCTGCATGGCTGTCGTCAGCTCGTGTCGTGAGATGTTGGGTTAAGTCCCG				Low	1.68528	0.413633	Low	0.0275666	0.127384	Low	1.01943	0.368332	Low	1.06254	0.393887	4	0	0.325809	1.530471e-01	29.375
k__Bacteria	Topsoil	2022	p__Gemmatimonadota	c__Gemmatimonadetes	o__Gemmatimonadales	f__Gemmatimonadaceae	g__unidentified	s__unidentified	f__Gemmatimonadaceae sp ASV245	GTAGTCCACGCCGTAAACGATGGGCACTAGGCGTCGGGGGGAGCGACCCTCCCGGTGCCGTCGCTAACGCAGTAAGTGCCCCGCCTGGGGAGTACGGCCGCAAGGCTGAAACTCAAAGGAATTGACGGGGGCCCGCACAAGCGGTGGAGCATGTGGTTTAATTCGAAGCAACGCGAAGAACCTTACCTGGGCTTGACATGCACGGGAAAGCCGGTGGAAACATCGGTTCCTCTTCGGAGTCCGTGCACAGGTGCTGCATGGCTGTCGTCAGCTCGTGTCGTGAGATGTTGGGTTAAGTCCCG				Low	0.970565	0.238215	Low	0.0207484	0.0958776	Low	0.563654	0.203655				3	0	0.179249	1.332078e-01	89.375
k__Bacteria	Topsoil	2022	p__Proteobacteria	c__Gammaproteobacteria	o__Gammaproteobacteria_Incertae_Sedis	f__unidentified	g__Acidibacter	s__unidentified	g__Acidibacter sp ASV248	GTAGTCCACGCCATAAACGATGAGGACTAGACGTTGGAGGGGTAAGCCTTTCAGTGTCGTAGCTAACGCGCTAAGTCCTCCGCCTGGGGAGTACGGCCGCAAGGTTGAAACTCAAAGGAATTGACGGGGACCCGCACAAGCGGTGGAGCATGTGGTTTAATTCGATGCAACGCGAAGAACCTTACCTGGTCTTGACATCCATGGAATCCCGCAGAGATGTGGGAGTGCCGTAAGGAACCATGAGACAGGTGCTGCATGGCTGTCGTCAGCTCGTGTCGTGAGATGTTGGGTTAAGTCCCG	x27F_bac_PacBio.ASV247			High	-1.55152	-0.330684	High	0.0286765	-0.130343	High	-0.985211	-0.342688	High	-0.936441	-0.316013	0	4	-0.279932	2.473982e-01	75.000
k__Bacteria	Topsoil	2022	p__Actinobacteriota	c__Actinobacteria	o__Micrococcales	f__Micrococcaceae	g__Paenarthrobacter	s__unidentified	g__Paenarthrobacter sp ASV249	GTAGTCCATGCCGTAAACGTTGGGCACTAGGTGTGGGGGACATTCCACGTTTTCCGCGCCGTAGCTAACGCATTAAGTGCCCCGCCTGGGGAGTACGGCCGCAAGGCTAAAACTCAAAGGAATTGACGGGGGCCCGCACAAGCGGCGGAGCATGCGGATTAATTCGATGCAACGCGAAGAACCTTACCAAGGCTTGACATGAACCGGTAATACCTGGAAACAGGTGCCCCGCTTGCGGTCGGTTTACAGGTGGTGCATGGTTGTCGTCAGCTCGTGTCGTGAGATGTTGGGTTAAGTCCCG	x27F_bac_PacBio.ASV28147			Low	1.63855	0.402165	Low	0.0227376	0.105069	Low	0.986522	0.356443	Low	1.0394	0.385307	4	0	0.312246	7.672900e-02	80.625
k__Bacteria	Topsoil	2022	p__Firmicutes	c__Bacilli	o__Bacillales	f__Bacillaceae	g__Bacillus	s__Bacillus mycoides KBAB4	s__Bacillus mycoides KBAB4 ASV250	GTAGTCCACGCCGTAAACGATGAGTGCTAAGTGTTAGAGGGTTTCCGCCCTTTAGTGCTGAAGTTAACGCATTAAGCACTCCGCCTGGGGAGTACGGCCGCAAGGCTGAAACTCAAAGGAATTGACGGGGGCCCGCACAAGCGGTGGAGCATGTGGTTTAATTCGAAGCAACGCGAAGAACCTTACCAGGTCTTGACATCCTCTGAAAACTCTAGAGATAGAGCTTCTCCTTCGGGAGCAGAGTGACAGGTGGTGCATGGTTGTCGTCAGCTCGTGTCGTGAGATGTTGGGTTAAGTCCCG	x27F_bac_PacBio.ASV626			High	-0.679944	-0.14492	High	0.0086094	-0.0391322	High	-0.427461	-0.148684				0	3	-0.110912	9.488632e-02	89.375
k__Bacteria	Topsoil	2022	p__Actinobacteriota	c__Actinobacteria	o__Micrococcales	f__Microbacteriaceae	g__Agromyces	s__unidentified	g__Agromyces sp ASV253	GTAGTCCACGCCGTAAACGTTGGGCGCTAGATGTGGGGACCTTTCCACGGTTTCCGTGTCGTAGCTAACGCATTAAGCGCCCCGCCTGGGGAGTACGGCCGCAAGGCTAAAACTCAAAGGAATTGACGGGGGCCCGCACAAGCGGCGGAGCATGCGGATTAATTCGATGCAACGCGAAGAACCTTACCAAGGCTTGACATGACCGAGAACGCCCTAGAAATAGGGAACTCTTTGGACACTCGGTTACAGGTGGTGCATGGTTGTCGTCAGCTCGTGTCGTGAGATGTTGGGTTAAGTCCCG							Low	0.00409481	0.0189219							1	0	0.0189219	1.972840e-01	83.125
k__Bacteria	Topsoil	2022	p__Chloroflexi	c__TK10	o__unidentified	f__unidentified	g__unidentified	s__unidentified	c__TK10 sp ASV254	GTAGTCCACGCCGTAAACGATGAGTACTAGGTGTCGGGGGTATCGACCCCCTCGGTGCCGTCGCTAACGCATTAAGTACTCCGCCTGGGGACTACGGCCGCAAGGCTAAAACTCAAAGGAATTGACGGGGGCCCGCACAAGCAGCGGAGCGTGTGGTTTAATTCGATGCAACGCGAAGAACCTTACCTGGGCTTGACATATACGTGGTAGGGATCCGAAAGGTGACCGACCCGCAAGGGAGCGTATACAGGTGCTGCATGGCTGTCGTCAGCTCGTGCCGTGAGGTGTTGGGTTAAGTCCCG				Low	1.37983	0.338664	Low	0.0185572	0.0857517	Low	0.81426	0.294202				3	0	0.239539	1.609694e-01	72.500
k__Bacteria	Topsoil	2022	p__Actinobacteriota	c__Actinobacteria	o__Micrococcales	f__Microbacteriaceae	g__unidentified	s__unidentified	f__Microbacteriaceae sp ASV255	GTAGTCCACGCCGTAAACGTTGGGAACTAGATGTGGGGACCATTCCACGGTCTCCGTGTCGCAGCTAACGCATTAAGTTCCCCGCCTGGGGAGTACGGCCGCAAGGCTAAAACTCAAAGGAATTGACGGGGGCCCGCACAAGCGGCGGAGCATGCGGATTAATTCGATGCAACGCGAAGAACCTTACCAAGGCTTGACATATACCGGAAACGGCCAGAGATGGTCGCCCCGCAAGGTCGGTATACAGGTGGTGCATGGTTGTCGTCAGCTCGTGTCGTGAGATGTTGGGTTAAGTCCCG							Low	0.0118425	0.0547236							1	0	0.0547236	3.306543e-02	83.125
k__Bacteria	Topsoil	2022	p__Actinobacteriota	c__Thermoleophilia	o__Gaiellales	f__unidentified	g__unidentified	s__unidentified	o__Gaiellales sp ASV257	GTAGTCCACGCCGTAAACGATGGGTGCTAGGTGTGAGCGGTGTCGACTCCGCTCGTGCCGAAGCTAACGCATTAAGCACCCCGCCTGGGGAGTACGGCCGCAAGGCTAAAACTCAAAGGAATTGACGGGGGCCCGCACAAGCAGCGGAGCATGTGGTTTAATTCGACGCAACGCGAAGAACCTTACCAGGGCTTGACATGCACGGGAATGTCGTAGAAATACGGCAGCCCTTCGGGGCTCGTGCACAGGTGGTGCATGGCTGTCGTCAGCTCGTGTCGTGAGATGTTGGGTTAAGTCCCG				High	-1.13178	-0.241221	High	0.0738623	-0.335726	High	-0.803903	-0.279623				0	3	-0.285523	7.737884e-02	40.625
k__Bacteria	Topsoil	2022	p__Firmicutes	c__Bacilli	o__Exiguobacterales	f__Exiguobacteraceae	g__Exiguobacterium	s__unidentified	g__Exiguobacterium sp ASV260	GTAGTCCACGCCGTAAACGATGAGTGCTAGGTGTTGGGGGGTTTCCGCCCCTCAGTGCTGAAGCTAACGCATTAAGCACTCCGCCTGGGGAGTACGGCCGCAAGGCTGAAACTCAAAGGAATTGACGGGGACCCGCACAAGCGGTGGAGCATGTGGTTTAATTCGAAGCAACGCGAAGAACCTTACCAACTCTTGACATCCCCTTGACCGCTTGAGAGATCAAGTTTTCCCTTCGGGGACAAGGGTGACAGGTGGTGCATGGTTGTCGTCAGCTCGTGTCGTGAGATGTTGGGTTAAGTCCCG				Low	0.617015	0.15144	Low	0.030086	0.139026							2	0	0.145233	7.454056e-03	29.375
k__Bacteria	Topsoil	2022	p__Chloroflexi	c__Dehalococcoidia	o__S085	f__unidentified	g__unidentified	s__unidentified	o__S085 sp ASV261	GTAGTCCACGCCGTAAACTATGGACACTAGGTGTGGGGGGTATCGACCCCCTCCGTGCCGAAGCTAACGCAATAAGTGTCCCGCCTGGGGAGTACGGCCGCAAGGCTAAAACTCAAAGGAATTGACGGGGGCCCGCACAAGCAGCGGAGCGTGCGGTTTAATTCGTCGCAACGCGAAGAACCTTACCAAGGCTTGACATGGTAGTGGTACCAATTCGAAAGATGCGGGACCCTTCGGGGAGCTATCACAGGTGCTGCATGGCTGTCGTCAGCTCGTGCCGTGAGGTGTTGGGTTAAGTCCCG				High	-1.44558	-0.308104	High	0.0104769	-0.0476206	High	-0.902035	-0.313756	High	-0.855097	-0.288563	0	4	-0.239511	1.774448e-01	83.750
k__Bacteria	Topsoil	2022	p__Firmicutes	c__Bacilli	o__Bacillales	f__Bacillaceae	g__Bacillus	s__unidentified	g__Bacillus sp ASV262	GTAGTCCACGCCGTAAACGATGAGTGCTAAGTGTTAGAGGGTTTCCGCCCTTTAGTGCTGCAGCAAACGCATTAAGCACTCCGCCTGGGGAGTACGGCCGCAAGGCTGAAACTCAAAGGAATTGACGGGGGCCCGCACAAGCGGTGGAGCATGTGGTTTAATTCGAAGCAACGCGAAGAACCTTACCAGGTCTTGACATCCTCTGACAACCCTAGAGATAGGGCGTTCCCCTTCGGGGGACAGAGTGACAGGTGGTGCATGGTTGTCGTCAGCTCGTGTCGTGAGATGTTGGGTTAAGTCCCG	x27F_bac_PacBio.ASV5004_x27F_bac_PacBio.ASV459			High	-1.04183	-0.222051	High	0.0160262	-0.0728437	High	-0.682282	-0.237319				0	3	-0.177404	1.240527e-01	56.875
k__Bacteria	Topsoil	2022	p__Actinobacteriota	c__Actinobacteria	o__Micrococcales	f__Intrasporangiaceae	g__unidentified	s__unidentified	f__Intrasporangiaceae sp ASV263	GTAGTCCACGCCGTAAACGTTGGGAACTAGGTGTGGGCCTCATTCCACGAGGTCTGTGCCGCAGCTAACGCATTAAGTTCCCCGCCTGGGGAGTACGGCCGCAAGGCTAAAACTCAAAGGAATTGACGGGGGCCCGCACAAGCGGCGGAGCATGTGGATTAATTCGATGCAACGCGAAGAACCTTACCAAGGCTTGACATACACCGGAAACACCCAGAGATGGGTGCCCCGCAAGGTCGGTGTACAGGTGGTGCATGGTTGTCGTCAGCTCGTGTCGTGAGATGTTGGGTTAAGTCCCG	x27F_bac_PacBio.ASV2843			High	-1.05798	-0.225492	High	0.0138368	-0.0628922	High	-0.694758	-0.241659				0	3	-0.176681	1.686528e-01	71.875
k__Bacteria	Topsoil	2022	p__Myxococcota	c__Polyangia	o__Haliangiales	f__Haliangiaceae	g__Haliangium	s__unidentified	g__Haliangium sp ASV264	GTAGTCCACGCCGTAAACGATGAGTGCTAGATGTTTCTGGTATTGACCCCGGAGGCGTCGTAGCTAACGCGTTAAGCACTCCGCCTGGGGAGTACGGCCGCAAGGCTAAAACTCAAAGGAATTGACGGGGGCCCGCACAAGCGGTGGAGCATGTGGTTCAATTCGACGCAACGCGAAGAACCTTACCTGGGTTGGAACCCTCCAGAAGTCCGCAGAGATGTGGATGTGCCCGCAAGGGAATTGGATGTCCAGGTGCTGCATGGCTGTCGTCAGCTCGTGTCGTGAGATGTTGGGTTAAGTCCCG				High	-1.59648	-0.340266	High	0.0180778	-0.0821688	High	-0.957928	-0.333198	High	-0.896351	-0.302484	0	4	-0.264529	1.517283e-01	71.875
k__Bacteria	Topsoil	2022	p__Proteobacteria	c__Gammaproteobacteria	o__PLTA13	f__unidentified	g__unidentified	s__unidentified	o__PLTA13 sp ASV265	GTAGTCCACGCCCTAAACGATGACGACTGGATGTCGGAGGGGTCTGCCTTTCGGTGTCGTAGCTAACGCGTTAAGTCGTCCGCCTGGGGAGTACGGCCGCAAGGTTGAAACTCAAAGGAATTGACGGGGACCCGCACAAGCGGTGGAGCATGTGGTTCAATTCGATGCAACGCGAAGAACCTTACCTGGCCTTGACATCCGCGGAACTTGGCAGAAATGCCTTGGTGCCTTCGGGAATCGCGAGACAGGTGCTGCATGGCTGTCGTCAGCTCGTGTCGTGAGATGTTGGGTTAAGTCCCG							Low	0.0416642	0.192528							1	0	0.192528	1.908907e-01	32.500
k__Bacteria	Topsoil	2022	p__Actinobacteriota	c__Thermoleophilia	o__Gaiellales	f__unidentified	g__unidentified	s__unidentified	o__Gaiellales sp ASV266	GTAGTCCACGCCGTAAACGATGGGTGCTAGGTGTGGGGAGTGTCGACTCTCTCCGTGCCGAAGCTAACGCATTAAGCACCCCGCCTGGGGAGTACGGCCGCAAGGCTAAAACTCAAAGGAATTGACGGGGGCCCGCACAAGCAGCGGAGCATGTTCTTTAATTCGACGCAACGCGAAGAACCTTACCAGGGCTTGACATGCACGGGAATGTCATAGAGATATGGCAGCCCTTCGGGGCTCGTGCACAGGTGTTGCATGGCCGTCGTCAGCTCGTGTCGTGAGATGTTGGGTTAAGTCCCG				High	-1.62363	-0.346053	High	0.036427	-0.165571	High	-1.01723	-0.353826				0	3	-0.288483	9.857512e-02	45.625
k__Bacteria	Topsoil	2022	p__Actinobacteriota	c__Actinobacteria	o__Micrococcales	f__Microbacteriaceae	g__Microbacterium	s__Microbacterium oxydans	s__Microbacterium oxydans ASV267	GTAGTCCACCCCGTAAACGTTGGGAACTAGTTGTGGGGTCCATTCCACGGATTCCGTGACGCAGCTAACGCATTAAGTTCCCCGCCTGGGGAGTACGGCCGCAAGGCTAAAACTCAAAGGAATTGACGGGGACCCGCACAAGCGGCGGAGCATGCGGATTAATTCGATGCAACGCGAAGAACCTTACCAAGGCTTGACATATACGAGAACGGGCCAGAAATGGTCAACTCTTTGGACACTCGTAAACAGGTGGTGCATGGTTGTCGTCAGCTCGTGTCGTGAGATGTTGGGTTAAGTCCCG				High	-0.97109	-0.206973	High	0.00780471	-0.0354746	High	-0.61573	-0.21417				0	3	-0.152206	9.712253e-02	88.750
k__Bacteria	Topsoil	2022	p__Actinobacteriota	c__Actinobacteria	o__Frankiales	f__Nakamurellaceae	g__Nakamurella	s__unidentified	g__Nakamurella sp ASV268	GTAGTCCACGCCGTAAACGGTGGGCGCTAGGTGTGGGGGACTTCCACGTTCTCTGTGCCGCAGCTAACGCATTAAGCGCCCCGCCTGGGGAGTACGGCCGCAAGGCTAAAACTCAAAGGAATTGACGGGGGCCCGCACAAGCGGCGGAGCATGCTGATTAATTCGATGCAACGCGAAGAACCTTACCAAGGCTTGACATACACCGGAAACTTCCAGAAATGGTTGCCCCGCAAGGTCGGTGTACAGGTGGTGCATGGTTGTCGTCAGCTCGTGTCGTGAGATGTTGGGTTAAGTCCCG				Low	0.622555	0.152799	Low	0.0115825	0.0535222	Low	0.410154	0.148194				3	0	0.118172	4.273659e-02	92.500
k__Bacteria	Topsoil	2022	p__Actinobacteriota	c__Actinobacteria	o__Pseudonocardiales	f__Pseudonocardiaceae	g__Actinomycetospora	s__unidentified	g__Actinomycetospora sp ASV269	GTAGTCCATGCCGTAAACGTTGGGCGCTAGGTGTGGGGTCCATTCCACGGGTTCCGTGCCGCAGCTAACGCATTAAGCGCCCCGCCTGGGGAGTACGGCCGCAAGGCTAAAACTCAAAGGAATTGACGGGGGCCCGCACAAGCGGCGGAGCATGTGGATTAATTCGATGCAACGCGAAGAACCTTACCTGGGTTTGACATGCACCAGACAGGCGTAGAGATACGTCCTCCCTTGTGGTTGGTGTGCAGGTGGTGCATGGCTGTCGTCAGCTCGTGTCGTGAGATGTTGGGTTAAGTCCCG				High	-1.38904	-0.296054	High	0.0640337	-0.291051	High	-0.861395	-0.299621				0	3	-0.295575	1.522348e-02	70.625
k__Bacteria	Topsoil	2022	p__Bacteroidota	c__Bacteroidia	o__Cytophagales	f__Hymenobacteraceae	g__Hymenobacter	s__unidentified	g__Hymenobacter sp ASV274	GTAGTCCACGCCGTAAACGATGGATACTCGCTGGTGGCGATAGACGGTCACTGGCTTAGCGAAAGCGTTAAGTATCCCACCTGGGGAGTACGCTCGCAAGAGTGAAACTCAAAAGAATTGACGGGGGCCCGCACAAGTGGTGGAGCATGTGGTTTAATTCGATGATACGCGAGGAACCTTACCTAGGCTAGAATGCGCGTGACCGCCTCAGAGATGAGGCTTTCCTTCGGGACACAAAGCAAGGTGCTGCATGGCCGTCGTCAGCTCGTGCCGTGAGGTGTTGGGTTAAGTCCCG				Low	0.621502	0.152541										1	0	0.152541	3.109679e-02	87.500
k__Bacteria	Topsoil	2022	p__Actinobacteriota	c__Actinobacteria	o__Micrococcales	f__Intrasporangiaceae	g__unidentified	s__unidentified	f__Intrasporangiaceae sp ASV275	GTAGTCCACGCCGTAAACGTTGGGAACTAGGTGTGGGTCTCATTCCACGAGATCCGTGCCGCAGCTAACGCATTAAGTTCCCCGCCTGGGGAGTACGGCCGCAAGGCTAAAACTCAAAGGAATTGACGGGGGCCCGCACAAGCGGCGGAGCATGTGGATTAATTCGATGCAACGCGAAGAACCTTACCAAGGCTTGACATACACCGGAAACACCCAGAGATGGGTGCCCCGCAAGGTCGGTGTACAGGTGGTGCATGGTTGTCGTCAGCTCGTGTCGTGAGATGTTGGGTTAAGTCCCG	x27F_bac_PacBio.ASV2843			High	-0.95251	-0.203013	High	0.00424252	-0.0192835	High	-0.589709	-0.20512				0	3	-0.142472	2.322799e-01	88.125
k__Bacteria	Topsoil	2022	p__Actinobacteriota	c__Thermoleophilia	o__Solirubrobacterales	f__67-14	g__unidentified	s__unidentified	f__67-14 sp ASV276	GTAGTCCACGCCGTAAACGATGGGAACTAGGTGTGGGAGGTGTCGACTCCTCCCGTGCCGTCGCTAACGCATTAAGTTCCCCGCCTGGGGAGTACGGCCGCAAGGCTAAAACTCAAAGGAATTGACGGGGGCCCGCACAAGCAGCGGAGCATGTGGTTTAATTCGATGCAACGCGAAGAACCTTACCTGGGTTTGAAATGTTGGTGACCGGTGTGGAAACACACCTTTCCTTCGGGACACCATCACAGGTGGTGCATGGCTGTCGTCAGCTCGTGTCGTGAGATGTTGGGTTAAGTCCCG	x27F_bac_PacBio.ASV200			Low	1.29384	0.317558	Low	0.0454965	0.210237	Low	0.80326	0.290228				3	0	0.272674	1.403752e-01	65.625
k__Bacteria	Topsoil	2022	p__Actinobacteriota	c__Actinobacteria	o__Micrococcales	f__Micrococcaceae	g__Arthrobacter	s__Arthrobacter globiformis	s__Arthrobacter globiformis ASV281	GTAGTCCATGCCGTAAACGTTGGGCACTAGGTGTGGGGGACATTCCACGTTTTCCGCGCCGTAGCTAACGCATTAAGTGCCCCGCCTGGGGAGTACGGCCGCAAGGCTAAAACTCAAAGGAATTGACGGGGGCCCGCACAAGCGGCGGAGCATGCGGATTAATTCGATGCAACGCGAAGAACCTTACCAAGGCTTGACATGGACCGGACCGCCGCAGAAATGTGGTTTCCCCTTTGGGGCCGGTTCACAGGTGGTGCATGGTTGTCGTCAGCTCGTGTCGTGAGATGTTGGGTTAAGTCCCG	x27F_bac_PacBio.ASV4951			Low	1.46726	0.360122	Low	0.0324044	0.149739	Low	0.903665	0.326505				3	0	0.278789	1.581598e-01	80.625
k__Bacteria	Topsoil	2022	p__Actinobacteriota	c__Actinobacteria	o__Propionibacteriales	f__Nocardioidaceae	g__Nocardioides	s__unidentified	g__Nocardioides sp ASV282	GTAGTCCACACCGTAAACGTTGGGCGCTAGGTGTGGGGCCTATTCCATGGGTTCCGTGCCGCAGCTAACGCATTAAGCGCCCCGCCTGGGGAGTACGGCCGCAAGGCTAAAACTCAAAGGAATTGACGGGGGCCCGCACAAGCGGCGGAGCATGCGGATTAATTCGATGCAACGCGAAGAACCTTACCTGGGTTTGACATACACCGGAAAGCTGCAGAGATGTAGCCCCTTTTAGTCGGTGTACAGGTGGTGCATGGCTGTCGTCAGCTCGTGTCGTGAGATGTTGGGTTAAGTCCCG				High	-1.16944	-0.249249	High	0.0177667	-0.0807546	High	-0.783366	-0.27248	High	-0.746663	-0.25197	0	4	-0.213613	9.923452e-02	94.375
k__Bacteria	Topsoil	2022	p__Actinobacteriota	c__Thermoleophilia	o__Gaiellales	f__Gaiellaceae	g__Gaiella	s__unidentified	g__Gaiella sp ASV283	GTAGTCCACGCCGTAAACGATGGGTGCTAGGTGTGGGGGGTGTCGACTCCCCCCGTGCCGAAGCTAACGCATTAAGCACCCCGCCTGGGGAGTACGGCCGCAAGGCTAAAACTCAAAGGAATTGACGGGGGCCCGCACAAGCAGCGGAGCATGTGGTTTAATTCGACGCAACGCGAAGAACCTTACCAAGGCTTGACATGCATTTGAAAAACGTGGAAACACGTTCCCTCTTCGGAGCAAATGCACAGGTGGTGCATGGCTGTCGTCAGCTCGTGTCGTGAGATGTTGGGTTAAGTCCCG	x27F_bac_PacBio.ASV17446_x27F_bac_PacBio.ASV551			High	-1.2091	-0.257701	High	0.00823825	-0.0374452	High	-0.74997	-0.260863				0	3	-0.185336	2.402213e-01	71.250
k__Bacteria	Topsoil	2022	p__Proteobacteria	c__Gammaproteobacteria	o__Burkholderiales	f__Oxalobacteraceae	g__Noviherbaspirillum	s__unidentified	g__Noviherbaspirillum sp ASV286	GTAGTCCACGCCCTAAACGATGTCAACTAGTTGTCGGGTCTTAATTGACTTGGTAACGCAGCTAACGCGTGAAGTTGACCGCCTGGGGAGTACGGTCGCAAGATTAAAACTCAAAGGAATTGACGGGGACCCGCACAAGCGGTGGATGATGTGGATTAATTCGATGCAACGCGAAAAACCTTACCTACCCTTGACATGTACGGAAGCCCCGAGAGATCGGGGCGTGCTCGAAAGAGAGCCGTAACACAGGTGCTGCATGGCTGTCGTCAGCTCGTGTCGTGAGATGTTGGGTTAAGTCCCG				Low	1.83564	0.450539	Low	0.0393796	0.181971	Low	1.1067	0.399865	Low	1.15389	0.427749	4	0	0.365031	9.931097e-02	79.375
k__Bacteria	Topsoil	2022	p__Proteobacteria	c__Gammaproteobacteria	o__Burkholderiales	f__Nitrosomonadaceae	g__Ellin6067	s__unidentified	g__Ellin6067 sp ASV289	GTAGTCCACGCCCTAAACGATGTCGACTGGTTGTTGGGGGTTTGACACTCTCAGTAACGAAGCTAACGCGTGAAGTCGACCGCCTGGGGAGTACGGCCGCAAGGTTAAAACTCAAAGGAATTGACGGGGACCCGCACAAGCGGTGGATTATGTGGATTAATTCGATGCAACGCGAAAAACCTTACCTACCCTTGACATGTCCGAGAGCCCGTAGAGATATGGGTGTGCCCGAAAGGGAATCGGAACACAGGTGCTGCATGGCTGTCGTCAGCTCGTGTCGTGAGATGTTGGGTTAAGTCCCG				High	-1.73623	-0.370051	High	0.0291532	-0.13251	High	-1.12795	-0.392338	High	-1.08275	-0.365387	0	4	-0.315072	1.575291e-01	87.500
k__Bacteria	Topsoil	2022	p__Actinobacteriota	c__Actinobacteria	o__Frankiales	f__Sporichthyaceae	g__unidentified	s__unidentified	f__Sporichthyaceae sp ASV291	GTAGTCCACGCCGTAAACGTTGGGCGCTAGGTGTGGGGAACCTTCCACGTTCTCCGTGCCGCAGCTAACGCATTAAGCGCCCCGCCTGGGGAGTACGGCCGCAAGGCTAAAACTCAAAGGAATTGACGGGGGCCCGCACAAGCGGCGGAGCATGTGGCTTAATTCGACGCAACGCGAAGAACCTTACCAAGGCTTGACATACACCGGAAACTGCCAGAGATGGTGGCCCCGCAAGGTCGGTGTACAGGTGGTGCATGGTTGTCGTCAGCTCGTGTCGTGAGATGTTGGGTTAAGTCCCG				Low	0.628289	0.154207										1	0	0.154207	9.729455e-02	72.500
k__Bacteria	Topsoil	2022	p__Actinobacteriota	c__Actinobacteria	o__Pseudonocardiales	f__Pseudonocardiaceae	g__Pseudonocardia	s__unidentified	g__Pseudonocardia sp ASV292	GTAGTCCACGCCGTAAACGTTGGGCGCTAGGTGTGGGGGCCATTCCACGGTCTCTGTGCCGTAGCTAACGCATTAAGCGCCCCGCCTGGGGAGTACGGCCGCAAGGCTAAAACTCAAAGGAATTGACGGGGGCCCGCACAAGCGGCGGAGCATGTGGATTAATTCGATGCAACGCGAAGAACCTTACCTGGGTTTGACATGCGCCAGACGCGTCTAGAGATAGGCGTTCCCTTGTGGTTGGTGTGCAGGTGGTGCATGGCTGTCGTCAGCTCGTGTCGTGAGATGTTGGGTTAAGTCCCG							High	0.0122522	-0.0556897							0	1	-0.0556897	1.240049e-01	78.750
k__Bacteria	Topsoil	2022	p__Proteobacteria	c__Gammaproteobacteria	o__Burkholderiales	f__Comamonadaceae	g__Rhizobacter	s__unidentified	g__Rhizobacter sp ASV296	GTAGTCCACGCCCTAAACGATGTCAACTGGTTGTTGGACGGCTTGCTGTTCAGTAACGAAGCTAACGCGTGAAGTTGACCGCCTGGGGAGTACGGCCGCAAGGTTGAAACTCAAAGGAATTGACGGGGACCCGCACAAGCGGTGGATGATGTGGTTTAATTCGATGCAACGCGAAAAACCTTACCTACCCTTGACATGTCTGGAATCCCGAAGAGATTTGGGAGTGCTCGAAAGAGAGCCAGAACACAGGTGCTGCATGGCCGTCGTCAGCTCGTGTCGTGAGATGTTGGGTTAAGTCCCG							High	0.00591134	-0.0268688	High	-0.368197	-0.128071				0	2	-0.0774697	2.763639e-01	93.750
k__Bacteria	Topsoil	2022	p__Actinobacteriota	c__Acidimicrobiia	o__Actinomarinales	f__unidentified	g__unidentified	s__unidentified	o__Actinomarinales sp ASV299	GTAGTCCACGCTGTAAACGTTGGACACTAGGTGTGGCGGTCTGATCAACGACTGCCGTGCCGAAGCTAACGCATTAAGTGTCCCGCCTGGGGAGTACGGCCGCAAGGCTAAAACTCAAAGGAATTGACGGGTCCCCGCACAAGCGGCGGAGCATGCGGCTTAATTCGATGCAACCCGAAGAACCTTACCTGGGTTTGACATCATGGGAAAAGCCGTGGAAACACGGTGTCCGTAAGGGCCCATGACAGGTGGTGCATGGCTGTCGTCAGCTCGTGTCGTGAGATGTTGGGTTAAGTCCCG				High	-2.90138	-0.618386	High	0.156533	-0.711487	High	-1.82924	-0.636269	High	-1.78426	-0.60212	0	4	-0.642065	6.528989e-02	20.000
k__Bacteria	Topsoil	2022	p__Proteobacteria	c__Alphaproteobacteria	o__Rhizobiales	f__Beijerinckiaceae	g__Methylorosula	s__unidentified	g__Methylorosula sp ASV303	GTAGTCCACGCCGTAAACGATGGATGCCAGCCGTTGGACAGCTTGCTGTTCAGTGGCGCAGTTAACGCTTTAAGCATCCCGCCTGGGGAGTACGGTCGCAAGATTAAAACTCAAAGGAATTGACGGGGGCCCGCACAAGCGGTGGAGCATGTGGTTTAATTCGAAGCAACGCGCAGAACCTTACCAGCCTTTGACATGTCGCGTCTGGTCGCCAGAGATGGCTTCCTTCAGTTCGGCTGGCGCGAACACAGGTGCTGCATGGCTGTCGTCAGCTCGTGTCGTGAGATGTTGGGTTAAGTCCCG	x27F_bac_PacBio.ASV16831_x27F_bac_PacBio.ASV11003			Low	1.17995	0.289606	Low	0.0171038	0.0790361	Low	0.684645	0.247371				3	0	0.205338	6.236561e-02	88.125
k__Bacteria	Topsoil	2022	p__Actinobacteriota	c__Thermoleophilia	o__Gaiellales	f__unidentified	g__unidentified	s__unidentified	o__Gaiellales sp ASV304	GTAGTCCACGCCGTAAACGATGGGAACTAGGTGTGGGCGGTGTCGACTCCGTCCGTGCCGAAGCTAACGCATTAAGTTCCCCGCCTGGGGAGTACGGCCGCAAGGCTAAAACTCAAAGGAATTGACGGGGGCCCGCACAAGCAGCGGAGCATGTGGTTTAATTCGACGCGACGCGAAGAACCTTACCAAGGCTTGACATGCGCTGGAAAGCCGTAGAAATACGGCCCCCCTTCGGGGCCAGTGCACAGGTGGTGCATGGCTGTCGTCAGCTCGTGTCGTGAGATGTTGGGTTAAGTCCCG	x27F_bac_PacBio.ASV26675			High	-2.1357	-0.455192	High	0.066469	-0.302121	High	-1.35532	-0.471424	High	-1.30831	-0.441504	0	4	-0.41756	1.306945e-01	26.250
k__Bacteria	Topsoil	2022	p__Proteobacteria	c__Gammaproteobacteria	o__Burkholderiales	f__Oxalobacteraceae	g__Noviherbaspirillum	s__unidentified	g__Noviherbaspirillum sp ASV308	GTAGTCCACGCCCTAAACGATGTCAACTAGTTGTCGGGTCTTAATTGACTTGGTAACGCAGCTAACGCGTGAAGTTGACCGCCTGGGGAGTACGGTCGCAAGATTAAAACTCAAAGGAATTGACGGGGACCCGCACAAGCGGTGGATGATGTGGATTAATTCGATGCAACGCGAAAAACCTTACCTACCCTTGACATGGCAGGAATCCCGGAGAGATTCGGGAGTGCTCGAAAGAGAACCTGCACACAGGTGCTGCATGGCTGTCGTCAGCTCGTGTCGTGAGATGTTGGGTTAAGTCCCG				Low	1.81849	0.446329	Low	0.00491834	0.0227274	Low	1.0189	0.368143	Low	1.0563	0.391573	4	0	0.307193	9.310881e-02	81.875
k__Bacteria	Topsoil	2022	p__Actinobacteriota	c__Acidimicrobiia	o__IMCC26256	f__unidentified	g__unidentified	s__unidentified	o__IMCC26256 sp ASV309	GTAGTCCACGCCGTAAACGTTGGGCACTAGGTGTGGGGCCTTATCAACGGGTTCCGTGCCGTAGCTAACGCATTAAGTGCCCCGCCTGGGGAGTACGGCCGCAAGGCTAAAACTCAAAGGAATTGACGGGGGCCCGCACAAGCGGCGGAGCATGTTGCTTAATTCGATGCAACGCGAAGAACCTTACCTGGGTTGAACTACGCAGGAAAAGCCACAGAGATGTGGTGTCCGAAAGGGCCTGCGATAGGTGGTGCATGGCTGTCGTCAGCTCGTGTCGTGAGATGTTGGGTTAAGTCCCG				Low	0.680012	0.166902	Low	0.00553711	0.0255867	Low	0.393418	0.142147				3	0	0.111545	8.392503e-02	87.500
k__Bacteria	Topsoil	2022	p__Proteobacteria	c__Alphaproteobacteria	o__Sphingomonadales	f__Sphingomonadaceae	g__Sphingomonas	s__Sphingomonas prati	s__Sphingomonas prati ASV311	GTAGTCCACGCCGTAAACGATGATAACTAGCTGTCCGGGCACTTGGTGCTTGGGTGGCGCAGCTAACGCATTAAGTTATCCGCCTGGGGAGTACGGCCGCAAGGTTAAAACTCAAAGAAATTGACGGGGGCCTGCACAAGCGGTGGAGCATGTGGTTTAATTCGAAGCAACGCGCAGAACCTTACCAACGTTTGACATCCCTATCGCGGTTACCAGAGATGGTTTCCTTCAGTTCGGCTGGATAGGTGACAGGTGCTGCATGGCTGTCGTCAGCTCGTGTCGTGAGATGTTGGGTTAAGTCCCG	x27F_bac_PacBio.ASV156			High	-0.697986	-0.148765	High	0.00845085	-0.0384115	High	-0.437242	-0.152087				0	3	-0.113088	7.138693e-03	58.125
k__Bacteria	Topsoil	2022	p__Proteobacteria	c__Alphaproteobacteria	o__Elsterales	f__unidentified	g__unidentified	s__unidentified	o__Elsterales sp ASV313	GTAGTCCACGCTGTAAACGATGTGTGCTAGACGTTGGGGAGCCTAGCTCTTCGGTGTCGCAGCTAACGCGGTAAGCACACCGCCTGGGGAGTACGGCCGCAAGGTTAAAACTCAAAGGAATTGACGGGGGCCCGCACAAGCGGTGGAGCATGTGGTTTAATTCGACGCAACGCGAAGAACCTTACCAGCTCTTGACATGTCCCGTATGGGTGGGGGAGACCTCATCCTTCAGTTCGGCTGGCGGGAACACAGGTGCTGCATGGCTGTCGTCAGCTCGTGTCGTGAGATGTTGGGTTAAGTCCCG				Low	1.62676	0.39927	Low	0.0268046	0.123863	Low	0.959522	0.346687	Low	1.00706	0.37332	4	0	0.310785	1.296337e-01	90.000
k__Bacteria	Topsoil	2022	p__Proteobacteria	c__Alphaproteobacteria	o__Rhizobiales	f__Beijerinckiaceae	g__Microvirga	s__unidentified	g__Microvirga sp ASV314	GTAGTCCACGCCGTAAACGATGAATGCCAGCCGTTGGGCAGCTTGCTGCTCAGTGGCGCAGCTAACGCTTTAAGCATTCCGCCTGGGGAGTACGGTCGCAAGATTAAAACTCAAAGGAATTGACGGGGGCCCGCACAAGCGGTGGAGCATGTGGTTTAATTCGAAGCAACGCGCAGAACCTTACCAGCCTTTGACATGTCCGGTTTGGATCCTGGAGACAGGTTCCTTCAGTTCGGCTGGCCGGAACACAGGTGCTGCATGGCTGTCGTCAGCTCGTGTCGTGAGATGTTGGGTTAAGTCCCG	x27F_bac_PacBio.ASV326			Low	0.977037	0.239803	Low	0.0145301	0.067143	Low	0.59086	0.213485				3	0	0.173477	6.535679e-02	86.250
k__Bacteria	Topsoil	2022	p__Firmicutes	c__Bacilli	o__Bacillales	f__Bacillaceae	g__Bacillus	s__unidentified	g__Bacillus sp ASV317	GTAGTCCACGCCGTAAACGATGAGTGCTAAGTGTTAGAGGGTTTCCGCCCTTTAGTGCTGCAGTAAACGCATTAAGCACTCCGCCTGGGGAGTACGGCCGCAAGGCTGAAACTCAAAGGAATTGACGGGGACCCGCACAAGCGGTGGAGCATGTGGTTTAATTCGAAGCAACGCGAAGAACCTTACCAGGTCTTGACATCCTCTGACAATCCTAGAGATAGGACTTTCCCCTTCGGGGGACAGAGTGACAGGTGGTGCATGGTTGTCGTCAGCTCGTGTCGTGAGATGTTGGGTTAAGTCCCG				High	-1.0031	-0.213797	High	0.00908286	-0.0412842	High	-0.66436	-0.231086				0	3	-0.162055	1.619537e-01	88.750
k__Bacteria	Topsoil	2022	p__Proteobacteria	c__Gammaproteobacteria	o__Burkholderiales	f__SC-I-84	g__unidentified	s__unidentified	f__SC-I-84 sp ASV319	GTAGTCCACGCCCTAAACGATGCTCACTAGGTGTTGGGGAAGCGATTCCTTGGTACCGTAGCTAACGCGTGAAGTGAGCCGCCTGGGGAGTACGGCCGCAAGGTTAAAACTCAAAGGAATTGACGGGGACCCGCACAAGCGGTGGATGATGTGGATTAATTCGATGCAACGCGAACAACCTTACCTACCCTTGACATGTCTGGAAGGCTGCTGAAAGGTGGCTGTGCCCGAAAGGGAACCGGAACACAGGTGCTGCATGGCTGTCGTCAGCTCGTGTCGTGAGATGTTGGGTTAAGTCCCG				High	-2.00742	-0.427852	High	0.0204325	-0.0928715	High	-1.22362	-0.425614	High	-1.17306	-0.395864	0	4	-0.33555	1.546621e-01	80.625
k__Bacteria	Topsoil	2022	p__Actinobacteriota	c__Thermoleophilia	o__Gaiellales	f__Gaiellaceae	g__Gaiella	s__unidentified	g__Gaiella sp ASV320	GTAGTCCACGCCGTAAACGATGGGTGCTAGGTGTGGGGGGTGTCGACTCCCCCCGTGCCGAAGCTAACGCATTAAGCACCCCGCCTGGGGAGTACGGCCGCAAGGCTAAAACTCAAAGGAATTGACGGGGGCCCGCACAAGCAGCGGAGCATGTGGTTTAATTCGACGCAACGCGAAGAACCTTACCAAGGCTTGACATGATCGAGAAAGCCGTAGAAATACGGCCCTCCTTCGGGACTCGACCACAGGTGGTGCATGGCTGTCGTCAGCTCGTGTCGTGAGATGTTGGGTTAAGTCCCG	x27F_bac_PacBio.ASV39568_x27F_bac_PacBio.ASV556			High	-1.17104	-0.24959	High	0.00476698	-0.0216673	High	-0.716052	-0.249065				0	3	-0.173441	1.854053e-01	50.000
k__Bacteria	Topsoil	2022	p__Actinobacteriota	c__Actinobacteria	o__Micrococcales	f__Microbacteriaceae	g__Microbacterium	s__unidentified	g__Microbacterium sp ASV327	GTAGTCCACCCCGTAAACGTTGGGAACTAGTTGTGGGGTCCTTTCCACGGATTCCGTGACGCAGCTAACGCATTAAGTTCCCCGCCTGGGGAGTACGGCCGCAAGGCTAAAACTCAAAGGAATTGACGGGGACCCGCACAAGCGGCGGAGCATGCGGATTAATTCGATGCAACGCGAAGAACCTTACCAAGGCTTGACATACACGAGAACACCCTAGAAATAGGGGACTCTTTGGACACTCGTGAACAGGTGGTGCATGGTTGTCGTCAGCTCGTGTCGTGAGATGTTGGGTTAAGTCCCG	x27F_bac_PacBio.ASV26217_x27F_bac_PacBio.ASV393						High	0.00270987	-0.0123171							0	1	-0.0123171	1.059432e-01	86.875
k__Bacteria	Topsoil	2022	p__Actinobacteriota	c__Acidimicrobiia	o__Microtrichales	f__unidentified	g__unidentified	s__unidentified	o__Microtrichales sp ASV328	GTAGTCCACGCCGTAAACGTTGGGCACTAGGTGTGGGACCCCATCGACGGGTTCTGTGCCGTAGCTAACGCATTAAGTGCCCCGCCTGGGGAGTACGGCCGCAAGGCTAAAACTCAAAGGAATTGACGGGGGCCCGCACAAGCGGCGGAGCATGTTGCTTAATTCGAGGCAACGCGAAGAACCTTACCTGGGTTTGACATGCAGGGAAAAGCCGCAGAGATGCGGTGTCCGCAAGGGCCCTGCACAGGTGGTGCATGGCTGTCGTCAGCTCGTGTCGTGAGATGTTGGGTTAAGTCCCG				Low	1.07731	0.264413	Low	0.0274882	0.127021	Low	0.670503	0.242261				3	0	0.211232	1.098613e-01	81.875
k__Bacteria	Topsoil	2022	p__Actinobacteriota	c__Thermoleophilia	o__Solirubrobacterales	f__Solirubrobacteraceae	g__unidentified	s__unidentified	f__Solirubrobacteraceae sp ASV330	GTAGTCCACGCCGTAAACGATGGTCACTAGGTGTGGGGGGTGTCGACTCCCTCCGTGCCGGAGCTAACGCATTAAGTGACCCGCCTGGGGAGTACGGCCGCAAGGCTAAAACTCAAAGGAATTGACGGGGGCCCGCACAAGCAGCGGAGCATGTGGTTTAATTCGACGCAACGCGAAGAACCTTACCTGGGCTTGACATGTGCCTGACCGGCCTGGAAACAGGTCTTCTCTTCGGAGCAGGTTCACAGGTGGTGCATGGCTGTCGTCAGCTCGTGTCGTGAGATGTTGGGTTAAGTCCCG				High	-0.985404	-0.210024	High	0.0129094	-0.0586769	High	-0.615028	-0.213926				0	3	-0.160876	1.098422e-01	78.125
k__Bacteria	Topsoil	2022	p__Actinobacteriota	c__Actinobacteria	o__Kineosporiales	f__Kineosporiaceae	g__Angustibacter	s__unidentified	g__Angustibacter sp ASV331	GTAGTCCATGCCGTAAACGTTGGGCGCTAGGTGTGGGGCTCATTCCACGAGTTCTGTGCCGCAGCAAACGCATTAAGCGCCCCGCCTGGGGAGTACGGCCGCAAGGCTAAAACTCAAAGGAATTGACGGGGGCCCGCACAAGCGGCGGAGCATGCGGATTAATTCGATGCAACGCGAAGAACCTTACCAAGGCTTGACATACAGGGTAATCCGGCAGAGACGTCGGGTCCGCAAGGGATCCTGTACAGGTGGTGCATGGTTGTCGTCAGCTCGTGTCGTGAGATGTTGGGTTAAGTCCCG	x27F_bac_PacBio.ASV44488			Low	1.71569	0.421098	Low	0.0855741	0.395434	Low	1.04316	0.376906				3	0	0.397813	7.172140e-02	51.875
k__Bacteria	Topsoil	2022	p__Proteobacteria	c__Gammaproteobacteria	o__Burkholderiales	f__Oxalobacteraceae	g__Noviherbaspirillum	s__unidentified	g__Noviherbaspirillum sp ASV335	GTAGTCCACGCCCTAAACGATGTCAACTAGTTGTCGGGTCTTAATTGACTTGGTAACGCAGCTAACGCGTGAAGTTGACCGCCTGGGGAGTACGGTCGCAAGATTAAAACTCAAAGGAATTGACGGGGACCCGCACAAGCGGTGGATGATGTGGATTAATTCGATGCAACGCGAAAAACCTTACCTACCCTTGACATGGCAGGAATCCCTGAGAGATCAGGGAGTGCTCGAAAGAGAACCTGCACACAGGTGCTGCATGGCTGTCGTCAGCTCGTGTCGTGAGATGTTGGGTTAAGTCCCG				Low	1.95084	0.478813	Low	0.0526918	0.243486	Low	1.19677	0.432407	Low	1.25411	0.4649	4	0	0.404902	7.949082e-02	86.250
k__Bacteria	Topsoil	2022	p__Proteobacteria	c__Alphaproteobacteria	o__Rhodobacterales	f__Rhodobacteraceae	g__Rubellimicrobium	s__unidentified	g__Rubellimicrobium sp ASV339	GTAGTCCACGCCGTAAACGATGAATGCCAGACGTCGGGGGGCTTGCCCTTCGGTGTCACACCTAACGGATTAAGCATTCCGCCTGGGGAGTACGGTCGCAAGATTAAAACTCAAAGGAATTGACGGGGGCCCGCACAAGCGGTGGAGCATGTGGTTTAATTCGAAGCAACGCGCAGAACCTTACCAACCCTTGACATGCCCTGACCGGCCTGGAGACAGGTTTTTCCCGCAAGGGACAGGGACACAGGTGCTGCATGGCTGTCGTCAGCTCGTGTCGTGAGATGTTCGGTTAAGTCCGG				Low	1.66407	0.408428	Low	0.048891	0.225923	Low	0.979496	0.353904	Low	1.02935	0.381581	4	0	0.342459	3.931537e-02	78.750
k__Bacteria	Topsoil	2022	p__Actinobacteriota	c__Actinobacteria	o__Streptomycetales	f__Streptomycetaceae	g__Streptomyces	s__unidentified	g__Streptomyces sp ASV344	GTAGTCCACGCCGTAAACGTTGGGAACTAGGTGTGGGTGACATTCCACGTTGTCCGTGCCGCAGCTAACGCATTAAGTTCCCCGCCTGGGGAGTACGGCCGCAAGGCTAAAACTCAAAGGAATTGACGGGGGCCCGCACAAGCGGCGGAGCATGTGGCTTAATTCGACGCAACGCGAAGAACCTTACCAAGGCTTGACATGCATCGGAAGGCGCCAGAGATGGTGTTGCCCTTGTGGTCGGTGTACAGGTGGTGCATGGCTGTCGTCAGCTCGTGTCGTGAGATGTTGGGTTAAGTCCCG				High	-0.819886	-0.174747				High	-0.495108	-0.172214				0	2	-0.17348	5.903995e-02	71.250
k__Bacteria	Topsoil	2022	p__Actinobacteriota	c__Actinobacteria	o__Micrococcales	f__Intrasporangiaceae	g__unidentified	s__unidentified	f__Intrasporangiaceae sp ASV345	GTAGTCCACGCCGTAAACGTTGGGAACTAGGTGTGGGTCTCATTCCACGAGATCTGTGCCGCAGCTAACGCATTAAGTTCCCCGCCTGGGGAGTACGGCCGCAAGGCTAAAACTCAAAGGAATTGACGGGGGCCCGCACAAGCGGCGGAGCATGTGGATTAATTCGATGCAACGCGAAGAACCTTACCAAGGCTTGACATATACCGGAAACATCCAGAGATGGGTGCCCCGCAAGGTCGGTATACAGGTGGTGCATGGTTGTCGTCAGCTCGTGTCGTGAGATGTTGGGTTAAGTCCCG				High	-0.790318	-0.168445	High	0.0214113	-0.0973205	High	-0.499448	-0.173724				0	3	-0.146496	1.054080e-01	69.375
k__Bacteria	Topsoil	2022	p__Chloroflexi	c__Chloroflexia	o__Chloroflexales	f__Roseiflexaceae	g__unidentified	s__unidentified	f__Roseiflexaceae sp ASV347	GTAGTCCACGCCGTAAACGATGGCCACTCGGCCTTTGGTGGCGGAATCTCCGTCGCTGGGGGCCTTAGCTAACGCGGGAAGTGGCCCGCCTGGGAACTACGAGCGCAAGCTTAAAACTCAAAGGAATTGACGGGGGCCCGCACAAGCAGCGGAGCGTGTGGTTTAATTCGACGCAACGCGCAGAACCTTACCCAGGTTTGACATGACCCTGCAAGCTCCTGAAAGGGAGTCGCCTTCGAGGGTGGGTCACAGATGCTGCATGGCTGTCGTCAGCTCGTGTCGTGAGATGTTGGGTTAAGTCCCG				Low	2.08276	0.511192	Low	0.0756193	0.349433	Low	1.25941	0.455039	Low	1.29953	0.481737	4	0	0.44935	1.162833e-01	56.250
k__Bacteria	Topsoil	2022	p__RCP2-54	c__unidentified	o__unidentified	f__unidentified	g__unidentified	s__unidentified	p__RCP2-54 sp ASV348	GTAGTCCACGCTGTAAACGATGGGCACTAGGTGTCCGGGGTATTGACCCCCTGGGTGCCGCAGCTAACGCATTAAGTGCCCCGCCTGGGGAGTACGGTCGCAAGATTAAAACTCAAAGGAATTGACGGGGGCCCGCACAAGCGGTGGAGCATGTGGTTCAATTCGACGCAACGCGAAGAACCTTACCTGGGCTAGACAACGGCGGACCATCCTAGAAATAGGATCTTCCCTTCGGGGACTGCCGGTTCAGGTGCTGCATGGCTGTCGTCAGCTCGTGCCGTGAGGTGTTGGGTTAAGTCCCG				Low	1.06659	0.261782				Low	0.569507	0.20577				2	0	0.233776	3.222064e-01	80.000
k__Bacteria	Topsoil	2022	p__Bacteroidota	c__Bacteroidia	o__Chitinophagales	f__Chitinophagaceae	g__unidentified	s__unidentified	f__Chitinophagaceae sp ASV349	GTAGTCCACGCCCTAAACGATGATTACTCGACATCAGCGATACACTGTTGGTGTCTGAGCGAAAGCATTAAGTAATCCACCTGGGAAGTACGATCGCAAGATTGAAACTCAAAGGAATTGGCGGGGGTCCGCACAAGCGGTGGAGCATGTGGTTTAATTCGATGATACGCGAGGAACCTTACCTGGGCTAGAATGCAGTCTGACCGCGGGTGAAAGCTCGTTTTGTAGCAATACACAGATTGTAAGGTGCTGCATGGCTGTCGTCAGCTCGTGCCGTGAGGTGTTGGGTTAAGTCCCG				High	-0.646107	-0.137708	High	0.00481032	-0.0218643	High	-0.451029	-0.156882				0	3	-0.105485	7.789489e-02	89.375
k__Bacteria	Topsoil	2022	p__Actinobacteriota	c__Actinobacteria	o__Micrococcales	f__Micrococcaceae	g__unidentified	s__unidentified	f__Micrococcaceae sp ASV356	GTAGTCCATGCCGTAAACGTTGGGCACTAGGTGTGGGGGACATTCCACGTTTTCCGCGCCGTAGCTAACGCATTAAGTGCCCCGCCTGGGGAGTACGGCCGCAAGGCTAAAACTCAAAGGAATTGACGGGGGCCCGCACAAGCGGCGGAGCATGCGGATTAATTCGATGCAACGCGAAGAACCTTACCAAGGCTTGACATGAACCGGACCGGGCTGGAAACAGTCCTTCCCCTTTGGGGCTGGTTTACAGGTGGTGCATGGTTGTCGTCAGCTCGTGTCGTGAGATGTTGGGTTAAGTCCCG				Low	0.907053	0.222626	Low	0.068577	0.316891	Low	0.568647	0.205459				3	0	0.248326	4.343421e-02	42.500
k__Bacteria	Topsoil	2022	p__Proteobacteria	c__Gammaproteobacteria	o__Burkholderiales	f__Oxalobacteraceae	g__Massilia	s__unidentified	g__Massilia sp ASV362	GTAGTCCACGCCCTAAACGATGTCTACTAGTTGTCGGGTTTTAATTAACTTGGTAACGCAGCTAACGCGTGAAGTAGACCGCCTGGGGAGTACGGTCGCAAGATTAAAACTCAAAGGAATTGACGGGGACCCGCACAAGCGGTGGATGATGTGGATTAATTCGATGCAACGCGAAAAACCTTACCTACCCTTGACATGTCAGGAAGGCCGGAGAGATCTGGCTGTGCCCGAAAGGGAACCTGAACACAGGTGCTGCATGGCTGTCGTCAGCTCGTGTCGTGAGATGTTGGGTTAAGTCCCG				Low	0.955141	0.234429				Low	0.498278	0.180034				2	0	0.207232	5.451018e-02	83.750
k__Bacteria	Topsoil	2022	p__Chloroflexi	c__TK10	o__unidentified	f__unidentified	g__unidentified	s__unidentified	c__TK10 sp ASV363	GTAGTCCACGCTGTAAACGATGAGTACTAGGTGTCGGGGGTATCGACCCCCTCGGTGCCGCAGCTAACGCGATAAGTACTCCGCCTGGGGACTACGGCCGCAAGGCTAAAACTCAAAGGAATTGACGGGGGCCCGCACAAGCAGCGGAGCGTGTGGTTTAATTCGACGCAACGCGAAGAACCTTACCTGGGCTTGACATGCACGTGGTACGACCGCGAAAGCGGGAGGACCCGCAAGGGAGCGTGCACAGATGCTGCATGGCTGTCGTCAGCTCGTGCCGTGAGGTGTTGGGTTAAGTCCCG				Low	1.46945	0.36066	Low	0.0242067	0.111858	Low	0.893674	0.322895	Low	0.93802	0.347726	4	0	0.285785	1.138655e-01	31.875
k__Bacteria	Topsoil	2022	p__Proteobacteria	c__Gammaproteobacteria	o__Burkholderiales	f__Oxalobacteraceae	g__unidentified	s__unidentified	f__Oxalobacteraceae sp ASV365	GTAGTCCACGCCCTAAACGATGTCTACTAGTTGTCGGGTCTTAATTGACTTGGTAACGCAGCTAACGCGTGAAGTAGACCGCCTGGGGAGTACGGTCGCAAGATTAAAACTCAAAGGAATTGACGGGGACCCGCACAAGCGGTGGATGATGTGGATTAATTCGATGCAACGCGAAAAACCTTACCTACCCTTGACATGTACGGAAGCCTGGAGAGATTCGGGTGTGCTCGAAAGAGAGCCGTAACACAGGTGCTGCATGGCTGTCGTCAGCTCGTGTCGTGAGATGTTGGGTTAAGTCCCG				Low	1.1314	0.277691				Low	0.626804	0.226472				2	0	0.252081	1.466251e-01	60.625
k__Bacteria	Topsoil	2022	p__Actinobacteriota	c__Acidimicrobiia	o__Microtrichales	f__unidentified	g__unidentified	s__unidentified	o__Microtrichales sp ASV366	GTAGTCCACGCCGTAAACGTTGGGCACTAGGTGTGGGGGGCTGTCAACGCCCTCCGTGCCGTAGCTAACGCATTAAGTGCCCCGCCTGGGGAGTACGGCCGCAAGGCTAAAACTCAAAGGAATTGACGGGGGCCCGCACAAGCGGCGGAGCATGTTGCTTAATTCGATGCAACGCGAAGAACCTTACCTGGGTTTGACATGTAGGGAAAAGCCATAGAGATATGGTGTCCTTCGGGGCCCTACACAGGTGGTGCATGGCTGTCGTCAGCTCGTGTCGTGAGATGTTTGGTTAAGTCCAG				High	-0.928895	-0.19798	High	0.00859462	-0.039065	High	-0.590921	-0.205541				0	3	-0.147529	9.204804e-02	83.750
k__Bacteria	Topsoil	2022	p__Actinobacteriota	c__Actinobacteria	o__Propionibacteriales	f__Nocardioidaceae	g__Nocardioides	s__unidentified	g__Nocardioides sp ASV368	GTAGTCCACACCGTAAACGTTGGGCGCTAGGTGTGGGATCCATTCCACGGGTTCCGTGCCGCAGCTAACGCATTAAGCGCCCCGCCTGGGGAGTACGGCCGCAAGGCTAAAACTCAAAGGAATTGACGGGGGCCCGCACAAGCGGCGGAGCATGCGGATTAATTCGATGCAACGCGAAGAACCTTACCTGGGTTTGACATATGCCGGAAAGCTCTAGAGATAGAGCCCCTTTTAGTCGGTATACAGGTGGTGCATGGCTGTCGTCAGCTCGTGTCGTGAGATGTTGGGTTAAGTCCCG				Low	0.871917	0.214002	Low	0.0218687	0.101054	Low	0.561469	0.202866				3	0	0.172641	1.138750e-01	76.875
k__Bacteria	Topsoil	2022	p__Acidobacteriota	c__Blastocatellia	o__Pyrinomonadales	f__Pyrinomonadaceae	g__RB41	s__unidentified	g__RB41 sp ASV369	GTAGTCCTAGCCTTAAACGATGAATGCTTGGTGTCTGGGGTTTTATAGTCCCCGGGTGCCGTCGCTAACGCTTTAAGCATTCCGCCTGGGGAGTACGGTCGCAAGACTGAAACTCAAAGGAATTGACGGGGACCCGCACAAGCGGTGGAGCATGTGGTTTAATTCGACGCAACGCGAAGAACCTTACCTGGGCTAGAATGCCTCTGACCGGCGTAGAGATACGCCTTCCTGGGTAAAACCAGGCAGAGTGCAAGGTGCTGCATGGCTGTCGTCAGCTCGTGTCGTGAGATGTTGGGTTAAGTCCCG				Low	1.36165	0.334202	Low	0.0176173	0.0814088	Low	0.829996	0.299888				3	0	0.238499	2.286675e-01	85.000
k__Bacteria	Topsoil	2022	p__Patescibacteria	c__Saccharimonadia	o__Saccharimonadales	f__unidentified	g__unidentified	s__unidentified	o__Saccharimonadales sp ASV370	GTAGTCCACGCCGTAAACGATGGATGCTAGCTGTGGGGGGTATCGACCCCCTCCGTAGCGAAGCTAACGCGTTAAGCATCCCGCCTGTGGAGTACGGCCGCAAGGCTAAAACATAAAGGAATTGACGGGGACCCGCACAAGCGGTGGAGCGTGTTCTTTAATTCGATGATAAACGAAGAACCTTACCAGGGCTTGACATCCCGAGAATTACTCCGAAAGGAGTGAGTGCTTTATTGAACTCGGTGACAGATCTTGCATGGCCGTCGTCAGCTCGTGTCGTGAGATGTTTGGTTAAGTCCAT				High	-2.18369	-0.465421	High	0.0369309	-0.167861	High	-1.39903	-0.486627	High	-1.35347	-0.456744	0	4	-0.394163	1.167038e-01	78.125
k__Bacteria	Topsoil	2022	p__Actinobacteriota	c__Thermoleophilia	o__Gaiellales	f__unidentified	g__unidentified	s__unidentified	o__Gaiellales sp ASV376	GTAGTCCACGCCGTAAACGATGGGTGCTAGGTGTGGGGGGTGTCGACTCCCTCCGTGCCGAAGCTAACGCATTAAGCACCCCGCCTGGGGAGTACGGCCGCAAGGCTAAAACTCAAAGGAATTGACGGGGACCCGCACAAGCAGCGGAGCATGTGGTTTAATTCGACGCAACGCGAAGAACCTTACCTGGGCTTGACATGCACAGGAATGTCGTGGAAACACGGCAGCCCTTCGGGGCCTGTGCACAGGTGGTGCATGGCTGTCGTCAGCTCGTGTCGTGAGATGTTGGGTTAAGTCCCG				High	-1.40148	-0.298705	High	0.0443148	-0.201424	High	-0.909184	-0.316243				0	3	-0.272124	7.033571e-02	31.875
k__Bacteria	Topsoil	2022	p__Acidobacteriota	c__Blastocatellia	o__Pyrinomonadales	f__Pyrinomonadaceae	g__RB41	s__unidentified	g__RB41 sp ASV377	GTAGTCCTGGCCTTAAACGATGGATACTTGGTGTCCGGGGTTACATAGTCCCCGGGTGCCGGCGCTAACGCATTAAGTATCCCGCCTGGGGAGTACGGTCGCAAGACTGAAACTCAAAGGAATTGACGGGGACCCGCACAAGCGGTGGAGCATGTGGTTTAATTCGACGCAACGCGAAGAACCTTACCTGGGCTAGAATGCCTCTGACAACCCTGGAGACAGGGCCTTCTGGGTAAAACCAGACAGAGTGCAAGGTGCTGCATGGCTGTCGTCAGCTCGTGTCGTGAGATGTTGGGTTAAGTCCCG				Low	0.992045	0.243487	Low	0.0154731	0.0715003	Low	0.58399	0.211003				3	0	0.17533	1.264800e-01	83.750
k__Bacteria	Topsoil	2022	p__Verrucomicrobiota	c__Verrucomicrobiae	o__Pedosphaerales	f__Pedosphaeraceae	g__unidentified	s__unidentified	f__Pedosphaeraceae sp ASV378	GTAGTCCTAGCCCTAAACGGTGCTTGCTTGCTGTAAGAGGAATCGACCCCTCTTGTGGCGGAGCTAACGCGTTAAGCAAGCCGCCTGGGAAGTACGGTCGCAAGATTAAAACTCAAAGAAATTGACGGGGGCCTGCACAAGCGGTGGAGTATGTGGCTTAATTCGATGCAACGCGAAGAACCTTACCTGGCCTTGACATGCACATAGTAGAAGCCTGAAAGGGTGACGAGGTAGCAATACCAGTGTGCACAGGTGCTGCATGGCTGTCGTCAGCTCGTGTCGTGAGATGTTGGGTTAAGTCCCG				High	-0.664919	-0.141718	High	0.0124285	-0.056491	High	-0.454287	-0.158015				0	3	-0.118741	1.040988e-01	75.625
k__Bacteria	Topsoil	2022	p__Proteobacteria	c__Alphaproteobacteria	o__Sphingomonadales	f__Sphingomonadaceae	g__Sphingomonas	s__unidentified	g__Sphingomonas sp ASV379	GTAGTCCACGCCGTAAACGATGATGACTAGCTGTCTGGGCGCTTAGCGTTCAGGTGGCGCAGCTAACGCGTTAAGTCATCCGCCTGGGGAGTACGGCCGCAAGGTTAAAACTCAAAGAAATTGACGGGGGCCTGCACAAGCGGTGGAGCATGTGGTTTAATTCGAAGCAACGCGCAGAACCTTACCAGCGTTTGACATGGTAGGACGGTTTCCAGAGATGGATTCCTTCCCTTACGGGACCTACACACAGGTGCTGCATGGCTGTCGTCAGCTCGTGTCGTGAGATGTTGGGTTAAGTCCCG				Low	0.88948	0.218313	Low	0.0082402	0.0380776	Low	0.511303	0.18474				3	0	0.147044	8.546362e-02	74.375
k__Bacteria	Topsoil	2022	p__Chloroflexi	c__Chloroflexia	o__Chloroflexales	f__Roseiflexaceae	g__unidentified	s__unidentified	f__Roseiflexaceae sp ASV385	GTAGTCCACGCCGTAAACGATGGCCACTCGGCCTTTGCGGGCGGAATCTCCGTCCGTGGGGGCCTTAGCTAACGCGGGAAGTGGCCCGCCTGGGAACTACGAGCGCAAGCTTAAAACTCAAAGGAATTGACGGGGGCCCGCACAAGCAGCGGAGCGTGTGGTTTAATTCGACGCAACGCGCAGAACCTTACCCAGGTTTGACATGGCCCTGCAAGCCGCTGAAAGGCGGTCGCCTTCGAGGGTGGGCCACAGATGCTGCATGGCTGTCGTCAGCTCGTGTCGTGAGATGTTGGGTTAAGTCCCG							Low	0.0240181	0.110986							1	0	0.110986	8.655306e-02	69.375
k__Bacteria	Topsoil	2022	p__Actinobacteriota	c__Thermoleophilia	o__Solirubrobacterales	f__Solirubrobacteraceae	g__Solirubrobacter	s__unidentified	g__Solirubrobacter sp ASV388	GTAGTCCACGCTGTAAACGATGGGCACTAGGTGTGGGGGGTGTCGACTCCCTCCGTGCCGAAGCTAACGCATTAAGTGCCCCGCCTGGGGAGTACGGCCGCAAGGCTAAAACTCAAAGGAATTGACGGGGGCCCGCACAAGCAGCGGAGCATGTGGTTTAATTCGACGCAACGCGAAGAACCTTACCTGGGCTTGACATGTTCCTGATCTCCCTGGAAACAGGGCTTCCCTTCGGGGCAGGATCACAGGTGGTGCATGGCTGTCGTCAGCTCGTGTCGTGAGATGTTGGGTTAAGTCCCG				High	-0.874101	-0.186302	High	0.00902655	-0.0410283	High	-0.553053	-0.192369				0	3	-0.1399	7.879320e-02	91.250
k__Bacteria	Topsoil	2022	p__Proteobacteria	c__Alphaproteobacteria	o__Rhodobacterales	f__Rhodobacteraceae	g__Rubellimicrobium	s__unidentified	g__Rubellimicrobium sp ASV390	GTAGTCCACGCCGTAAACGATGAATGCCAGACGTCGGGGGGCTTGCCCTTCGGTGTCACACCTAACGGATTAAGCATTCCGCCTGGGGAGTACGGTCGCAAGATTAAAACTCAAAGGAATTGACGGGGGCCCGCACAAGCGGTGGAGCATGTGGTTTAATTCGAAGCAACGCGCAGAACCTTACCAACCCTTGACATGCCCTGACCGGCCTGGAGACAGGTCTTCCCCGCAAGGGGCAGGGACACAGGTGCTGCATGGCTGTCGTCAGCTCGTGTCGTGAGATGTTCGGTTAAGTCCGG							Low	0.00810716	0.0374628							1	0	0.0374628	3.903823e-02	61.250
k__Bacteria	Topsoil	2022	p__Gemmatimonadota	c__Gemmatimonadetes	o__Gemmatimonadales	f__Gemmatimonadaceae	g__Gemmatimonas	s__unidentified	g__Gemmatimonas sp ASV391	GTAGTCCACGCCGTAAACGATGGGCACTAGATGCTTGGGGGAGCGACCCCCTGAGTGTCGTCGCTAACGCAGTAAGTGCCCCGCCTGGGGAGTACGGCCGCAAGGCTGAAACTCAAAGGAATTGACGGGGGCCCGCACAAGCGGTGGAGCATGTGGTTTAATTCGACGCAACGCGAAGAACCTTACCTAGGCTTGACATAGCCGAGAAAGCCTCCCGAAACGGAGGCCCCTCTTCGGAGTTCGGTTACAGGTGCTGCATGGCTGTCGTCAGCTCGTGTCGTGAGATGTTGGGTTAAGTCCCG							High	0.00392415	-0.0178364							0	1	-0.0178364	1.095842e-01	90.000
k__Bacteria	Topsoil	2022	p__Actinobacteriota	c__Actinobacteria	o__Propionibacteriales	f__Nocardioidaceae	g__Kribbella	s__unidentified	g__Kribbella sp ASV392	GTAGTCCACGCCGTAAACGTTGGGCGCTAGGTGTGGGGGACATTCCACGTCCTCCGTGCCGCAGCTAACGCATTAAGCGCCCCGCCTGGGGAGTACGGCCGCAAGGCTAAAACTCAAAGGAATTGACGGGGGCCCGCACAAGCGGCGGAGCATGCGGATTAATTCGATGCAACGCGAAGAACCTTACCTGGGTTTGACATATAGGGAAATCCTCCAGAGATGGGGGGTCCGTAAGGGTCCTATACAGGTGGTGCATGGCTGTCGTCAGCTCGTGTCGTGAGATGTTGGGTTAAGTCCCG				High	-0.724161	-0.154344	High	0.00774386	-0.0351981	High	-0.471531	-0.164013				0	3	-0.117852	6.637933e-02	91.875
k__Bacteria	Topsoil	2022	p__Chloroflexi	c__TK10	o__unidentified	f__unidentified	g__unidentified	s__unidentified	c__TK10 sp ASV397	GTAGTCCACGCTGTAAACGATGAGCACTAGGTGTCGGGGGTATCGACCCCCTCGGTGCCGCAGCTAACGCGATAAGTGCTCCGCCTGGGGACTACGGCCGCAAGGCTAAAACTCAAAGGAATTGACGGGGGCCCGCACAAGCAGCGGAGCGTGTGGTTTAATTCGACGCAACGCGAAGAACCTTACCTGGGCTTGACATGCACGTGGTACGACCGGGAAACCGGGAGGACCCGCAAGGGAGCGTGCACAGATGCTGCATGGCTGTCGTCAGCTCGTGCCGTGAGGTGTTGGGTTAAGTCCCG							Low	0.033458	0.154608							1	0	0.154608	6.470694e-02	76.875
k__Bacteria	Topsoil	2022	p__Proteobacteria	c__Gammaproteobacteria	o__Burkholderiales	f__TRA3-20	g__unidentified	s__unidentified	f__TRA3-20 sp ASV399	GTAGTCCACGCCCTAAACTATGTCAACTGGTTGTCGGGGAAGCAATTCCTTGGTAACGAAGCTAACGCGTGAAGTTGACCGCCTGGGGAGTACGGCCGCAAGGTTAAAACTCAAAGGAATTGACGGGGACCCGCACAAGCGGTGGATTATGTGGATTAATTCGATGCAACGCGAAAAACCTTACCTACCCTTGACATGCCAGGAACCCTCCAGAGATGGAGGGGTGCCCGAAAGGGAACCTGGACACAGGTGCTGCATGGCTGTCGTCAGCTCGTGTCGTGAGATGTTGGGTTAAGTCCCG				High	-0.567534	-0.120961	High	0.00608149	-0.0276421	High	-0.378532	-0.131665				0	3	-0.093423	1.029998e-01	81.875
k__Bacteria	Topsoil	2022	p__Proteobacteria	c__Gammaproteobacteria	o__Burkholderiales	f__Comamonadaceae	g__Rhizobacter	s__unidentified	g__Rhizobacter sp ASV400	GTAGTCCACGCCCTAAACGATGTCAACTGGTTGTTGGACGGCTTGCTGTTCAGTAACGAAGCTAACGCGTGAAGTTGACCGCCTGGGGAGTACGGCCGCAAGGTTGAAACTCAAAGGAATTGACGGGGACCCGCACAAGCGGTGGATGATGTGGTTTAATTCGATGCAACGCGAAAAACCTTACCTACCCTTGACATGTCTAGAAGTTTCCAGAGATGGATTCGTGCTCGAAAGAGAACTAGAACACAGGTGCTGCATGGCCGTCGTCAGCTCGTGTCGTGAGATGTTGGGTTAAGTCCCG				Low	0.756285	0.185622	Low	0.00555596	0.0256738	Low	0.419557	0.151591				3	0	0.120962	8.622814e-02	91.875
k__Bacteria	Topsoil	2022	p__Chloroflexi	c__TK10	o__unidentified	f__unidentified	g__unidentified	s__unidentified	c__TK10 sp ASV401	GTAGTCCACGCCGTAAACGATGCGGACTAGGTGTCGGGGGTATCGACCCCCTCGGCGCCGCAGCTAACGCATTAAGTCCGCCGCCTGGGGACTACGGCCGCAAGGCTAAAACTCAAAGGAATTGACGGGGGCCCGCACAAGCAGCGGAGCGTGTGGTTTAATTCGATGCAACGCGCAGAACCTTACCTCGGCTTGACATGCACGTGGTACCGAGGCGAAAGCCAAGGGACCCGCGAGGGAGCGTGCACAGATGCTGCATGGCTGTCGTCAGCTCGTGCCGTGAGGTGTTGGGTTAAGTCCCG				Low	2.09523	0.514251	Low	0.0880008	0.406647	Low	1.28069	0.462729	Low	1.33024	0.493123	4	0	0.469188	1.027991e-01	37.500
k__Bacteria	Topsoil	2022	p__Actinobacteriota	c__Acidimicrobiia	o__Microtrichales	f__Ilumatobacteraceae	g__unidentified	s__unidentified	f__Ilumatobacteraceae sp ASV406	GTAGTCCACGCCGTAAACGTTGGGCACTAGGTGTGGGTCTCAACCAACGAGATCCGCGCCGTCGCTAACGCATTAAGTGCCCCGCCTGGGGAGTACGGCCGCAAGGCTAAAACTCAAAGGAATTGACGGGGGCCCGCACAAGCAGCGGAGCGTGTTGCTTAATTCGATGTTACGCGAAGAACCTTACCTGGGTTTGACATGTAGGGAAAAGCTCTGGAGACAGGGTGTCCTAACGGGCCCTACACAGGTGGTGCATGGCTGTCGTCAGCTCGTGTCGTGAGATGTTGGGTTAAGTCCCG				High	-1.52894	-0.32587	High	0.044652	-0.202956	High	-0.94408	-0.328381	High	-0.877405	-0.296091	0	4	-0.288325	7.463613e-02	81.250
k__Bacteria	Topsoil	2022	p__Chloroflexi	c__Chloroflexia	o__Chloroflexales	f__Roseiflexaceae	g__Kouleothrix	s__Kouleothrix aurantiaca	s__Kouleothrix aurantiaca ASV407	GTAGTCCACGCCGTAAACGATGAATACTCGGCATCTGGGGGGCGATTTTCGTCCGCCGGGTGCCCCAGCTAACGCGGTAAGTATTCCGCCTGGGAACTACGAGCGCAAGCTTAAAACTCAAAGGAATTGACGGGGGCCCGCACAAGCAGCGGAGCGTGTGGTTTAATTCGACGCAACGCGCAGAACCTTACCCAGGTTTGACATGGCACTGCAAGCCGGTGAAAGCCGGTCGCCTTCGAGGGTGTGCCACAGATGCTGCATGGCTGTCGTCAGCTCGTGTCGTGAGATGTTGGGTTAAGTCCCG				Low	0.854229	0.209661	Low	0.0111804	0.051664	Low	0.473359	0.171031				3	0	0.144119	7.105245e-02	65.000
k__Bacteria	Topsoil	2022	p__Actinobacteriota	c__Actinobacteria	o__Micrococcales	f__Microbacteriaceae	g__Amnibacterium	s__unidentified	g__Amnibacterium sp ASV409	GTAGTCCACGCCGTAAACGTTGGGAACTAGATGTGGGGTCCATTCCACGGATTCCGTGTCGCAGCTAACGCATTAAGTTCCCCGCCTGGGGAGTACGGCCGCAAGGCTAAAACTCAAAGGAATTGACGGGGGCCCGCACAAGCGGCGGAGCATGCGGATTAATTCGATGCAACGCGAAGAACCTTACCAAGGCTTGACATGCACCTGAAAAGGCTGGAAACAGTCTCCTCGCAAGACAGGTGCACAGGTGGTGCATGGTTGTCGTCAGCTCGTGTCGTGAGATGTTGGGTTAAGTCCCG				Low	0.870111	0.213559	Low	0.0170866	0.0789563	Low	0.465341	0.168134				3	0	0.15355	1.140088e-02	68.125
k__Bacteria	Topsoil	2022	p__Actinobacteriota	c__MB-A2-108	o__unidentified	f__unidentified	g__unidentified	s__unidentified	c__MB-A2-108 sp ASV410	GTAGTCCTAGCCGTAAACGTTGGGTGCTAGGTGTGGGCGGTCATCAACCCCGTCCGTGCCGAAGCTAACGCATTAAGCACCCCGCCTGGGGAGTACGGCCGCAAGGCTAAAACTCAAAGGAATTGACGGGGCCCCGCACAAGCGGCGGAGCATGTTGCTTAATTCGATGCGACGCGAAGAACCTTACCTGGGCTTGACATGCAGGGTGAAACCCGTGAAAGCGGGCGCTCTTCGGAGCCTGCACAGGTGGTGCATGGCTGTCGTCAGCTCGTGCCGTGAGGTGTTGCCTTAAGTGGCG				High	-0.947336	-0.201911	High	0.010588	-0.0481255							0	2	-0.125018	7.833449e-02	58.125
k__Bacteria	Topsoil	2022	p__Proteobacteria	c__Gammaproteobacteria	o__Burkholderiales	f__Comamonadaceae	g__unidentified	s__unidentified	f__Comamonadaceae sp ASV411	GTAGTCCACGCCCTAAACGATGTCAACTGGTTGTTGGGTCTTCACTGACTCAGTAACGAAGCTAACGCGTGAAGTTGACCGCCTGGGGAGTACGGCCGCAAGGTTGAAACTCAAAGGAATTGACGGGGACCCGCACAAGCGGTGGATGATGTGGTTTAATTCGATGCAACGCGAAAAACCTTACCCACCTTTGACATGTACGGAATCCTCCAGAGATGGAGGAGTGCTCGAAAGAGAACCGTAACACAGGTGCTGCATGGCTGTCGTCAGCTCGTGTCGTGAGATGTTGGGTTAAGTCCCG				Low	1.10072	0.270159	Low	0.0102804	0.0475052	Low	0.656253	0.237112				3	0	0.184925	1.191120e-01	93.125
k__Bacteria	Topsoil	2022	p__Actinobacteriota	c__Actinobacteria	o__Propionibacteriales	f__Nocardioidaceae	g__Nocardioides	s__unidentified	g__Nocardioides sp ASV412	GTAGTCCACACCGTAAACGTTGGGCGCTAGGTGTGGGGTCCATTCCACGGATTCCGTGCCGCAGCTAACGCATTAAGCGCCCCGCCTGGGGAGTACGGCCGCAAGGCTAAAACTCAAAGGAATTGACGGGGGCCCGCACAAGCGGCGGAGCATGCGGATTAATTCGATGCAACGCGAAGAACCTTACCTGGGTTTGACATATGCCGGAAAGCCGTAGAGATACGGCCCCTTTTAGTCGGTATACAGGTGGTGCATGGCTGTCGTCAGCTCGTGTCGTGAGATGTTGGGTTAAGTCCCG				Low	1.07058	0.262763	Low	0.0386738	0.17871	Low	0.65217	0.235637				3	0	0.225703	8.233865e-02	81.875
k__Bacteria	Topsoil	2022	p__Proteobacteria	c__Alphaproteobacteria	o__Sphingomonadales	f__Sphingomonadaceae	g__Novosphingobium	s__unidentified	g__Novosphingobium sp ASV415	GTAGTCCACGCCGTAAACGATGATAACTAGCTGTCCGGGCACTTGGTGCTTGGGTGGCGCAGCTAACGCATTAAGTTATCCGCCTGGGGAGTACGGTCGCAAGATTAAAACTCAAAGGAATTGACGGGGGCCTGCACAAGCGGTGGAGCATGTGGTTTAATTCGAAGCAACGCGCAGAACCTTACCAGCGTTTGACATCCTCATCGCGATTTCCAGAGATGGATTTCTTCAGTTCGGCTGGATGAGTGACAGGTGCTGCATGGCTGTCGTCAGCTCGTGTCGTGAGATGTTGGGTTAAGTCCCG							Low	0.00739706	0.0341815	Low	0.368395	0.133106				2	0	0.0836435	2.484685e-02	88.750
k__Bacteria	Topsoil	2022	p__Actinobacteriota	c__Actinobacteria	o__Corynebacteriales	f__Mycobacteriaceae	g__Mycobacterium	s__Mycobacterium asiaticum	s__Mycobacterium asiaticum ASV417	GTAGTCCACGCCGTAAACGGTGGGTACTAGGTGTGGGTTTCCTTCCTTGGGATCCGTGCCGTAGCTAACGCATTAAGTACCCCGCCTGGGGAGTACGGCCGCAAGGCTAAAACTCAAAGAAATTGACGGGGGCCCGCACAAGCGGCGGAGCATGTGGATTAATTCGATGCAACGCGAAGAACCTTACCTGGGTTTGACATGCACAGGACGACGGCAGAGATGTCGTTTCCCTTGTGGCCTGTGTGCAGGTGGTGCATGGCTGTCGTCAGCTCGTGTCGTGAGATGTTGGGTTAAGTCCCG	x27F_bac_PacBio.ASV153			Low	1.2581	0.308786	Low	0.00474376	0.0219207	Low	0.689297	0.249052				3	0	0.193253	5.106029e-02	83.750
k__Bacteria	Topsoil	2022	p__Proteobacteria	c__Alphaproteobacteria	o__Rhizobiales	f__Beijerinckiaceae	g__unidentified	s__unidentified	f__Beijerinckiaceae sp ASV418	GTAGTCCACGCCGTAAACGATGGATGCTAGCCGTTAGGCAGCTTGCTGCTTAGTGGCGCAGTTAACGCTTTAAGCATCCCGCCTGGGGAGTACGGTCGCAAGATTAAAACTCAAAGGAATTGACGGGGGCCCGCACAAGCGGTGGAGCATGTGGTTTAATTCGAAGCAACGCGAAGAACCTTACCAGCTTTTGACATGCCCGGTATGGTCGCCAGAGATGGCTTCCTTCCCGCAAGGGGCCGGTGCACAGGTGCTGCATGGCTGTCGTCAGCTCGTGTCGTGAGATGTTGGGTTAAGTCCCG				Low	1.71133	0.420028	Low	0.0664346	0.306991	Low	1.04798	0.378648	Low	1.11404	0.412975	4	0	0.379661	5.384122e-02	43.125
k__Bacteria	Topsoil	2022	p__Actinobacteriota	c__Actinobacteria	o__Propionibacteriales	f__Nocardioidaceae	g__Nocardioides	s__unidentified	g__Nocardioides sp ASV421	GTAGTCCACACCGTAAACGTTGGGCGCTAGGTGTGGGGCCTATTCCATGGGTTCCGTGCCGCAGCTAACGCATTAAGCGCCCCGCCTGGGGAGTACGGCCGCAAGGCTAAAACTCAAAGGAATTGACGGGGGCCCGCACAAGCGGCGGAGCATGCGGATTAATTCGATGCAACGCGAAGAACCTTACCTGGGTTTGACATACGCCGGAAAGCCACAGAGATGTGGCCCCTTTTAGTCGGTGTACAGGTGGTGCATGGCTGTCGTCAGCTCGTGTCGTGAGATGTTGGGTTAAGTCCCG				High	-1.761	-0.375331	High	0.0158985	-0.0722633	High	-1.0607	-0.368944	High	-1.00677	-0.339747	0	4	-0.289072	8.828279e-02	81.250
k__Bacteria	Topsoil	2022	p__Myxococcota	c__Myxococcia	o__Myxococcales	f__Myxococcaceae	g__Archangium	s__Archangium gephyra	s__Archangium gephyra ASV422	GTAGTCCACGCCGTAAACGATGAGAACTAGGTGTCGTGGGTGTTGACCCCCGCGGTGCCGTAGCTAACGCATTAAGTTCTCCGCCTGGGAAGTACGGTCGCAAGACTAAAACTCAAAGGAATTGACGGGGGCCCGCACAAGCGGTGGAGCATGTGGTTTAATTCGACGCAACGCGCAGAACCTTACCTGGTCTTGACATCCTTGGAATCCCTCAGAGATGAGGGAGTGCCCGCAAGGGAACCAAGAGACAGGTGCTGCATGGCTGTCGTCAGCTCGTGTCGTGAGATGTTGGGTTAAGTCCCG				Low	0.971017	0.238326	Low	0.0174365	0.0805732	Low	0.610045	0.220417				3	0	0.179772	9.519212e-02	89.375
k__Bacteria	Topsoil	2022	p__Bacteroidota	c__Bacteroidia	o__Cytophagales	f__Microscillaceae	g__unidentified	s__unidentified	f__Microscillaceae sp ASV423	GTAGTCCACACTGTAAACGATGATTACTCGATGTTGGCGATACACAGCCAGCGTCTTAGCAAAAGCGATAAGTAATCCACCTGGGGAGTACGCCGGCAACGGTGAAACTCAAAGGAATTGACGGGGGTCCGCACAAGCGGTGGAGCATGTGGTTTAATTCGATGATACGCGAGGAACCTTACCTGGGCTAGAATGCCCTTGACAGATGCAGAGATGTGTTTTTCCGCAAGGACAAGGAGCAAGGTGCTGCATGGCTGTCGTCAGCTCGTGCCGTGAGGTGTTGGGTTAAGTCCCG				High	-1.77797	-0.378948	High	0.0592958	-0.269516	High	-1.15765	-0.402668	High	-1.10954	-0.374426	0	4	-0.35639	1.106736e-01	57.500
k__Bacteria	Topsoil	2022	p__Actinobacteriota	c__MB-A2-108	o__unidentified	f__unidentified	g__unidentified	s__unidentified	c__MB-A2-108 sp ASV424	GTAGTCCTAGCCGTAAACGTTGGGTGCTAGGTGTGGGCGGATATCGACCCCGTCCGTGCCGAAGCTAACGCATTAAGCACCCCGCCTGGGGAGTACGGCCGCAAGGCTAAAACTCAAAGGAATTGACGGGGCCCCGCACAAGCGGCGGAGCATGCGGCTTAATTCGATGCGACGCGAAGAACCTTACCTGGGTTTGACATGCAGGGTGAAACCCGTGAAAGCGGGCGCTCTTCGGAGCCTGCACAGGTGGTGCATGGCTGTCGTCAGCTCGTGCCGTGAGGTGTTGCCTTAAGTGGCG				High	-0.969646	-0.206666	High	0.0144551	-0.0657027	High	-0.635891	-0.221183				0	3	-0.164517	1.052838e-01	46.250
k__Bacteria	Topsoil	2022	p__Proteobacteria	c__Gammaproteobacteria	o__Burkholderiales	f__Oxalobacteraceae	g__Massilia	s__unidentified	g__Massilia sp ASV425	GTAGTCCACGCCCTAAACGATGTCTACTAGTTGTCGGGTTTTAATTAACTTGGTAACGCAGCTAACGCGTGAAGTAGACCGCCTGGGGAGTACGGTCGCAAGATTAAAACTCAAAGGAATTGACGGGGACCCGCACAAGCGGTGGATGATGTGGATTAATTCGATGCAACGCGAAAAACCTTACCTACCCTTGACATGTCAGGAAGTCTTGAGAGATCAGGATGTGCCCGAAAGGGAACCTGAACACAGGTGCTGCATGGCTGTCGTCAGCTCGTGTCGTGAGATGTTGGGTTAAGTCCCG				Low	1.12225	0.275444				Low	0.598644	0.216298				2	0	0.245871	4.424651e-02	80.625
k__Bacteria	Topsoil	2022	p__Chloroflexi	c__Chloroflexia	o__Chloroflexales	f__Roseiflexaceae	g__unidentified	s__unidentified	f__Roseiflexaceae sp ASV427	GTAGTCCACGCCGTAAACGATGGACACTCGTGCTGTGGCGGTTTAATGCCGTTGCGGCGCTTAGCTAACGCGATAAGTGTCCCGCCTGGGAACTACGAGCGCAAGCTTAAAACTCAAAGGAATTGACGGGGGCCCGCACAAGCAGCGGAGCGTGTGGTTTAATTCGACGCAACGCGAACAACCTTACCCAGGTTTGACATGGCACTGCAAGCCGGTGAAAGCCGGTCGCCTTCGAGGGTGTGCCACAGATGCTGCATGGCTGTCGTCAGCTCGTGTCGTGAGATGTTGGGTTAAGTCCCG				Low	1.0491	0.257491	Low	0.0417321	0.192842	Low	0.601713	0.217407				3	0	0.22258	5.546583e-02	40.625
k__Bacteria	Topsoil	2022	p__Actinobacteriota	c__Actinobacteria	o__Propionibacteriales	f__Nocardioidaceae	g__Nocardioides	s__unidentified	g__Nocardioides sp ASV428	GTAGTCCACACCGTAAACGTTGGGCGCTAGGTGTGGGATCCATTCCACGGGTTCCGTGCCGCAGCTAACGCATTAAGCGCCCCGCCTGGGGAGTACGGCCGCAAGGCTAAAACTCAAAGGAATTGACGGGGGCCCGCACAAGCGGCGGAGCATGCGGATTAATTCGATGCAACGCGAAGAACCTTACCTGGGTTTGACATATGCGAGAAGCCTCCAGTGATGGGGGTCTCTTTGGACACTCGTATACAGGTGGTGCATGGCTGTCGTCAGCTCGTGTCGTGAGATGTTGGGTTAAGTCCCG	x27F_bac_PacBio.ASV15420						Low	0.0260248	0.120259							1	0	0.120259	1.105494e-01	45.625
k__Bacteria	Topsoil	2022	p__Actinobacteriota	c__Actinobacteria	o__Streptosporangiales	f__Thermomonosporaceae	g__Actinocorallia	s__unidentified	g__Actinocorallia sp ASV430	GTAGTCCACGCCGTAAACGGTGGGCGCTAGATGTGGGGACCTTCCACGGTTTCTGCGTCGCAGCTAACGCATTAAGCGCCCCGCCTGGGGAGTACGGTCGCAAGACTAAAACTCAAAGGAATTGACGGGGGCCCGCACAAGCGGCGGAGCATGTTGCTTAATTCGACGCAACGCGAAGAACCTTACCAAGGCTTGACATCGCCGGAAAACTCGCAGAGATGCGGGGTCCTTTTGGGCCGGTGACAGGTGGTGCATGGCTGTCGTCAGCTCGTGTCGTGAGATGTTGGGTTAAGTCCCG				High	-1.75427	-0.373896	High	0.0273521	-0.124323	High	-1.03058	-0.358468	High	-0.965757	-0.325906	0	4	-0.295648	9.059546e-02	58.125
k__Bacteria	Topsoil	2022	p__Actinobacteriota	c__Actinobacteria	o__Pseudonocardiales	f__Pseudonocardiaceae	g__Pseudonocardia	s__unidentified	g__Pseudonocardia sp ASV431	GTAGTCCACGCCGTAAACGGTGGGCACTAGGTGTGGGGACCATTCCACGGTTTCTGTGCCGCAGCTAACGCATTAAGTGCCCCGCCTGGGGAGTACGGCCGCAAGGCTAAAACTCAAAGGAATTGACGGGGGCCCGCACAAGCGGCGGAGCATGTGGATTAATTCGATGCAACGCGAAGAACCTTACCTGGGTTTGACATGCACCAGACGCTGCCGGAGACGGTAGTTCCCTTGTGGTTGGTGTGCAGGTGGTGCATGGCTGTCGTCAGCTCGTGTCGTGAGATGTTGGGTTAAGTCCCG				High	-0.685139	-0.146027	High	0.0121455	-0.0552046	High	-0.500134	-0.173962				0	3	-0.125065	5.166235e-02	78.750
k__Bacteria	Topsoil	2022	p__Proteobacteria	c__Alphaproteobacteria	o__Rhizobiales	f__Beijerinckiaceae	g__Microvirga	s__Chelatococcus asaccharovorans	s__Chelatococcus asaccharovorans ASV432	GTAGTCCACGCCGTAAACGATGAATGCCAGCCGTTGGCGAGCTTGCTCGTCAGTGGCGCAGCTAACGCTTTAAGCATTCCGCCTGGGGAGTACGGTCGCAAGATTAAAACTCAAAGGAATTGACGGGGGCCCGCACAAGCGGTGGAGCATGTGGTTTAATTCGAAGCAACGCGCAGAACCTTACCAGCCTTTGACATGTCCGGTATGGGCAGTGGAGACACTGCTCTTCAGTTCGGCTGGCCGGAACACAGGTGCTGCATGGCTGTCGTCAGCTCGTGTCGTGAGATGTTGGGTTAAGTCCCG				Low	0.911509	0.22372	Low	0.0490286	0.226559	Low	0.594586	0.214831				3	0	0.221703	6.272875e-02	27.500
k__Bacteria	Topsoil	2022	p__Actinobacteriota	c__Thermoleophilia	o__Gaiellales	f__unidentified	g__unidentified	s__unidentified	o__Gaiellales sp ASV433	GTAGTCCACGCCGTAAACGATGGGCACTAGGTGTGGCGGGTATCGACTCCCGCTGTGCCGAAGCTAACGCATTAAGTGCCCCGCCTGGGGAGTACGGCCGCAAGGCTAAAACTCAAAGGAATTGACGGGGGCCCGCACAAGCAGCGGAGCATGTGGTTTAATTCGACGCAACGCGAAGAACCTTACCAGGGCTTGACATGCACTGGAAAGCCGTAGAAATACGGCCTCCCTTCGGGGCCAGTGTGCAGGTGGTGCATGGCTGTCGTCAGCTCGTGTCGTGAGATGTTGGGTTAAGTCCCG				Low	1.06956	0.262513	Low	0.0258458	0.119432	Low	0.665371	0.240407				3	0	0.207451	5.836144e-02	26.250
k__Bacteria	Topsoil	2022	p__Acidobacteriota	c__Acidobacteriae	o__Solibacterales	f__Solibacteraceae	g__Candidatus_Solibacter	s__unidentified	g__Candidatus_Solibacter sp ASV438	GTAGTCCACGCCCTAAACGATGCATATTTGGTGTGGGCAGTTCATTCTGTCCGTGCCGGAGCTAACGCGTTAAATATGCCGCCTGGGGAGTACAGTCGCAAGGCTGAAACTCAAAGGAATTGACGGGGGCCCGCACAAGCGGTGGAGCATGTGGTTCAATTCGACGCAACGCGAAGAACCTTACCTGGGCTCGAACGGCTGGTCAACGCCGGTGGAAACATCGGTACCCCGCAAGGGGGTCCAGTCGAGGTGCTGCATGGCTGTCGTCAGCTCGTGTCGTGAGATGTTGGGTTAAGTCCCG				Low	1.37174	0.336679	Low	0.0205279	0.0948583	Low	0.787692	0.284603	Low	0.822696	0.304975	4	0	0.255279	8.747049e-02	83.750
k__Bacteria	Topsoil	2022	p__Chloroflexi	c__Chloroflexia	o__Thermomicrobiales	f__JG30-KF-CM45	g__unidentified	s__unidentified	f__JG30-KF-CM45 sp ASV441	GTAGTCCACGCAGTAAACGATGCAGACTAGGCGTGGGGGGACTTGACCCCCTCCGTGCCGAAGCCAACGCGTGAAGTCTGCCGCCTGGGGAGTACGGCCGCAAGGCTAAAACTCAAAGGAATTGACGGGGGCCCGCACAAGCGGCGGAGCGTGCGGTTTAATTCGACGCAACGCGTAGAACCTTACCAGGGCTTGACATGCACCTGCAGAGCCGTGAAAGCGGTTGGCCTTCGAGGGTGGTGCACAGGTGCTGCATGGCTGTCGTCAGCTCGTGTCGTGAGATGTTGGGTTAAGTCCCG				High	-2.22555	-0.474342	High	0.100546	-0.457009	High	-1.42916	-0.497106	High	-1.38373	-0.466956	0	4	-0.473854	7.731194e-02	79.375
k__Bacteria	Topsoil	2022	p__Bacteroidota	c__Bacteroidia	o__Sphingobacteriales	f__Sphingobacteriaceae	g__Mucilaginibacter	s__unidentified	g__Mucilaginibacter sp ASV443	GTAGTCCACGCCCTAAACGATGAATACTCGATGTTGGCGATATACGGTCAGCGTCTAAGCGAAAGCGTTAAGTATTCCACCTGGGGAGTACGCCCGCAAGGGTGAAACTCAAAGGAATTGACGGGGGCCCGCACAAGCGGAGGAGCATGTGGTTTAATTCGATGATACGCGAGGAACCTTACCCGGGCTTGAAAGTTAGTGAATGAGACAGAGACGTCTCAGTCCTTCGGGACACGAAACTAGGTGCTGCATGGCTGTCGTCAGCTCGTGCCGTGAGGTGTTGGGTTAAGTCCCG				Low	0.9021	0.221411	Low	0.0147797	0.0682964	Low	0.504539	0.182296				3	0	0.157334	1.246165e-02	66.875
k__Bacteria	Topsoil	2022	p__Proteobacteria	c__Alphaproteobacteria	o__Azospirillales	f__Azospirillaceae	g__Skermanella	s__unidentified	g__Skermanella sp ASV444	GTAGTCCACGCCGTAAACGATGAGTGCTAGACGTCGGGGCCCTCAGGGCTTCGGTGTCGCCGCTAACGCATTAAGCACTCCGCCTGGGGAGTACGGCCGCAAGGTTAAAACTCAAAGGAATTGACGGGGGCCCGCACAAGCGGTGGAGCATGTGGTTTAATTCGAAGCAACGCGCAGAACCTTACCAGCCCTTGACATGGGCGTCGCGGGTGGGGAGACCCACCCTTCGGTTCGGCCGGACGCCGCACAGGTGCTGCATGGCTGTCGTCAGCTCGTGTCGTGAGATGTTGGGTTAAGTCCCG				Low	1.18999	0.292071	Low	0.00881943	0.0407541	Low	0.67657	0.244453				3	0	0.192426	1.492627e-01	84.375
k__Bacteria	Topsoil	2022	p__Bacteroidota	c__Bacteroidia	o__Sphingobacteriales	f__Sphingobacteriaceae	g__Pedobacter	s__unidentified	g__Pedobacter sp ASV445	GTAGTCCACGCCCTAAACGATGAACACTCGCTGTTGGCGATACACAGTCAGCGGCTAAGCGAAAGCGTTAAGTGTTCCACCTGGGGAGTACGGTCGCAAGATTGAAACTCAAAGGAATTGACGGGGGCCCGCACAAGCGGAGGAGCATGTGGTTTAATTCGATGATACGCGAGGAACCTTACCCGGGCTTGAAAGTTAGTGAATCATTTAGAGATAAATGAGTGAGCAATCACACGAAACTAGGTGCTGCATGGCTGTCGTCAGCTCGTGCCGTGAGGTGTTGGGTTAAGTCCCG				High	-1.24869	-0.266139	High	0.0640141	-0.290962	High	-0.779188	-0.271026				0	3	-0.276043	7.798090e-03	43.125
k__Bacteria	Topsoil	2022	p__Patescibacteria	c__Saccharimonadia	o__Saccharimonadales	f__unidentified	g__unidentified	s__unidentified	o__Saccharimonadales sp ASV447	GTAGTCCACGCCGTAAACGATGGATGCTAGCTGTGGGGGGTATCGACCCCCTCCGTAGCGAAGCTAACGCGTTAAGCATCCCGCCTGTGGAGTACGGCCGCAAGGCTAAAACATAAAGGAATTGACGGGGACCCGCACAAGCGGTGGAGCGTGTTCTTTAATTCGATGATAAACGAAGAACCTTACCAGGGCTTGACATCCCGAGAATTTTGTCGAAAGACGAGAGTGCTTTATTGAACTCGGTGACAGATCTTGCATGGCCGTCGTCAGCTCGTGTCGTGAGATGTTTGGTTAAGTCCAT				High	-0.759222	-0.161817				High	-0.497675	-0.173107				0	2	-0.167462	6.398065e-02	84.375
k__Bacteria	Topsoil	2022	p__Actinobacteriota	c__Rubrobacteria	o__Rubrobacterales	f__Rubrobacteriaceae	g__Rubrobacter	s__unidentified	g__Rubrobacter sp ASV452	GTAGTCCATGCCGTAAACGATGAACACTAGGTGTGGGGGGAGTCGAATCCCTCTGTGCCGCAGCCAACGCGTTAAGTGTTCCGCCTGGGGAGTACGGCCGCAAGGCTAAAACTCAAAAGAATTGACGGGGGCCCGCACAAGCAGCGGAGCATGTTCTTTAATTCGATGCAACGCGAAGAACCTTACCTGGGCTTGACATGGTGCTGCAAGCGCACGGAAACGTGTGACCTTCGAGGGTGCACCACAGATGCTGCATGGCTGTCGTCAGCTCGTGTCGTGAGATGTTGGGTTAAGTCCCG				Low	1.43992	0.353412	Low	0.0910085	0.420546	Low	0.918248	0.331774				3	0	0.368577	7.204632e-02	35.625
k__Bacteria	Topsoil	2022	p__Actinobacteriota	c__Actinobacteria	o__Frankiales	f__Sporichthyaceae	g__unidentified	s__unidentified	f__Sporichthyaceae sp ASV453	GTAGTCCACGCCGTAAACGTTGGGCGCTAGGTGTGGGGAACCTTCCACGTTCTCCGTGCCGCAGCTAACGCATTAAGCGCCCCGCCTGGGGAGTACGGCCGCAAGGCTAAAACTCAAAGGAATTGACGGGGGCCCGCACAAGCGGCGGAGCATGTGGCTTAATTCGACGCAACGCGAAGAACCTTACCAAGGCTTGACATATACCGAAAACTCATAGAGATATGGGGTCCGCAAGGGCGGTATACAGGTGGTGCATGGTTGTCGTCAGCTCGTGTCGTGAGATGTTGGGTTAAGTCCCG				Low	1.11817	0.274443	Low	0.0054957	0.0253954	Low	0.632016	0.228355				3	0	0.176064	6.273831e-02	86.875
k__Bacteria	Topsoil	2022	p__Actinobacteriota	c__Thermoleophilia	o__Solirubrobacterales	f__Solirubrobacteraceae	g__Solirubrobacter	s__unidentified	g__Solirubrobacter sp ASV454	GTAGTCCACGCCGTAAACGATGGGCACTAGGTGTGGGGGGTGTCGACTCCCTCCGTGCCGAAGCTAACGCATTAAGTGCCCCGCCTGGGGAGTACGGCCGCAAGGCTAAAACTCAAAGGAATTGACGGGGGCCCGCACAAGCAGCGGAGCATGTGGTTTAATTCGACGCAACGCGAAGAACCTTACCTGGGCTTGACATGTTCCTGACCTCCCTGGAAACAGGGCTTCCCTTCGGGGCAGGATCACAGGTGGTGCATGGCTGTCGTCAGCTCGTGTCGTGAGATGTTGGGTTAAGTCCCG							Low	0.00300084	0.0138667							1	0	0.0138667	4.330998e-02	86.250
k__Bacteria	Topsoil	2022	p__Actinobacteriota	c__MB-A2-108	o__unidentified	f__unidentified	g__unidentified	s__unidentified	c__MB-A2-108 sp ASV455	GTAGTCCTAGCCGTAAACGTTGGGTGCTAGGTGTGGGAGGACATCGACCCCTTCCGTGCCGAAGCTAACGCATTAAGCACCCCGCCTGGGGAGTACGGCCGCAAGGCTAAAACTCAAAGGAATTGACGGGGGCCCGCACAAGCGGCGGAGCATGCGGCTTAATTCGATGCAACGCGAAGAACCTTACCTGGGTTTGACATGCAGGGTGAAACCGTTGAAAGACGGCGCTCTTCGGAGCCTGCACAGGTGGTGCATGGCTGTCGTCAGCTCGTGCCGTGAGGTGTTGCCTTAAGTGGCG				High	-2.25091	-0.479748	High	0.0446053	-0.202744	High	-1.33541	-0.464499	High	-1.27274	-0.4295	0	4	-0.394123	8.140212e-02	63.750
k__Bacteria	Topsoil	2022	p__Proteobacteria	c__Gammaproteobacteria	o__Burkholderiales	f__Comamonadaceae	g__unidentified	s__unidentified	f__Comamonadaceae sp ASV456	GTAGTCCACGCCCTAAACGATGTCAACTGGTTGTTGGGTCTTCACTGACTCAGTAACGAAGCTAACGCGTGAAGTTGACCGCCTGGGGAGTACGGCCGCAAGGTTGAAACTCAAAGGAATTGACGGGGACCCGCACAAGCGGTGGATGATGTGGTTTAATTCGATGCAACGCGAAAAACCTTACCCACCTTTGACATGTACGGAATTCCGCAGAGATGTGGAAGTGCTCGAAAGAGAACCGTAACACAGGTGCTGCATGGCTGTCGTCAGCTCGTGTCGTGAGATGTTGGGTTAAGTCCCG				Low	1.19018	0.292116	Low	0.00700629	0.0323757	Low	0.638869	0.230831				3	0	0.185108	5.357364e-02	80.625
k__Bacteria	Topsoil	2022	p__Actinobacteriota	c__Acidimicrobiia	o__IMCC26256	f__unidentified	g__unidentified	s__unidentified	o__IMCC26256 sp ASV462	GTAGTCCACGCCGTAAACGTTGGGCACTAGGTGTGGGACTCTATCGACGGGTTCCGTGCCGTAGCTAACGCATTAAGTGCCCCGCCTGGGGAGTACGGCCGCAAGGCTAAAACTCAAAGGAATTGACGGGGGCCCGCACAAGCGGCGGAGCGTGTGGCTTAATTCGATGCAACGCGAAGAACCTTACCTGGGCTTGACATGTACGGTAAAGCGGGTGAAAGCCCGTGTCCTTCGGGGCCGTACACAGGTGGTGCATGGCTGTCGTCAGCTCGTGTCGTGAGATGTTGGGTTAAGTCCCG				High	-1.36307	-0.290518	High	0.0258296	-0.117403	High	-0.847337	-0.294731				0	3	-0.234217	7.610783e-02	73.125
k__Bacteria	Topsoil	2022	p__Actinobacteriota	c__Actinobacteria	o__Propionibacteriales	f__Nocardioidaceae	g__Nocardioides	s__unidentified	g__Nocardioides sp ASV464	GTAGTCCACACCGTAAACGTTGGGCGCTAGGTGTGGGGCCTATTCCATGGGTTCCGTGCCGCAGCTAACGCATTAAGCGCCCCGCCTGGGGAGTACGGCCGCAAGGCTAAAACTCAAAGGAATTGACGGGGGCCCGCACAAGCGGCGGAGCATGCGGATTAATTCGATGCAACGCGAAGAACCTTACCTGGGTTTGACATACGCCGGAAACACCTAGAGATAGGTGCCCTTTTTGTCGGTGTACAGGTGGTGCATGGCTGTCGTCAGCTCGTGTCGTGAGATGTTGGGTTAAGTCCCG				High	-0.764016	-0.162839				High	-0.44685	-0.155429				0	2	-0.159134	6.927494e-02	91.875
k__Bacteria	Topsoil	2022	p__Actinobacteriota	c__Actinobacteria	o__Pseudonocardiales	f__Pseudonocardiaceae	g__Crossiella	s__unidentified	g__Crossiella sp ASV468	GTAGTCCACGCCGTAAACGTTGGGCGCTAGGTGTGGGATCCCTTCCACGGGTTCCGTGCCGCAGCTAACGCATTAAGCGCCCCGCCTGGGGAGTACGGCCGCAAGGCTAAAACTCAAAGGAATTGACGGGGGCCCGCACAAGCGGCGGAGCATGTGGATTAATTCGATGCAACGCGAAGAACCTTACCTGGGTTTGACATACACCGGAAAGCCATGGAGACATGGCCCCCGCAAGGTCGGTGTACAGGTGGTGCATGGCTGTCGTCAGCTCGTGTCGTGAGATGTTGGGTTAAGTCCCG	x27F_bac_PacBio.ASV274						High	0.0246922	-0.112233	High	-0.570293	-0.198366				0	2	-0.155299	4.412228e-02	46.250
k__Bacteria	Topsoil	2022	p__Patescibacteria	c__Saccharimonadia	o__Saccharimonadales	f__Saccharimonadaceae	g__TM7a	s__unidentified	g__TM7a sp ASV473	GTAGTCCACGCCGTAAACGATGGATACTAGCTGTTGGAGGTATCGACCCCTTCAGTAGCGAAGCTAACGCGTTAAGTATCCCGCCTGTGGAGTACGGTCGCAAGACTAAAACATAAAGGAATTGACGGGGACCCGCACAAGCGGTGGATCATGTTCTTTAATTCGATGCTAAACGAAGAACCTTACCAGGGCTTGACATCCCGAGAATTTTGTCGAAAGACGAGAGTGCTTTATTGAACTCGGTGACAGATGATGCATGGCCGTCGTCAGCTCGTGTCGTGAGATGTTTGGTTAAGTCCAT				High	-1.78854	-0.381202	High	0.0515594	-0.234352	High	-1.17369	-0.408247				0	3	-0.341267	9.157022e-02	52.500
k__Bacteria	Topsoil	2022	p__Proteobacteria	c__Alphaproteobacteria	o__Rhizobiales	f__Beijerinckiaceae	g__Microvirga	s__unidentified	g__Microvirga sp ASV476	GTAGTCCACGCCGTAAACGATGAATGCCAGCCGTTGGCGAGCTTGCTCGTCAGTGGCGCAGCTAACGCTTTAAGCATTCCGCCTGGGGAGTACGGTCGCAAGATTAAAACTCAAAGGAATTGACGGGGGCCCGCACAAGCGGTGGAGCATGTGGTTTAATTCGAAGCAACGCGCAGAACCTTACCAGCCTTTGACATGTCCCGTATGGACCCTGGAGACAGGGTTCTTCAGTTCGGCTGGCGGGAACACAGGTGCTGCATGGCTGTCGTCAGCTCGTGTCGTGAGATGTTGGGTTAAGTCCCG	x27F_bac_PacBio.ASV330			Low	0.781964	0.191925	Low	0.00732892	0.0338666	Low	0.474021	0.17127				3	0	0.132354	6.806127e-02	71.875
k__Bacteria	Topsoil	2022	p__Actinobacteriota	c__Acidimicrobiia	o__Microtrichales	f__Ilumatobacteraceae	g__unidentified	s__unidentified	f__Ilumatobacteraceae sp ASV477	GTAGTCCACGCCGTAAACGTTGGGCACTAGGTGTGGGCTCTTACCAACGGAGTCCGTGCCGTAGCTAACGCATTAAGTGCCCCGCCTGGGGAGTACGGCCGCAAGGCTAAAACTCAAAGGAATTGACGGGGGCCCGCACAAGCGGCGGAGCATGTTGCTTAATTCGATGCAACGCGAAGAACCTTACCTGGGTTTGACATGTAGGGAAAAGCCGTGGAGACACGGTGTCCTTCGGGGCCTTACACAGGTGGTGCATGGCTGTCGTCAGCTCGTGTCGTGAGATGTTGGGTTAAGTCCCG				High	-1.49357	-0.318333	High	0.0238455	-0.108385	High	-0.907146	-0.315534	High	-0.851631	-0.287393	0	4	-0.257411	9.571773e-02	52.500
k__Bacteria	Topsoil	2022	p__Actinobacteriota	c__Acidimicrobiia	o__Microtrichales	f__Ilumatobacteraceae	g__unidentified	s__unidentified	f__Ilumatobacteraceae sp ASV479	GTAGTCCACGCCGTAAACGTTGGGCACTAGGTGTGGGTCTCAACCAACGAGATCCGCGCCGTCGCTAACGCATTAAGTGCCCCGCCTGGGGAGTACGGCCGCAAGGCTAAAACTCAAAGGAATTGACGGGGGCCCGCACAAGCAGCGGAGCGTGTTGCTTAATTCGATGTTACGCGAAGAACCTTACCTGGGTTTGACATGTAGGGAAAAGCTCTAGAGATAGGGTGTCCGTAAGGGCTCTACACAGGTGGTGCATGGCTGTCGTCAGCTCGTGTCGTGAGATGTTGGGTTAAGTCCCG				High	-1.56548	-0.333658	High	0.0777587	-0.353435	High	-1.02521	-0.356602				0	3	-0.347898	6.166798e-02	32.500
k__Bacteria	Topsoil	2022	p__Gemmatimonadota	c__Longimicrobia	o__Longimicrobiales	f__Longimicrobiaceae	g__YC-ZSS-LKJ147	s__unidentified	g__YC-ZSS-LKJ147 sp ASV480	GTAGTCCACGCCGTAAACGATGGGCACTAGACGCGGGTGGGATCGACCCCTTCCGTGTCGCAGCTAACGCGATAAGTGCCCCGCCTGGGGAGTACGGCCGCAAGGCTGAAACTCAAAGGAATTGACGGGGGCCCGCACAAGCGGTGGAGCATGTGGTTTAATTCGAAGCAACGCGAAGAACCTTACCTGGGCTTGACATGCACGTGAAATCCTCGTGAAAGCGGGGACCCTCTTCGGAGCGCGTGCACAGGTGCTGCATGGCTGTCGTCAGCTCGTGTCGTGAGATGTTGGGTTAAGTCCCG				Low	0.687951	0.16885	Low	0.00347557	0.0160604	Low	0.390276	0.141012				3	0	0.108641	7.995909e-02	89.375
k__Bacteria	Topsoil	2022	p__Actinobacteriota	c__Thermoleophilia	o__Solirubrobacterales	f__67-14	g__unidentified	s__unidentified	f__67-14 sp ASV483	GTAGTCCACGCCGTAAACGATGGGCACTAGGTGTGGGAGGTGTCGACTCCTCCCGTGCCGGAGCTAACGCATTAAGTGCCCCGCCTGGGGAGTACGGCCGCAAGGCTAAAACTCAAAGGAATTGACGGGGACCCGCACAAGCAGCGGAGCATGTGGTTTAATTCGACGCAACGCGAAGAACCTTACCTGGGTTTGACATGTTCCTGACCGCCGTGGAAACACGGTTTCCCTTTATTGGGCAGGATCACAGGTGGTGCATGGCTGTCGTCAGCTCGTGTCGTGAGATGTTGGGTTAAGTCCCG				Low	1.8228	0.447387	Low	0.0993125	0.458918	Low	1.12992	0.408253	Low	1.19238	0.442017	4	0	0.439144	7.842050e-02	33.125
k__Bacteria	Topsoil	2022	p__Firmicutes	c__Bacilli	o__Bacillales	f__Bacillaceae	g__Bacillus	s__unidentified	g__Bacillus sp ASV484	GTAGTCCACGCCGTAAACGATGAGTGCTAAGTGTTAGAGGGTTTCCGCCCTTTAGTGCTGAAGTTAACGCATTAAGCACTCCGCCTGGGGAGTACGGTCGCAAGACTGAAACTCAAAGGAATTGACGGGGGCCCGCACAAGCGGTGGAGCATGTGGTTTAATTCGAAGCAACGCGAAGAACCTTACCAGGTCTTGACATCCTCTGACAACCCTAGAGATAGGGCTTTCCCTTCGGGGACAGAGTGACAGGTGGTGCATGGTTGTCGTCAGCTCGTGTCGTGAGATGTTGGGTTAAGTCCCG		1.0651	1	Low	3.32711	0.816603	Low	0.198125	0.915526	Low	2.02434	0.731419	Low	2.09318	0.775946	5	0	0.847899	5.410880e-02	53.750
k__Bacteria	Topsoil	2022	p__Chloroflexi	c__Ktedonobacteria	o__C0119	f__unidentified	g__unidentified	s__unidentified	o__C0119 sp ASV486	TTAGTCCTAGCAGTAAACGATGGCTACTAGGTGTGGGGGGTGTTGACCCCTCCTGTGCCGAAGCTAACGCATTAAGTAGCCCGCCTGGGGAGTACGGTCGCAAGACTAAAACTCAAAGGAATTGACGGGGACCCGCACAAGCAGCGGAGCGTGTGGTTTAATTCGATGCAACGCGAAGAACCTTACCTGGGCTTGACATCTATTTGCAACACTCTGAAAGGGGTGCCTCCTTCGGGACAGATAGACAGATGCTGCATGGCTGTCGTCAGCTCGTGTCGTGAGATGTTGGGTTAAGTCCCG							High	0.0218692	-0.0994018							0	1	-0.0994018	2.747489e-02	38.750
k__Bacteria	Topsoil	2022	p__Actinobacteriota	c__Thermoleophilia	o__Gaiellales	f__unidentified	g__unidentified	s__unidentified	o__Gaiellales sp ASV487	GTAGTCCACGCCGTAAACGATGGGTGCTAGGTGTGGGGGGTGTCGACTCCCTCCGTGCCGAAGCTAACGCATTAAGCACCCCGCCTGGGGAGTACGGCCGCAAGGCTAAAACTCAAAGGAATTGACGGGGGCCCGCACAAGCAGCGGAGCATGTGGTTCAATTCGACGCAACGCGAAGAACCTTACCTAGGCTTGACATGCACTGGAATTGCATAGAAATATGTAAGCCCTTCGGGGCTAGTGCACAGGTGGTGCATGGCTGTCGTCAGCTCGTGTCGTGAGATGTTGGGTTAAGTCCCG	x27F_bac_PacBio.ASV14326_x27F_bac_PacBio.ASV572			Low	1.95735	0.480411	Low	0.0650682	0.300677	Low	1.16628	0.421391	Low	1.21001	0.448553	4	0	0.412758	7.151116e-02	27.500
k__Bacteria	Topsoil	2022	p__Actinobacteriota	c__Acidimicrobiia	o__IMCC26256	f__unidentified	g__unidentified	s__unidentified	o__IMCC26256 sp ASV489	GTAGTCCACGCCGTAAACGTTGGGCACTAGGTGTGGGGATCTATCGACGGTTTCCGTGCCGAAGCTAACGCATTAAGTGCCCCGCCTGGGGAGTACGGCCGCAAGGCTAAAACTCAAAGGAATTGACGGGGGCCCGCACAAGCGGCGGAGCATGTGGCTTAATTCGATGCAACGCGAAGAACCTTACCAAGGCTTGACATTCTGGGTAATCCGTGGAAACACGGTGATCCTTCGGGATCCAGAACAGGTGGTGCATGGCTGTCGTCAGCTCGTGTCGTGAGATGTTGGGTTAAGTCCCG				High	-0.806434	-0.171879	High	0.00681292	-0.0309667	High	-0.491891	-0.171095				0	3	-0.124647	5.091694e-02	76.250
k__Bacteria	Topsoil	2022	p__Proteobacteria	c__Gammaproteobacteria	o__Burkholderiales	f__Oxalobacteraceae	g__unidentified	s__unidentified	f__Oxalobacteraceae sp ASV491	GTAGTCCACGCCCTAAACGATGTCTACTAGTTGTCGGGTCTTAATTGACTTGGTAACGCAGCTAACGCGTGAAGTAGACCGCCTGGGGAGTACGGTCGCAAGATTAAAACTCAAAGGAATTGACGGGGACCCGCACAAGCGGTGGATGATGTGGATTAATTCGATGCAACGCGAAAAACCTTACCTACCCTTGACATGGATGGAATCCCGGAGAGATTTGGGAGTGCTCGAAAGAGAACCATCACACAGGTGCTGCATGGCTGTCGTCAGCTCGTGTCGTGAGATGTTGGGTTAAGTCCCG				Low	1.6678	0.409344	Low	0.0191686	0.088577	Low	0.971969	0.351185	Low	1.0174	0.377151	4	0	0.306564	7.494194e-02	84.375
k__Bacteria	Topsoil	2022	p__Bacteroidota	c__Bacteroidia	o__Chitinophagales	f__Chitinophagaceae	g__Flavisolibacter	s__unidentified	g__Flavisolibacter sp ASV493	GTAGTCCACGCCCTAAACGATGGATACTCGACATACGCGATACACTGTGTGTGTCTGAGCGAAAGCATTAAGTATCCCACCTGGGAAGTACGACCGCAAGGTTGAAACTCAAAGGAATTGGCGGGGGTCCGCACAAGCGGTGGAGCATGTGGTTTAATTCGATGATACGCGAGGAACCTTACCTGGGCTAGAATGCTAAGTGACCGTGGGTGAAAGCTCATTTTGTAGCAATACACACTTAGTAAGGTGCTGCATGGCTGTCGTCAGCTCGTGCCGTGAGGTGTTGGGTTAAGTCCCG										High	-0.30711	-0.106823				0	1	-0.106823	5.289513e-02	91.250
k__Bacteria	Topsoil	2022	p__Actinobacteriota	c__Actinobacteria	o__Propionibacteriales	f__Nocardioidaceae	g__Nocardioides	s__unidentified	g__Nocardioides sp ASV495	GTAGTCCACACCGTAAACGTTGGGCGCTAGGTGTGGGACTCATTCCACGAGTTCCGTGCCGCAGCTAACGCATTAAGCGCCCCGCCTGGGGAGTACGGCCGCAAGGCTAAAACTCAAAGGAATTGACGGGGGCCCGCACAAGCGGCGGAGCATGCGGATTAATTCGATGCAACGCGAAGAACCTTACCTGGGTTTGACATATACCGGAAAGCCATAGAGATATGGCCCCTTTTAGTCGGTATACAGGTGGTGCATGGCTGTCGTCAGCTCGTGTCGTGAGATGTTGGGTTAAGTCCCG							Low	0.0164396	0.0759665							1	0	0.0759665	6.014850e-02	81.250
k__Bacteria	Topsoil	2022	p__Actinobacteriota	c__Actinobacteria	o__Micrococcales	f__Intrasporangiaceae	g__unidentified	s__unidentified	f__Intrasporangiaceae sp ASV494	GTAGTCCACGCCGTAAACGTTGGGAACTAGGTGTGGGTCTCATTCCACGAGATCTGTGCCGCAGCTAACGCATTAAGTTCCCCGCCTGGGGAGTACGGCCGCAAGGCTAAAACTCAAAGGAATTGACGGGGGCCCGCACAAGCGGCGGAGCATGTGGATTAATTCGATGCAACGCGAAGAACCTTACCAAGGCTTGACATGTACCGGAAACATCCAGAGATGGGTGCCCCGCAAGGTCGGTACACAGGTGGTGCATGGTTGTCGTCAGCTCGTGTCGTGAGATGTTGGGTTAAGTCCCG				Low	1.71477	0.420871	Low	0.0643738	0.297468	Low	1.0875	0.392928	Low	1.14836	0.425701	4	0	0.384242	6.052120e-02	73.125
k__Bacteria	Topsoil	2022	p__Bacteroidota	c__Bacteroidia	o__Cytophagales	f__Microscillaceae	g__Hassallia	s__unidentified	g__Hassallia sp ASV497	GTAGTCCACACTGTAAACGTTGATGACTCGATGTTGGCGATACACAGCCAGCGTCCAAGAGCAATCGTTAAGTCATCCACCTGGGGAGTACGCCGGCAACGGTGAAACTCAAAGGAATTGACGGGGGTCCGCACAAGCGGTGGAGCATGTGGTTTAATTCGATGATACGCGAGGAACCTTACCTGGGCTAGAATGCCCTTGATGGGTCCAGAGATGGATCGTTTCGCAAGAACAAGGAGCAAGGTGCTGCATGGCTGTCGTCAGCTCGTGCCGTGAGGTGTTGGGTTAAGTCCCG				High	-1.62973	-0.347353	High	0.0651282	-0.296026	High	-1.1028	-0.383587	High	-1.07952	-0.364298	0	4	-0.347816	6.955208e-02	82.500
k__Bacteria	Topsoil	2022	p__Nitrospirota	c__Nitrospiria	o__Nitrospirales	f__Nitrospiraceae	g__Nitrospira	s__unidentified	g__Nitrospira sp ASV498	GTAGTCCACGCCTTAAACGATGGATACTAAGTGTCGGCGGGTTACCGCCGGTGCCGCAGCTAACGCAGTAAGTATCCCGCCTGGGAAGTACGGCCGCAAGGTTGAAACTCAAAGGAATTGACGGGGGCCCGCACAAGCGGTGGAGCATGTGGTTTAATTCGACGCAACGCGAAGAACCTTACCCAGGCTGGACATGCAGGTAGTAGAAGGGTGAAAGCCCAACGAGGTAGCAATACCATCCTGCTCAGGTGCTGCATGGCTGTCGTCAGCTCGTGCCGTGAGGTGTTGGGTTAAGTCCCG							Low	0.00335654	0.0155104							1	0	0.0155104	1.880811e-01	83.125
k__Bacteria	Topsoil	2022	p__Actinobacteriota	c__Actinobacteria	o__Pseudonocardiales	f__Pseudonocardiaceae	g__Pseudonocardia	s__unidentified	g__Pseudonocardia sp ASV500	GTAGTCCACGCCGTAAACGGTGGGCGCTAGGTGTGGGGGCCATTCCACGGTCTCTGTGCCGGAGCTAACGCATTAAGCGCCCCGCCTGGGGAGTACGGCCGCAAGGCTAAAACTCAAAGGAATTGACGGGGGCCCGCACAAGCGGCGGAGCATGTGGATTAATTCGATGCAACGCGAAGAACCTTACCTGGGTTTGACATGCACCAGACGCATCCAGAGATGGGTGTTCCCTTGTGGTTGGTGTGCAGGTGGTGCATGGCTGTCGTCAGCTCGTGTCGTGAGATGTTGGGTTAAGTCCCG				High	-0.824843	-0.175803				High	-0.477032	-0.165927				0	2	-0.170865	3.630508e-02	68.750
k__Bacteria	Topsoil	2022	p__Deinococcota	c__Deinococci	o__Deinococcales	f__Deinococcaceae	g__Deinococcus	s__Deinococcus radioresistens	s__Deinococcus radioresistens ASV503	GTAGTCCACACCCTAAACGATGTACGTTGGCTTAACGCAGGATGCTGTGTTGGGCGAAGCTAACGCGATAAACGTACCGCCTGGGAAGTACGGCCGCAAGGTTGAAACTCAAAGAAATTGACGGGGGCCCGCACAAGCGGTGGAGCATGTGGTTTAATTCGAAGCAACGCGAAGAACCTTACCAGGTCTTGACATCCTACGAACCCGCCGGAAATGGTGGGGTGCTCTTCGGAGAGCGTAGAGACAGGTGCTGCATGGCTGTCGTCAGCTCGTGTCGTGAGATGTTGGGTTAAGTCCCG				Low	1.1727	0.287827				Low	0.670943	0.24242				2	0	0.265124	6.376085e-02	60.000
k__Bacteria	Topsoil	2022	p__Proteobacteria	c__Alphaproteobacteria	o__Rhizobiales	f__Xanthobacteraceae	g__Bradyrhizobium	s__unidentified	g__Bradyrhizobium sp ASV504	GTAGTCCACGCCGTAAACGATGAATGCCAGCCGTTAGTGGGTTTACTCACTAGTGGCGCAGCTAACGCTTTAAGCATTCCGCCTGGGGAGTACGGTCGCAAGATTAAAACTCAAAGGAATTGACGGGGGCCCGCACAAGCGGTGGAGCATGTGGTTTAATTCGACGCAACGCGCAGAACCTTACCAGCCCTTGACATCCCGGTCGCGGATTCCAGAGACGGAGTCCTTCAGTTCGGCTGGACCGGAGACAGGTGCTGCATGGCTGTCGTCAGCTCGTGTCGTGAGATGTTGGGTTAAGTCCCG							Low	0.00813899	0.0376099							1	0	0.0376099	4.292772e-02	86.875
k__Bacteria	Topsoil	2022	p__Actinobacteriota	c__Actinobacteria	o__Propionibacteriales	f__Nocardioidaceae	g__Nocardioides	s__unidentified	g__Nocardioides sp ASV507	GTAGTCCACACCGTAAACGTTGGGCGCTAGGTGTGGGATCCATTCCACGGGTTCCGTGCCGCAGCTAACGCATTAAGCGCCCCGCCTGGGGAGTACGGCCGCAAGGCTAAAACTCAAAGGAATTGACGGGGGCCCGCACAAGCGGCGGAGCATGCGGATTAATTCGATGCAACGCGAAGAACCTTACCTGGGTTTGACATGGGAAGTTAACCATCAGAGATGGTGGGTCCGTTAGGGTTTCTCACAGGTGGTGCATGGCTGTCGTCAGCTCGTGTCGTGAGATGTTGGGTTAAGTCCCG				Low	1.70669	0.418889	Low	0.0932805	0.431045	Low	1.05769	0.382158	Low	1.11503	0.413343	4	0	0.411359	8.194684e-02	23.750
k__Bacteria	Topsoil	2022	p__Gemmatimonadota	c__Gemmatimonadetes	o__Gemmatimonadales	f__Gemmatimonadaceae	g__unidentified	s__unidentified	f__Gemmatimonadaceae sp ASV508	GTAGTCCACGCCGTAAACGATGGGCACTAGGTGCCGGGGGGAGCGACCCCTTCGGTGCCGGCGCTAACGCATTAAGTGCCCCGCCTGGGGAGTACGGCCGCAAGGCTGAAACTCAAAGGAATTGACGGGGGCCCGCACAAGCGGTGGAGCATGTGGTTTAATTCGACGCAACGCGAAGAACCTTACCTGGGCTTGACATGCACGGGAAAGCCGGCAGAGACGCCGGTTCCTCTTCGGAGTCCGTGCACAGGTGCTGCATGGCTGTCGTCAGCTCGTGTCGTGAGATGTTGGGTTAAGTCCCG	x27F_bac_PacBio.ASV664			Low	2.15678	0.529359	Low	0.105715	0.488504	Low	1.30668	0.472122	Low	1.35007	0.500473	4	0	0.497614	9.974101e-02	11.250
k__Bacteria	Topsoil	2022	p__Actinobacteriota	c__Thermoleophilia	o__Solirubrobacterales	f__67-14	g__unidentified	s__unidentified	f__67-14 sp ASV510	GTAGTCCACGCCGTAAACGATGGGCACTAGGTGTGGGAGGTGTCGACTCCTCCCGTGCCGGCGCTAACGCATTAAGTGCCCCGCCTGGGGAGTACGGCCGCAAGGCTAAAACTCAAAGGAATTGACGGGGGCCCGCACAAGCAGCGGAGCATGTGGTTTAATTCGATGCAACGCGAAGAACCTTACCTGGGCTTGACATGCAAGTGACAGCCGTGGAAACACGGTTTTCCTTCGGGACACTTTCACAGGTGGTGCATGGCTGTCGTCAGCTCGTGTCGTGAGATGTTGGGTTAAGTCCCG							High	0.0154351	-0.0701569							0	1	-0.0701569	7.049817e-02	53.750
[truncated: 1,730 more rows]
