# Supplementary material for: Revealing microbial consortia that interfere with grapevine downy mildew through microbiome epidemiology
Source: Environ Microbiome. 2025 Mar 27;20:37. doi: 10.1186/s40793-025-00691-9 (PMC11948771; doi:10.1186/s40793-025-00691-9)
Supplement: Supplementary file 4 — Supplementary Material 4. Fungal and bacterial ASVs indicating low and high Plasmopara viticola DNA concentrations in topsoil. [file 40793_2025_691_MOESM4_ESM.xlsx]

## Sheet: Table description
Column_name	Column_description
Domain	ASV domain (Bacteria or Fungi)
Habitat	Microbial habitat in which the ASV was found (Topsoil, Phyllosphere, endosphere).
Year	Sampling year
Phylum	ASV taxonomic assignment at the Phylum level.
Class	ASV taxonomic assignment at the Class level
Order	ASV taxonomic assignment at the Order level
Family	ASV taxonomic assignment at the Family level
Genus	ASV taxonomic assignment at the Genus level
Species	ASV taxonomic assignment at the Species level
ASV	ASV final taxonomic assignment (i.e. to the lowest known taxonomic level) followed by ASV number
DNA sequence	DNA sequence representative of the ASV
Isolate	Isolate(s) of our culture collection, or 16S PACBIO sequence(s), matching the ASV sequence
TITAN res	Result from TITAN indicating whether the ASV is an indicator of low or high value of P. viticola DNA concentration in topsoil.
TITAN zscore	TITAN zscore.
%reads	Relative abundance of the ASV for this combination of Habitat * Domain * Sampling Year
Prevalence	Prevalence of the ASV for this combination of Habitat * Domain * Sampling Year

## Sheet: Values
Domain	Habitat	Year	Phylum	Class	Order	Family	Genus	Species	ASV	DNA sequence	Isolate	TITAN res	TITAN zscore	%reads	Prevalence
k__Fungi	Topsoil	2022	p__Basidiomycota	c__Tremellomycetes	o__Cystofilobasidiales	f__Mrakiaceae	g__Itersonilia	s__Itersonilia pannonica	s__Itersonilia pannonica ASV14	GTGAATACATCGGGGAGCGTCTTAACTGACCTCCCCAACCCTTCACAATCCACATACACCTGTGCACTGTTTTGGCTTTTGAGCAATCGAAAGCCAATCATTTTATACAAACCCCTAGTTTAATGAATGTAACCGTTTTATATAAACAAAATA		High	3.02	5.534015e-02	86.1635220
k__Fungi	Topsoil	2022	p__Ascomycota	c__Dothideomycetes	o__Pleosporales	f__Pleosporaceae	g__Alternaria	s__Alternaria alternata	s__Alternaria alternata ASV18	CACAAATATGAAGGCGGGCTGGAACCTCTCGGGGTTACAGCCTTGCTGAATTATTCACCCTTGTCTTTTGCGTACTTCTTGTTTCCTTGGTGGGTTCGCCCACCACTAGGACAAACATAAACCTTTTGTAATTGCAATCAGCGTCAGTAACAAATTAATAATTA	F239_F237_F232_F231_F224_F216_F215_F213_F327	Low	4.3	3.017550e-01	90.5660377
k__Fungi	Topsoil	2022	p__Ascomycota	c__Sordariomycetes	o__Hypocreales	f__Nectriaceae	g__unidentified	s__unidentified	f__Nectriaceae sp ASV35	CCGAGTTTACAACTCCCAAACCCCTGTGAACATACCTTATGTTGCCTCGGCGGATCAGCCCGCGCCCCGTAAAAAGGGACGGCCCGCCGCAGGAACCCTAAACTCTGTTTTTAGTGGAACTTCTGAGTATAAAAAACAAATAAATCA		High	4.33	2.033499e+00	53.4591195
k__Fungi	Topsoil	2022	p__Ascomycota	c__Sordariomycetes	o__Hypocreales	f__Nectriaceae	g__Neocosmospora	s__Neocosmospora rubicola	s__Neocosmospora rubicola ASV37	CCGAGTTATACAACTCATCAACCCTGTGAACATACCTAAAACGTTGCTTCGGCGGGAACAGACGGCCCTGTAACAACGGGCCGCCCCCGCCAGAGGACCCCTAACTCTGTTTTTATAATGTTTTTCTGAGTAAACAAGCAAATAAATTA		Low	5.96	1.209813e+00	93.7106918
k__Fungi	Topsoil	2022	p__Ascomycota	c__Eurotiomycetes	o__Eurotiales	f__Aspergillaceae	g__Penicillium	s__Penicillium jensenii	s__Penicillium jensenii ASV45	CCGAGCGAGAATTCTCTGAATTCAACCTCCCACCCGTGTTTATTGTACCTTGTTGCTTCGGCGGGCCCGCCTCACGGCCGCCGGGGGGCATCTGCCCCCGGGCCCGCGCCCGCCGAAGACACCTTGAACTCTGTATGAAAATTGCAGTCTGAGTCTAAATATAAATTATTTA		High	4.73	8.280687e-01	67.9245283
k__Fungi	Topsoil	2022	p__Ascomycota	c__Sordariomycetes	o__Hypocreales	f__Nectriaceae	g__Fusarium	s__Fusarium brachygibbosum	s__Fusarium brachygibbosum ASV46	CCGAGTTTACAACTCCCAAACCCCTGTGAACATACCTTTATGTTGCCTCGGCGGATCAGCCCGCGCCCCGTAAAACGGGACGGCCCGCCGCAGGAACCACAAAACTCTGATTTTAGTGTAACTTCTGAGTCTAAAAAACAAATAAATCA		Low	4.07	8.566145e-01	42.1383648
k__Fungi	Topsoil	2022	p__Basidiomycota	c__Tremellomycetes	o__Cystofilobasidiales	f__Cystofilobasidiaceae	g__Cystofilobasidium	s__Cystofilobasidium macerans	s__Cystofilobasidium macerans ASV48	AAGTAAACGCCCTCCGGGGCTCTCTTTATTCACACACCCCTGTGCACTTTGGCCACCTGCCGCGCTTAACTGCGTTAGTAGGTGTGTCTCTTTATTTATACCCATATACACAAGTCATTGAATGTAAAATCGTTATAAACTAATA	Y31_Y116_Y115	Low	3.34	2.327914e-01	72.3270440
k__Fungi	Topsoil	2022	p__Basidiomycota	c__Cystobasidiomycetes	o__Cystobasidiomycetes_ord_Incertae_sedis	f__Symmetrosporaceae	g__Symmetrospora	s__Symmetrospora coprosmae	s__Symmetrospora coprosmae ASV60	ATGAAATTCAAGGACGCTCTTTTTAGAGGTCCGACCAATTACATTTTACCTTTACTCTGTGCACACACTACTCTTTACACCATTTTTTAACTCTATAGTTTTAAGAATGTAAAACAAGTCTCGAAAGAGCAACATAACAAAACA		High	3.8	3.902925e-02	84.9056604
k__Fungi	Topsoil	2022	p__Ascomycota	c__Eurotiomycetes	o__Eurotiales	f__Aspergillaceae	g__Penicillium	s__Penicillium decumbens	s__Penicillium decumbens ASV66	CCGAGTGAGGGCCCTCTGGGTCCAACCTCCCACCCGTGTTTATCGTACCTTGTTGCTTCGGCGGGCCCGCCTCACGGCCGCCGGGGGGCTTCTGCCCTCGGGCCCGCGCCCGCCGAAGACACCATTGAACGCTGTCTGAAGATTGCAGTCTGAGCAATTAGCTAAATAAGTTA		Low	5.8	5.642792e-01	75.4716981
k__Fungi	Topsoil	2022	p__Ascomycota	c__Sordariomycetes	o__Hypocreales	f__Nectriaceae	g__Volutella	s__Volutella ciliata	s__Volutella ciliata ASV73	CCGAGTTTTCAACTCCCAAACCCCTGTGAACATACCTATCGTTGCCTCGGCGGGAGAGCCCCGGGCGCTGGCGCAAGCCTCGCACCGGTACCAGGCGCCCGCCGGAGGACCCAACCATAAACTCTTTGCATTCTAGAGAATCTTCTGAGTGATTATAAGCAATAAATTA		Low	4.8	3.651151e-01	68.5534591
k__Fungi	Topsoil	2022	p__Ascomycota	c__Sordariomycetes	o__Hypocreales	f__Stachybotryaceae	g__Albifimbria	s__Albifimbria verrucaria	s__Albifimbria verrucaria ASV78	CCGAGTTTACAAACTCCCAAACCCTTTGTGAACCTTACCATATTGTTGCTTCGGCGGGACCGCCCCGGCGCCTTCGGGCCCGGAACCAGGCGCCCGCCGGAGGCCCCAAACTCTTATGTCTTTAGTGGTTTTCTCCTCTGAGTGACACATAAACAAATAAATAA		High	4.73	3.581925e-01	71.6981132
k__Fungi	Topsoil	2022	p__Basidiomycota	c__Tremellomycetes	o__Cystofilobasidiales	f__Cystofilobasidiaceae	g__Cystofilobasidium	s__Cystofilobasidium infirmominiatum	s__Cystofilobasidium infirmominiatum ASV80	GAGATTTCGCCCTCCGGGGCTCTCTTTTTCTTCACACACCCCTGTGCACTTTGGCTGCCGCTTCATTGCGGTGGTCTTTTATAATTACCATACCCATATACACAAGTCATTGAATGTAAAATCGTTATAAACTAATA	Y98_Y55_Y54_Y28_Y204_Y202_Y176_Y175	Low	3.64	1.066759e-01	40.2515723
k__Fungi	Topsoil	2022	p__Ascomycota	c__Sordariomycetes	o__Xylariales	f__Apiosporaceae	g__Arthrinium	s__Arthrinium malaysianum	s__Arthrinium malaysianum ASV82	CAGAGTTATACAACTCCCATACCATCTGTTAACCTACCCAGTTATGCCTCGGCGTAAGCTCGGTTGGAGGCACCTGCAGCTACCCTGTAGTTGCGGACTGCCAACTCCAGCCGCGGCCCGCCGGCGGTACACTAAACTCTGTTTTATTTTATATTCTGAGCGTCTTATTTTAATAAGTTA		High	3.69	4.356419e-01	64.1509434
k__Fungi	Topsoil	2022	p__Ascomycota	c__Dothideomycetes	o__Pleosporales	f__Cucurbitariaceae	g__Pyrenochaetopsis	s__Pyrenochaetopsis leptospora	s__Pyrenochaetopsis leptospora ASV85	TCAAAACAGCGGACTTCGGTCCTTGCTGCACCCTTGTCTTTTGCGTACCGTATGTTTCCTCGGCGGGCTTGCCTGCCGGTTGGACAATATCAAACCTTTTTGTAGTTGCAATCAGCGTCAGAAAACAAATAATAATTA		High	5.69	5.046457e-01	75.4716981
k__Fungi	Topsoil	2022	p__Ascomycota	c__Sordariomycetes	o__Sordariales	f__Chaetomiaceae	g__Humicola	s__Humicola grisea	s__Humicola grisea ASV89	AAGAGTTGCAAAACTCCCAAACCATTGTGAACATACCTTCAACGTTGCTTCGGCGGGTTGGCCCCGGTCTCCGGGGTCCCCGGCCCTACTCGGGCGCCCGCCGGAGGTATCTAACTCTTGAACTTTTATGGCCTCTCTGAGTCTTTGTACTTAATAAGTCA		Low	3.07	1.948820e-01	65.4088050
k__Fungi	Topsoil	2022	p__Ascomycota	c__Eurotiomycetes	o__Chaetothyriales	f__Herpotrichiellaceae	g__Exophiala	s__unidentified	g__Exophiala sp ASV91	ACGAGTTAGGGTCTCTCTGGCCCGACCTCCCAACCCTTTGTCTACTTGACCATCGTTGCTTCGGCGAGCCCGTCCTCACGGACCGCCGGAGGGATCTTTACTGGCCCTCTGGTCCGCGCTCGTCGGTAGCCCAACCTTTAAAATCTTTAACTAAACGTGCCTTAATCTAAGTACAATTATTAAATAAAAGCA		High	2.91	3.589674e-01	67.9245283
k__Fungi	Topsoil	2022	p__Ascomycota	c__Eurotiomycetes	o__Eurotiales	f__Trichocomaceae	g__Talaromyces	s__unidentified	g__Talaromyces sp ASV93	CCGAGTGCGGGCCCTCGCGGCCCAACCTCCCACCCTTGTCTCTATACACCTGTTGCTTTGGCGGGCCCACCGGGGCCACCTGGTCGCCGGGGGACGCACGTCTCCGGGCCCGCGCCCGCCGAAGCGCTCTGTGAACCCTGATGAAGATGGGCTGTCTGAGTACTGTGAAAATTGTCA		Low	3.9	3.525331e-02	48.4276730
k__Fungi	Topsoil	2022	p__Ascomycota	c__Sordariomycetes	o__Glomerellales	f__Plectosphaerellaceae	g__Lectera	s__Lectera longa	s__Lectera longa ASV94	CCGAGTTTACACTCATAACCCTTTGTGAACATTATAACTTGTTGCTTCGGCGGCTTCTTGCCCTTCGGGGTGATGGCCCGCCGGCGTTTCAGTATCTCTGTTTGTACCCGACGATACATCTGAGTGTTCTTAGCGAACTATAA		Low	4.15	3.570369e-01	40.2515723
k__Fungi	Topsoil	2022	p__Ascomycota	c__Sordariomycetes	o__Sordariales	f__Chaetomiaceae	g__unidentified	s__unidentified	f__Chaetomiaceae sp ASV97	CAGAGTTGCAAAACTCCCAAACCATTGTGAACGTTACCTAAACCGTTGCTTCGGCGGGCGGCCCGGGTCCTTCCCGGCGCCCCTCGGCCCTCGCGGGCGCCCGCCGGAGGAAAACCAAACTATTGCATTGTATGGCCTCTCTGAGTCTTCTGTACTGAATAAGTCA		High	3.98	2.242094e-01	49.6855346
k__Fungi	Topsoil	2022	p__Ascomycota	c__Eurotiomycetes	o__Chaetothyriales	f__unidentified	g__unidentified	s__unidentified	o__Chaetothyriales sp ASV99	TCGAGTTAGGGTCTCCGGCCCGACCTCCAACCCTGTGTCTACTTAACCACGTTGCTTCGGCGGGCCCGCCCCTCTCGGGGGGCCGCCGGGGGTCGACTTTCGACCTCTGGCCCGCGTCCGCCGGTGGCCTACACACAAACTCTGATTACAAACCGTGTCGTCTGAGTTCAAACAAAAATTAAAACA		Low	5.89	3.394002e-01	11.3207547
k__Fungi	Topsoil	2022	p__Ascomycota	c__Leotiomycetes	o__Erysiphales	f__Erysiphaceae	g__Podosphaera	s__unidentified	g__Podosphaera sp ASV108	CTGAGCGTGAAGCCACGCAGGACGCCTGTCCTGCGCGGCTGACCCTCCACCCGTGTGAACTGATTTTGTTGCTTTGGCGGGCCGGGCTCGACCTACCGGCTCCGGCTGGGGAGTGCCCGCCAGAGAAGCCCCAACTCGTGCAGTTAGTGCAGTCTGAGAAAAATTTAATAAGTA		High	5.7	2.132085e-03	14.4654088
k__Fungi	Topsoil	2022	p__Ascomycota	c__Dothideomycetes	o__Pleosporales	f__Lophiotremataceae	g__Atrocalyx	s__unidentified	g__Atrocalyx sp ASV111	CCGTTGGGGCTTCGGCCCCAATCAAGATACCACCCCTTGCATTTTGAGTACCTTCTGTTTCCTCGGCGGGCCCGCCCGCCAACGGGGACCACACCAAACCCTCCTGTAGTTGCAGTAAACGTCTGAAAAACAAACAAAAAATCA		Low	6.34	1.094149e-01	28.3018868
k__Fungi	Topsoil	2022	p__Basidiomycota	c__Tremellomycetes	o__Tremellales	f__Bulleribasidiaceae	g__Vishniacozyma	s__Vishniacozyma dimennae	s__Vishniacozyma dimennae ASV114	TTGAATTCGGCCTTTGGCCTTATACACATAATATAACACTGTGAACCGTGGCTTCGGCCCAAACTATAAGTCTTGAATGTAATATATCATAACAAAATA		Low	3.22	1.771400e-01	79.8742138
k__Fungi	Topsoil	2022	p__Ascomycota	c__Dothideomycetes	o__Pleosporales	f__Thyridariaceae	g__unidentified	s__unidentified	f__Thyridariaceae sp ASV123	CCGTAACGCGGCGGTCCGGCAACCGCAAGGAAGTCGGCCGCCACACGCGTTTATCACCCTTGACTTTGAGCACCTTTCGTTTCCTCGGCGGGTTCGCCCGCCAGCGAGGACCCCCATAAACCCTTTGTAATAGTAATATTCGTCTGAAAAACAACCAATAATCA		High	3.96	2.576016e-01	75.4716981
k__Fungi	Topsoil	2022	p__Ascomycota	c__Dothideomycetes	o__Pleosporales	f__unidentified	g__unidentified	s__unidentified	o__Pleosporales sp ASV142	CCGTAGGGGGCTAACCCCCCCTTCGAGATAGCACCCTTGATTTTCGAGTACCTTCTGTTTCTTCGGCGGGCCCGCCCGCCGGTGGACAAACTCAAACCCTTTATTGCAATAGCAGTACTCTGATAAACAAAACAAAAAGTTA		High	4.31	2.127068e-01	70.4402516
k__Fungi	Topsoil	2022	p__Basidiomycota	c__Tremellomycetes	o__Tremellales	f__unidentified	g__unidentified	s__unidentified	o__Tremellales sp ASV148	ATAAATGGCGAAAGCTTTCTATTATCCATAACACCTGTGAACTATTTGCCTTCGGGCACCAAACCAAACATAATGTAATGAATGTAATCTACTATAATAAATA		High	3.35	7.739335e-02	88.6792453
k__Fungi	Topsoil	2022	p__Ascomycota	c__Eurotiomycetes	o__Eurotiales	f__Aspergillaceae	g__Aspergillus	s__unidentified	g__Aspergillus sp ASV161	CCGAGTGCGGGTCCTTTGGGCCCAACCTCCCATCCGTGTCTATTGTACCCTGTTGCTTCGGCGGGCCCGCCGCTTGTCGGCCGCCGGGGGGGCGCCTCTGCCCCCCGGGCCCGTGCCCGCCGGAGACCCCAACACGAACACTGTCTGAAAGCGTGCAGTCTGAGTTGATTGAATGCAATCAGTTA		Low	2.99	1.362205e-01	68.5534591
k__Fungi	Topsoil	2022	p__Ascomycota	c__Sordariomycetes	o__Hypocreales	f__Hypocreaceae	g__Monocillium	s__Monocillium mucidum	s__Monocillium mucidum ASV163	CCGAGTTTACAACTCCCAAACCCCATGTGAACCTTACCTCAACGTTGCTTCGGCGGTCACGCCCCGGCGCCCCAGTGGCCCGGACCCAGGCGCCCGCCGGAGGACCTCCAAACCATTGTGTTATTTAGTGGCATTGTCTGAGTGGCGTAAAGCAAAATAAATCA		High	4.89	2.094863e-01	76.7295597
k__Fungi	Topsoil	2022	p__Ascomycota	c__unidentified	o__unidentified	f__unidentified	g__unidentified	s__unidentified	p__Ascomycota sp ASV176	ACAATTCGCGCTCCGGCGTGATGCGTATACCCTGCACTTTGAGCACCTTTTATACTCCCCCCGGCGGGGCAACCCGCCGGACGGGACAACCACAAAACCCTTTGCATTAGAAATCATGTCAGTACAAAACAAAATAAATTA		High	5.16	7.498579e-02	74.8427673
k__Fungi	Topsoil	2022	p__Ascomycota	c__Dothideomycetes	o__Pleosporales	f__unidentified	g__unidentified	s__unidentified	o__Pleosporales sp ASV195	TCGTAGGGCTTCTGTCCTGTCGAGATAGCGTCCTTGCCTATTTTTTGGAGTACCTTTCGTTTCCTCAGCAGGCTTGCCTGCTACTGGGGACCCTTTAAACTCTTTGTAAATACAGCATCTGTCTGAATAAATAAACAAAAATCA		High	6.26	4.995843e-02	68.5534591
k__Fungi	Topsoil	2022	p__Ascomycota	c__Eurotiomycetes	o__Eurotiales	f__Aspergillaceae	g__Penicillium	s__unidentified	g__Penicillium sp ASV197	CTGAGTGAGGGCCCTCTGGGTCCAACCTCCCACCCGTGTTTATTGTACCTTGTTGCTTCGGTGCGCCCGCCTCACGGCCGCCGGGGGGCTTCTGCCCCCGGGTCCGCGCGCACCGGAGACACCATTGAACTCTGTCTGAAGATTGCAGTCTGAGCATAAACTAAATAAGTTA		High	3.26	2.358865e-01	78.6163522
k__Fungi	Topsoil	2022	p__Mortierellomycota	c__Mortierellomycetes	o__Mortierellales	f__Mortierellaceae	g__Mortierella	s__unidentified	g__Mortierella sp ASV203	CAAACGAGTGTTTTATGGCACTCTTTAAAAATCCATATCCACCTTGTGTGCAATGTTTGTTGGGAAAGTCTTTTCTTTCCCTTCATAAATATCAACCTATATCTTTAACAACATTCGTCTGATAACATATTATGAATATACTTAATTCAAAATA		High	6.58	1.596130e-01	52.8301887
k__Fungi	Topsoil	2022	p__Ascomycota	c__Sordariomycetes	o__Hypocreales	f__Hypocreales_fam_Incertae_sedis	g__Sarocladium	s__Sarocladium bactrocephalum	s__Sarocladium bactrocephalum ASV213	CCAGAGTGCCCTAGGCTCTCCAACCCATTGTGAACTTACCAAACGTTCCCTCGGCGGGCTCAGCGCGCGGTGGCCTCCGGGCCTCCGGGCGTCCGCCGGGGAAAACCAAACCCTGATTTAATCGTATTTCTCTGAGGGGCGAAAGCCCGAAAACAAAATGAATCA		High	2.92	1.089469e-01	81.7610063
k__Fungi	Topsoil	2022	p__Ascomycota	c__Dothideomycetes	o__Capnodiales	f__Cladosporiaceae	g__Cladosporium	s__unidentified	g__Cladosporium sp ASV223	TATGACGCCCCAGGCTTGTACAGCTGGGAACGCACAACCCTTTGTTTTCCGACTCTGTTGCCTCCGGGGCGACCCTGCCTTCGGGCGGGGGCTCCGGGTGGACACTTCAAACTCTTGCGTAACTTTGCAGTCTGAGTAAACTTAATTAATAAATTA		High	2.95	5.083858e-03	56.6037736
k__Fungi	Topsoil	2022	p__Ascomycota	c__Sordariomycetes	o__Hypocreales	f__Nectriaceae	g__Fusarium	s__Fusarium waltergamsii	s__Fusarium waltergamsii ASV229	CCGAGTTATTCAACTCATCAACCCTGTGAACATACCTAAACGTTGCTTCGGCGGGAACAGACGGCCCCGTGAAACGGGCCGCCCCCGCCAGAGGACCCCTAACTCTGTTTCTATAATGTTTCTTCTGAGTAAAACAAGCAAATAAATTA		High	4.1	1.045214e-01	45.2830189
k__Fungi	Topsoil	2022	p__Ascomycota	c__Sordariomycetes	o__Xylariales	f__Amphisphaeriaceae	g__Seimatosporium	s__Seimatosporium rosicola	s__Seimatosporium rosicola ASV230	CAGAGTTTTCTAACTCCCAAACCCATGTGAACTTACCATTGTTGCCTCGGCAGAACCTACCCGGTACCTACCCTGTAACGACCTACCCTGTAGCGAGTTACCCGGGAACGGCCTACCCTGTAGTGCGCTGCCGGCGGACCTCTTAACTCTTGTTATTTTATAGTAATCTGAGCGTCTTATTTTAATAAGTCA		High	6.68	6.566464e-03	21.3836478
k__Fungi	Topsoil	2022	p__Basidiomycota	c__Microbotryomycetes	o__Sporidiobolales	f__Sporidiobolaceae	g__Rhodotorula	s__Rhodotorula babjevae	s__Rhodotorula babjevae ASV235	GTGAATCTAGGACGTCCAACTTAACTTGGAGTCCGAACTCTCACTTTCTAACCCTGTGCATCTGTTAATTGGAATAGTAGCTCTTCGGAGTGAACCACCATTCACTTATAAAACACAAAGTCTATGAATGTATACAAATTTATAACAAAACA	Y217_Y207_Y142	Low	3.59	2.186059e-02	74.8427673
k__Fungi	Topsoil	2022	p__Ascomycota	c__Dothideomycetes	o__Pleosporales	f__unidentified	g__unidentified	s__unidentified	o__Pleosporales sp ASV236	TCAAATACTTTAAGAAGGTCTAAACAACCTCTTACTGTACACCCTTTGTCTTTGCGTACTGTATGTTTCCTCGGTGGGTTCGCCCGCCGATAGGACATTTCAAACTCTTTGTAGTTGCAATCAGCGTCAGAAAAAACTATAATAGTTA		High	7.26	1.026559e-01	81.1320755
k__Fungi	Topsoil	2022	p__Ascomycota	c__Dothideomycetes	o__Pleosporales	f__Thyridariaceae	g__unidentified	s__unidentified	f__Thyridariaceae sp ASV246	CCGTAACGCGGCGGTCCGGCAACCGCAAGGAAGTCGGCCGCCACACGCGTTTATCACCCTTGACTTTGAGCACCTTTCGTTTCCTCGGCGGGTTCGCCCGCCATTGAGGACCCCCACAAACCCTTTGTAATAGCAATATTCGTCTGAAAAACAACCAATAATCA		High	3.63	8.930570e-02	44.0251572
k__Fungi	Topsoil	2022	p__Ascomycota	c__Sordariomycetes	o__Sordariales	f__Chaetomiaceae	g__Humicola	s__Humicola olivacea	s__Humicola olivacea ASV254	CAGAGTTGCAAAACTCCCTAAACCATTGTGAACGTTACCTTTACCGTTGCTTCGGCGGGCGGCCCGGGTCCTGCCCGGCGCCCCTCGGCCCTCGCGGGCGCCCGCCGGAGGTAAACCAAACTATTGCATTGTATGGCCTCTCTGAGTCTTCTGTACTGAATAAGTCA		High	5.94	1.088259e-01	41.5094340
k__Fungi	Topsoil	2022	p__Ascomycota	c__Eurotiomycetes	o__Eurotiales	f__Aspergillaceae	g__Aspergillus	s__Aspergillus pseudodeflectus	s__Aspergillus pseudodeflectus ASV284	CCGAGTGCAGGTCTGCCCCCGGGCAGGCCTAACCTCCCACCCGTGAATACCTGACCAACGTTGCTTCGGCGGTGCGCCCCCCCGGGGGTAGCCGCCGGAGACCACACCGAACCTCCTGTCTTTAGTGTTGTCTGAGCTTGATAGCAAACCTATTA		Low	3.42	6.419323e-02	58.4905660
k__Fungi	Topsoil	2022	p__Ascomycota	c__Sordariomycetes	o__Hypocreales	f__Bionectriaceae	g__Gliomastix	s__Gliomastix roseogrisea	s__Gliomastix roseogrisea ASV289	CCGAGTTGCAAAACTCCCAAACCCATTGTGAACCAATACCACTGTTGCTTCGGCGGACACGCCCCGGGCGCACCTCCTCACGGGGGCGTGCCCCGGAACCAGGCGCCCGCCGGGGGACCGAAACCTCTGTATTTACCATTTGAGTACTCTGAGTGTGATTTACAAAATCAAAATTA		Low	3.13	7.840116e-02	86.1635220
k__Fungi	Topsoil	2022	p__Ascomycota	c__Dothideomycetes	o__Capnodiales	f__Mycosphaerellaceae	g__unidentified	s__unidentified	f__Mycosphaerellaceae sp ASV293	CTGAGTTAGGGAGCAATCCCGAACCTCCAACCCTTTGTGAACACATCTTGTTGCTTCGGGGGCGACCCTGCCGTTTCGACGGCATTCCCCCCGGAGGTCATCAAAACACTGCATTCTTACGTCGGAGTATAAAGTTAATTTAATA		High	4.89	2.691757e-02	33.3333333
k__Fungi	Topsoil	2022	p__Ascomycota	c__Sordariomycetes	o__Hypocreales	f__Hypocreaceae	g__Trichoderma	s__Trichoderma hamatum	s__Trichoderma hamatum ASV299	CCGAGTTTACAACTCCCAAACCCAATGTGAACGTTACCAAACTGTTGCCTCGGCGGGGTCACGCCCCGGGTGCGTAAAAGCCCCGGAACCAGGCGCCCGCCGGAGGAACCAACCAAACTCTTTCTGTAGTCCCCTCGCGGACGTATTTCTTACAGCTCTGAGCAAAAATTCAAAATGAATCA		Low	4.56	8.696533e-02	43.3962264
k__Fungi	Topsoil	2022	p__Ascomycota	c__Sordariomycetes	o__Hypocreales	f__Bionectriaceae	g__Valsonectria	s__unidentified	g__Valsonectria sp ASV306	CCGAGTTGCAAAACTCCCAAACCACTGTGAACCTTACCTATCGTTGCTTCGGCGGACCCGCCCCGGCGCTCTCGCGACCGGAACCAGGCGACCGCCGGGGGAAAAACCAAAACCTTTGTAACCATGTGGATTATCTGAGTGGCGAAAGCACAAATACAATCA		High	2.92	7.330834e-02	40.8805031
k__Fungi	Topsoil	2022	p__Ascomycota	c__Sordariomycetes	o__Diaporthales	f__Diaporthaceae	g__Diaporthe	s__Diaporthe cynaroidis	s__Diaporthe cynaroidis ASV308	TTGGAACGCGCTTCGGCGCACCTCCAGACAACCCTTTGTGAACTTATACCTATACTGTTGCCTCGGCGTCAGGCTGGCTCCCCTCGGGGGGTCCCTCACCATCTCGGTGAGGAGCAGGCCCGCCGGCGGCCAAGTTAACTCTTGTTTTTACACTGAAACTCTGAGAATAAAACAAAAATGAATCA		High	5.88	3.740107e-04	18.2389937
k__Fungi	Topsoil	2022	p__Basidiomycota	c__Tremellomycetes	o__Trichosporonales	f__Trichosporonaceae	g__Apiotrichum	s__unidentified	g__Apiotrichum sp ASV309	GTGATTGCCATCTTGGCTTAAACTATATCCATCTACACCTGTGAACCGTTTGATTGAATCTTCTGATTCAATTTTACAAACATTGTGTAATGAACGTCATTAGATCATAACAAAAAA		High	5.12	9.388117e-02	41.5094340
k__Fungi	Topsoil	2022	p__Ascomycota	c__Sordariomycetes	o__Coniochaetales	f__Coniochaetaceae	g__Coniochaeta	s__unidentified	g__Coniochaeta sp ASV323	CAAGAAGCCGAAAGGCTACTTAAAACCATCGCGAACTTATCCAAGTTGCTTCGGCGGCGCGGCTCCCCTCACGGGGGACCGCAGCCCCCGCCTCTCACGAGGCAAGGGGCAGCCGCCGGAGGTACGAAACTCTGTATTATAGTGGTATCTCTGAGTATAAAACAAATAAGTTA		Low	3.68	5.776562e-02	64.1509434
k__Fungi	Topsoil	2022	p__Ascomycota	c__Sordariomycetes	o__unidentified	f__unidentified	g__unidentified	s__unidentified	c__Sordariomycetes sp ASV324	CCGAGTACTATAACTCATAACCCTTTGTGAACCTTTATACCTGTTGCTTCGGCGGCGCGCCTCCCGGGGCGTGCCCGCCGGCATTATCAGAATCTCTGTTCGAACCCGACGATACATCTGAGTGTTCTAAGCGAACTGTTA		High	5.39	5.783057e-02	68.5534591
k__Fungi	Topsoil	2022	p__Ascomycota	c__Leotiomycetes	o__Helotiales	f__unidentified	g__unidentified	s__unidentified	o__Helotiales sp ASV325	CAGAGTTCATGCCCTCACGGGTAGATCTCCCACCCTTGAATAACATACCATGTTGCTTTGGCGCTCGCTCTGGCGGCGCCAGAGGACCTAAACTCTGTGTACAGTGTCGTCTGAGTACTATACAATAGTTA		Low	2.63	7.820184e-02	50.3144654
k__Fungi	Topsoil	2022	p__Basidiomycota	c__Tremellomycetes	o__Tremellales	f__Bulleribasidiaceae	g__Dioszegia	s__Dioszegia butyracea	s__Dioszegia butyracea ASV328	ATAAACGGCAAAGCTTTCGAGCCTAGCTTTTATAACATCTATACACCTGTGAACTATTTGCCTTTGGGCATAAACTTAAACATAATGTAATGAATGTAATCTACTATAAATAAATA		High	6.05	3.758024e-03	54.7169811
k__Fungi	Topsoil	2022	p__Ascomycota	c__Dothideomycetes	o__Pleosporales	f__Biatriosporaceae	g__Biatriospora	s__Biatriospora antibiotica	s__Biatriospora antibiotica ASV338	CCGTTGGAGCTCTGCTCCAATCTGGGATAGAACCCTTGCCTTTGAGTACCTTCTCGTTTCCTCGGTGGGCTCGCCCGCCGGTGGACAACCGTAAACTCTCTGTAATAGCAGTATCTTCTGAGAAAAACAAATAGTCA		High	3.83	2.675632e-02	45.9119497
k__Fungi	Topsoil	2022	p__Ascomycota	c__Dothideomycetes	o__Pleosporales	f__Didymellaceae	g__Ascochyta	s__Ascochyta medicaginicola var. macrospora	s__Ascochyta medicaginicola var. macrospora ASV350	CCTAGAGTTTGTGGGCTTTGCCCGCTACCTCTTACCCATGTCTTTTGAGTACTTACGTTTCCTCGGTGGGTTCGCCCGCCGACTGGACAAAATTAAACCCTTTGTAATTGAAATCAGCGTCTGAAAAACATAATAGTTA		Low	4.63	4.710743e-02	20.7547170
k__Fungi	Topsoil	2022	p__Ascomycota	c__Sordariomycetes	o__Hypocreales	f__Hypocreales_fam_Incertae_sedis	g__Emericellopsis	s__Emericellopsis minima	s__Emericellopsis minima ASV351	CTGAGTTATCCAACTCCCAAACCCCTGTGAACATACCTATGTTGCTTCGGCGGGTCGTCCCGCGGCGCGCCCTCGTGGCGTGACCCGGACCCAGGCGCCCGCCGGGGAACCAAACTCTTGTCTTCCAGTGTCTCCTCTGAGTGGCATAAGCAAAAATAAACA		Low	5.3	1.285723e-01	25.7861635
k__Fungi	Topsoil	2022	p__Ascomycota	c__Eurotiomycetes	o__Chaetothyriales	f__Herpotrichiellaceae	g__unidentified	s__unidentified	f__Herpotrichiellaceae sp ASV353	CCGAGTTAGGGTCTCCTGTAGGCCCGACCTCCCAACCCTTTGTCTACATTACCACTTGTTGCTTCGGCGGGCCCGTCTTCACGGACCGCCGGAGGACCGTCAAAACGTCCTCTGGCCCGCGCCCGTCGGTAGCCCCCAACCACAAACTCTTGAACAAAACGTGTCATTATCTGAGTACAATTGTTAATAAAGCAA		High	3.52	7.885803e-02	33.3333333
k__Fungi	Topsoil	2022	p__Ascomycota	c__Sordariomycetes	o__Glomerellales	f__Plectosphaerellaceae	g__Lectera	s__Lectera capsici	s__Lectera capsici ASV357	CCGAGTTTACACTCATAACCCTTTGTGAACATTATAACTTGTTGCTTCGGCGGCTCCTCCGGGGGCCCGCCGGCGTTTCAGTATCTCTGTTTGTACCCGACGATACATCTGAGTGTTCTTAGCGAACTATAA		Low	4.43	5.721468e-02	11.3207547
k__Fungi	Topsoil	2022	p__Ascomycota	c__Sordariomycetes	o__Glomerellales	f__Plectosphaerellaceae	g__Lectera	s__Lectera capsici	s__Lectera capsici ASV360	CCGAGTTTACACTCATAACCCTTTGTGAACATTATAACTTGTTGCTTCGGCGGCTTCTCCGGGAGCCCGCCGGCGTTTCAGTATCTCTGTTTGTACCCGACGATACATCTGAGTGTTCTTAGCGAACTATAA		Low	4.07	5.918552e-02	13.8364780
k__Fungi	Topsoil	2022	p__Ascomycota	c__Sordariomycetes	o__Hypocreales	f__Nectriaceae	g__Fusarium	s__unidentified	g__Fusarium sp ASV366	CCGAGTTTACAACTCCCAAACCCCTGTGAACATACCTATACGTTGCCTCGGCGGATCAGCCCGCGCCCCGTAAAAAGGGACGGCCCGCCCGAGGACCCCTAAACTCTGTTTCTATATGTAACTTCTGAGTAAAACCATAAATAAATCA		High	3.26	1.017242e-01	94.9685535
k__Fungi	Topsoil	2022	p__Ascomycota	c__Sordariomycetes	o__Coniochaetales	f__unidentified	g__unidentified	s__unidentified	o__Coniochaetales sp ASV371	CAAGAAGCGCCGAAAGGCTGCTTATAACCATCGCGAACCTATCCATCAGCGTTGCTTCGGCGGGAGCGCTCGCGGGCCCGGTCTCCGGGCTCCGGGCCGGGGCCCCACCCCTGGGTGTGGCCGCCCGCCGGAGGTACGAAACTCTTCTGCATCTCTGTGGCATCTCTGAGTAAACAAGCAAATAATCA		High	3.72	6.422010e-02	40.2515723
k__Fungi	Topsoil	2022	p__Ascomycota	c__Eurotiomycetes	o__Eurotiales	f__Aspergillaceae	g__Aspergillus	s__unidentified	g__Aspergillus sp ASV376	CCGAGTGCGGGTCCTTTGGGCCCAACCTCCCATCCGTGTCTATTATACCCTGTTGCTTCGGCGGGCCCGCCGCTTGTCGGCCGCCGGGGGGGCGCCTTTGCCCCCCGGGCCCGTGCCCGCCGGAGACCCCAACACGAACACTGTCTGAAAGCGTGCAGTCTGAGTTGATTGAATGCAATCAGTTA		High	3.11	4.131811e-02	39.6226415
k__Fungi	Topsoil	2022	p__Ascomycota	c__Dothideomycetes	o__Pleosporales	f__Cucurbitariaceae	g__Pyrenochaetopsis	s__Pyrenochaetopsis tabarestanensis	s__Pyrenochaetopsis tabarestanensis ASV381	TCAAAACAGCGGACTTCGGTCCTTGCTGCACCCTTGTCTTTTGCGTACCGTATGTTTCCTCGGCGGGCTTGCCTGCCGGTTGGACATTATCAAACCTTTTTGTAGTTGCAATCAGCGTCAGAAAATAAACAATAATTA		High	5.31	5.654729e-02	37.1069182
k__Fungi	Topsoil	2022	p__Ascomycota	c__Dothideomycetes	o__Pleosporales	f__Cucurbitariaceae	g__Pyrenochaetopsis	s__unidentified	g__Pyrenochaetopsis sp ASV385	TCAAAACAGCGGACTTCGGTCTTTGCTGCACCCTTGTCTTTTGCGCACCGAATTGTTTCCTCGGCGGGCTTGCCTGCCGGTTGGACATTATCAAAACCTTTTTGTAGTTGCAATCAGCGTCAGAAAAATCATAATTATTA		High	4.87	5.503781e-02	16.9811321
k__Fungi	Topsoil	2022	p__Ascomycota	c__Dothideomycetes	o__Pleosporales	f__Pleosporaceae	g__Alternaria	s__unidentified	g__Alternaria sp ASV388	CACAATATGAAAGCGGGCTGGCATCCTTCGGGGTTACAGCCTTGCTGAATTATTCACCCGTGTCTTTTGCGTACTTCTTGTTTCCTTGGTGGGTTCGCCCACCATAGGACAAACCATAAACCTTTTGTAATTGCAATCAGCGTCAGTAAAAAAATTAATAATTA		High	3.83	3.073831e-02	66.0377358
k__Fungi	Topsoil	2022	p__Ascomycota	c__Dothideomycetes	o__Venturiales	f__Venturiaceae	g__unidentified	s__unidentified	f__Venturiaceae sp ASV415	ATGGGTTAACGCCTCCGGGCACAATCCCCACCCTTTGTAACCGCGGCCCGGATTCGGCGCCTGGCGGGGAGCCCCCTCTGCTCGCGGAGGGCCCCGCCTGCCGGAATTAGCCAACCCTGCCTAGAAAATTGAAGTCTGAGAACAAGTTAAATTAAACA		Low	5.28	5.154853e-02	47.7987421
k__Fungi	Topsoil	2022	p__Ascomycota	c__Dothideomycetes	o__Pleosporales	f__unidentified	g__unidentified	s__unidentified	o__Pleosporales sp ASV427	TCAATTCAATAGGACAGACGACCCGCCTTGGGTTCCTGTCACTGTTGCACCCTTTGTCTTTGCGTACTGTATGTTTCCTCGGTGGGCTCGCCCGCCGATAGGACATTCTATAAACCCTTTGTAATTGCAATCAGCGTCAGAAAAAACTATAATAGTTA		Low	4.67	4.069774e-02	47.1698113
k__Fungi	Topsoil	2022	p__Ascomycota	c__Sordariomycetes	o__Glomerellales	f__Plectosphaerellaceae	g__Lectera	s__Lectera longa	s__Lectera longa ASV431	CCGAGTTTACACTCATAACCCTTTGTGAACATTATAACTTGTTGCTTCGGCGGCTTCTGCCCTTCGGGGTGCTGCCCGCCGGCAGTTTCAGTATCTCTGTTTGTACCCGACGATACATCTGAGTGTTCTTAGCGAACTATAA		Low	3.31	4.900436e-02	43.3962264
k__Fungi	Topsoil	2022	p__Ascomycota	c__Taphrinomycetes	o__Taphrinales	f__Protomycetaceae	g__Protomyces	s__Protomyces macrosporus	s__Protomyces macrosporus ASV437	ATGAATTTGTCTTCGGACATTCTCTCATACACTTGTGAACTTACACTGTTGCTTGGTGGAGTGTGGTCTAGCGATAGGCCTGCCACCGAGATTTTTTCACTCATCCTATGTCTGAACAATAAACAAAAACAAAACA		High	6.07	2.094460e-02	43.3962264
k__Fungi	Topsoil	2022	p__Ascomycota	c__Leotiomycetes	o__Helotiales	f__Dermateaceae	g__Helgardia	s__unidentified	g__Helgardia sp ASV449	ATAGAGCAATGAATAGTCAGCGCCCTGGGAGCAATCCTGGGGGCCACCCTCCTCGGAGGGTTTAGAGACGTCGCGCCTCTCGGAGAAGCGCGGTTCAGACCTCCACCCTTGAATAAATTACCTTTGTTGCTTTGGCAGGACGCCTCGTGCCAGCGGCTTCGGCTGTTGAGTGCCTGCCAGAGGACCACAACTCTTGAATTAATATTGTCTGAGTACTATATAATAGTTA		Low	4.05	3.542128e-02	46.5408805
k__Fungi	Topsoil	2022	p__Basidiomycota	c__Wallemiomycetes	o__Wallemiales	f__Wallemiaceae	g__Wallemia	s__Wallemia muriae	s__Wallemia muriae ASV450	GTGATTAATTATTGAGTGATAAAAAACTCATAATCTTCTACAAACCACTGTTTTAAAATGTTTACTAGAATGTCCAAGCAGTTAAGCTGTTGAAATATTAAAAGTTTTATA		High	4.87	1.216095e-03	25.1572327
k__Fungi	Topsoil	2022	p__Ascomycota	c__Leotiomycetes	o__Helotiales	f__Helotiaceae	g__Articulospora	s__unidentified	g__Articulospora sp ASV455	CCGAAGTACAGGCCCCTTCGGGGGCTAAACTTCCACCCTTTGTTTATCACACTTTGTTGCTTTGGCGAGACGCCCCTGGGCCACCGGCTTCGGCTGGTGAGTGCTCGCCGGAGAAAACCCAAACCCAAACCTTTTTTAGTGTTGTCTGAGAACTATTTTAATAATTA		Low	5.5	2.916612e-02	54.0880503
k__Fungi	Topsoil	2022	p__Ascomycota	c__Sordariomycetes	o__Magnaporthales	f__Magnaporthaceae	g__unidentified	s__unidentified	f__Magnaporthaceae sp ASV460	CCGAGAACCGGCGCCCTCGTGGCCCGACCCTCAAACCACCGCGTACCGAACTTCAACGTTGCCTCGGCGGGGCCCTCGGGCACCGCCGCAGGACGCAACCAAAACCGTTTTGTGAGACGAACGTCTGATAACCTTCTTCGCGAATGCGATAAAGTA		High	3.4	4.400561e-02	44.0251572
k__Fungi	Topsoil	2022	p__Ascomycota	c__Dothideomycetes	o__unidentified	f__unidentified	g__unidentified	s__unidentified	c__Dothideomycetes sp ASV462	CTGAGTAACTGGGTTCGCACTCGTGCTGCCCGTTCTCCCACCCTGTGTATATGTACCTTCGTTGCCTCGGCGGGCCTGCGGCCCCGTCCGCTGCCGGCTTCGGCCGGCTAGCGCCCGCCTGGGGACCAACCAAACTCTATTTTAACGTGTCGTCTGAGTAAAACGAAAATAAATTA		Low	6.24	3.867092e-02	9.4339623
k__Fungi	Topsoil	2022	p__Ascomycota	c__Sordariomycetes	o__Hypocreales	f__unidentified	g__unidentified	s__unidentified	o__Hypocreales sp ASV465	CCGAGTTTTCAACTCACCAACCCATTGTGAACTTATTCTTGCTTCGGCGGGGGGCCTCGCGCCCGCCGCCGGGGGACCCAAAACTCTGTTTCTACGAATCTCTGAGTAAAAAACAAATAAATCA		High	8.56	7.838548e-03	23.2704403
k__Fungi	Topsoil	2022	p__Ascomycota	c__Dothideomycetes	o__Acrospermales	f__Acrospermales_fam_Incertae_sedis	g__Leptodiscella	s__unidentified	g__Leptodiscella sp ASV471	CAAGGTACCTAGCCTACCCGGCTAGAACCTCCAACCACTGTGTACCAAACTTTTGTTGCCTCGGCGGGCTGGGTGCCCACCAGCGCCCCCCTTAGGGGAGTCGCCCGCCGATGGACCTTTAAAACTTCTTTGTAGATGAACGTCTGATTTAATCTTAAAAAGAAATA		High	3.53	3.385581e-02	47.1698113
k__Fungi	Topsoil	2022	p__Ascomycota	c__Dothideomycetes	o__Capnodiales	f__Dissoconiaceae	g__Dissoconium	s__Dissoconium eucalypti	s__Dissoconium eucalypti ASV472	CCAGAAGCCGCGCCGGCCGCAACGCCGGCGCCTTCGCCCAACCCTTTGTGAATTGCGCCCGATTTCCCCGGGGGGACCGCCTGCCCTGCGCGCGCGGCCCCCCGGCGGACCCCTCCAACTCGTGTTGTACCTGCCGTCCGAGTCTTATGAGAAATCAAACAA		High	4.63	8.107298e-03	61.6352201
k__Fungi	Topsoil	2022	p__Ascomycota	c__Leotiomycetes	o__Helotiales	f__Vibrisseaceae	g__Phialocephala	s__Phialocephala humicola	s__Phialocephala humicola ASV477	CAGGACTCGCAAGACTCCTTACACCCTGTGAATCTTACCGTACACGCGTTGCTTCGGCGGGCCCGCCCGCCGGCAGCATACCACATTCTGTTTCTCTGCGTTGGCATCTCGAGACACAAAGCAAATAAGTTA		High	6.89	3.144378e-02	55.3459119
k__Fungi	Topsoil	2022	p__Ascomycota	c__Sordariomycetes	o__Hypocreales	f__Hypocreaceae	g__Hypomyces	s__Hypomyces microspermus	s__Hypomyces microspermus ASV480	CCGAGTTTACAACTCCCAAACCCCATGTGAACTTTACCAAAACGTTGCTTCGGCGGGATGCCCCGGGCGCGGGCCGCAAGGCCTCAGCCCCGGAACCAGGCGCCCGCCGGAGGCCCAAACCAAACTCTTGTTTTTACCAGAATCTTCTGAGTGGCCTTTTAGGCAAAAAATGAATCA		High	6.58	4.891926e-02	8.1761006
k__Fungi	Topsoil	2022	p__Ascomycota	c__Dothideomycetes	o__Pleosporales	f__unidentified	g__unidentified	s__unidentified	o__Pleosporales sp ASV516	TCAATTTTACAGTCCTGGGATGGGGGTAAAAACCCTATCCCATGCTGTTCAACCCTTTGTCTTTTGCGTACTGTATGTTTCCTCGGCGGGTTCGCCCGCCGATAGGACACTTCAAAACCTTTTGTAATTGCAATCAGCGTCAGAAAAACTATAATAGTTA		Low	4.11	3.133404e-02	35.8490566
k__Fungi	Topsoil	2022	p__Ascomycota	c__Dothideomycetes	o__Pleosporales	f__Phaeosphaeriaceae	g__unidentified	s__unidentified	f__Phaeosphaeriaceae sp ASV517	CATTCAGTAGCCTCGCTACTTGTTTATACCCTTGTTTTTTGCGTACTATTGTTTCCTCGGCGGGCTTGCCTGCCGGTTGGACAAAACTATAACCTTTTTAAATCTTCAATCAGCGTCTGAATTATACATAATAATTA		Low	3.23	5.461452e-02	50.3144654
k__Fungi	Topsoil	2022	p__Basidiomycota	c__Tremellomycetes	o__Trichosporonales	f__Trichosporonaceae	g__unidentified	s__unidentified	f__Trichosporonaceae sp ASV528	GTGATTGCCTTAATTGGCTTAAACTATATCCATCTACACCTGTGAACTGTTTGATTGAATCTAACGATTCAATTTTTACAAACATTGTGTAATGAACGTCATTAGATCATAACATGAAA		High	3.77	3.228586e-02	26.4150943
k__Fungi	Topsoil	2022	p__Ascomycota	c__Dothideomycetes	o__Pleosporales	f__Phaeosphaeriaceae	g__Phaeosphaeria	s__unidentified	g__Phaeosphaeria sp ASV530	ATTATCGGTAGTTTACTACCGTTTGAAGGGGGTGGAAAGTTTCCAGGTCTTCCTGGGGGTGAGTACATCCTATTCTTAACCCTTGACTTTTTGCGCACTCATGTTTCCTCGGCGGGCTTGCCTGCCGAATGGACAAACCAATAACCTATTTAATATTTAATCAGCGTCTGAATTATTTTAATAATTA		High	4.97	3.943909e-03	42.1383648
k__Fungi	Topsoil	2022	p__Ascomycota	c__Sordariomycetes	o__Hypocreales	f__Hypocreales_fam_Incertae_sedis	g__unidentified	s__unidentified	f__Hypocreales_fam_Incertae_sedis sp ASV542	CCGAGTGTAAAAACTCCCAAACCATTGTGAACCTACCACTGTTGCTTCGGCGGCCTCGCCCCGGGCGCGTTCGCGCGGCCCGGACCCAGGCGTCCGCCGGAGGCTCCAAACTCTTGTCTTTTAGTGTATTTCTGAGTGGCATAAGCAAATAAATCA		High	3.83	1.169511e-02	52.8301887
k__Fungi	Topsoil	2022	p__Ascomycota	c__Dothideomycetes	o__Pleosporales	f__Pleosporaceae	g__Stemphylium	s__Stemphylium lycii	s__Stemphylium lycii ASV558	CACAATATGAAAGCGGGTTGGGGACCTCATTTCGGTGAGGACTCCAGCTTGTCTGAATTATTCACCCATGTCTTTTGCGCACTTCTTGTTTCCTGGGCGGGTTCGCCCGCCACCAGGACCCAACCATAAACCTTTTTTGTAATTGCAATCAGCGTCAGTAAACAATGTAATTATTA		High	4.27	2.546408e-03	40.8805031
k__Fungi	Topsoil	2022	p__Olpidiomycota	c__Olpidiomycetes	o__Olpidiales	f__Olpidiaceae	g__unidentified	s__unidentified	f__Olpidiaceae sp ASV564	ATAAATGCTTCATTGCATCCACCTTTTGTGCACTGTAAATATTTCACTTGAACTTTGTCTGATTAATCTTTGTTCTGAAAGGAACATGAATTATAATCTAATA		High	3.94	5.753942e-02	45.9119497
k__Fungi	Topsoil	2022	p__Ascomycota	c__Eurotiomycetes	o__Eurotiales	f__Aspergillaceae	g__Aspergillus	s__unidentified	g__Aspergillus sp ASV573	CCGAGTGCGGGTCTTTATGGCCCAACCTCCCACCCGTGACTATTGTACCTTGTTGCTTCGGCGGGCCCGCCAGCGTTGCTGGCCGCCGGGGGGCGACTCGCCCCCGGGCCCGTGCCCGCCGGAGACCCCAACATGAACCCTGTTCTGAAAGCTTGCAGTCTGAGTGTGATTCTTTGCAATCAGTTA		Low	4.27	8.040111e-03	25.1572327
k__Fungi	Topsoil	2022	p__Ascomycota	c__Dothideomycetes	o__Pleosporales	f__Phaeosphaeriaceae	g__Paraphoma	s__Paraphoma radicina	s__Paraphoma radicina ASV589	CCTTTCAATGCAGAAGAGTTGAGATGGTTGAGTATCTCGCCTCTCAATTCTCGCTGTATTTTACCCTTGTTTTTCTCATACTATTATTTCCTCGGCAGGCTCGCCTGCCGGGTGAAACAACTTCAAACCTGTTTAATTTTCAATCAGCGTCTGAACAAATTAATAATTA		Low	4.46	1.405788e-02	64.7798742
k__Fungi	Topsoil	2022	p__Ascomycota	c__Leotiomycetes	o__Helotiales	f__unidentified	g__unidentified	s__unidentified	o__Helotiales sp ASV591	CCGAAGTACAGGCCCTCTCGTAGGGCTAAACTTCCACCCTTTGTTTATCATACCATGTTGCTTTGGCGAGACGTCCTCGGACCACCGGCCCTCGGGCGGGTGCGCGCTCGCCAGAGAAAAATCAAACCCAAACCATTTTAGTAGTCGTCTGAAAACAAGTTTAAATTATTA		High	4.17	3.932936e-02	61.6352201
k__Fungi	Topsoil	2022	p__Ascomycota	c__Dothideomycetes	o__Capnodiales	f__Mycosphaerellaceae	g__unidentified	s__unidentified	f__Mycosphaerellaceae sp ASV595	CTGAGTGAGGATGATAATACATCCGACCTCCAACCCTTTGTGAACACATCTTGTTGCTTCGGGGGCGACCCTGCCGTTCGCGGCATTCCCCCCGGAGGTCATCAAAACACTGCATTCTTACGTCGGAGTAAAAAGTTAATTTAATA		High	3.35	8.049069e-03	20.1257862
k__Fungi	Topsoil	2022	p__Ascomycota	c__Lecanoromycetes	o__Lecanorales	f__Ramalinaceae	g__Bacidia	s__Bacidia chloroticula	s__Bacidia chloroticula ASV597	CAGAGAGGAGCTCCGCGCTCCAGGGGGTTCGCCCCCGCCTCTCAACCCTGTGAAAACATACCTTTGTTGCTTTGGCGGGCCTTGGGGTCATGCCCATGCCGGGCCTTACCGCCCGGCGCGCGCCCGCCAGAAGCCCACCAAAACTCGTTTAAATATGTCGTCAGAGTCTAAACACAAATAAAGCA		Low	3.48	8.980737e-04	18.2389937
k__Fungi	Topsoil	2022	p__Ascomycota	c__unidentified	o__unidentified	f__unidentified	g__unidentified	s__unidentified	p__Ascomycota sp ASV606	CCGAGTGAGGGTCTCTCAGGCCCGACCTCCCACCCTGTGTTTTTGTGACCTTGTTGCTTTGGCGGGCCCGCCTCGATGAGAGGCCGCCGGAAGCTCACGCTTTGGGCCCGTGCCCGCCAGTAGCCCCCTTAAATTCTTCATAAATCTGTCGTCTGAGTCCATGGATATAATGAAAA		High	6.05	2.003309e-02	20.1257862
k__Fungi	Topsoil	2022	p__Ascomycota	c__Leotiomycetes	o__Helotiales	f__Dermateaceae	g__Mollisia	s__unidentified	g__Mollisia sp ASV639	ATAAAAGGATACCTTCGGGTATACCCCATCCGTGTCTACATACTCTTGTTGCTTTGGCAGGCCGTGGTCTTCCACTGTGGGCTCTGCCTGCATGTGCCTGCCAGAGGACCAAACTCTGAATGTTAGTGATGTCTGAGTACTATATAATAGTTA		Low	4.65	5.842630e-02	39.6226415
k__Fungi	Topsoil	2022	p__Ascomycota	c__Dothideomycetes	o__Botryosphaeriales	f__Botryosphaeriaceae	g__Neofusicoccum	s__Neofusicoccum parvum	s__Neofusicoccum parvum ASV641	CCGAGTTGATTCGAGCTCCGGCTCGACTCTCCCACCCAATGTGTACCTACCTCTGTTGCTTTGGCGGGCCGCGGTCCTCCGCACCGGCGCCCTTCGGGGGGCTGGCCAGCGCCCGCCAGAGGACCATAAAACTCCAGTCAGTGAACTTCGCAGTCTGAAAAACAAGTTAATAAACTA	F84_F68	High	4.54	6.270839e-04	22.0125786
k__Fungi	Topsoil	2022	p__Ascomycota	c__Dothideomycetes	o__Pleosporales	f__unidentified	g__unidentified	s__unidentified	o__Pleosporales sp ASV655	CTGCTTGCTCATGGCCGCCTGGGGTTCTGCCCCGGCGCGGTACGGCAACATCACCCTTGTCTATATATACCCTTTGTTATTTCCCTCGGCGGGGTCACACCCGTCGATGGGGACACCATAAACCCTTGTATCTAAGCATCAAACTTCTGAAACAAACGAAATAATCA		Low	3.1	2.554919e-02	32.7044025
k__Fungi	Topsoil	2022	p__Ascomycota	c__Leotiomycetes	o__Helotiales	f__Helotiaceae	g__Articulospora	s__Articulospora proliferata	s__Articulospora proliferata ASV669	CCGAAGTACAGGCCCTCTTGTAGGGCTACACTTCCACCCTTTGTTTACCATACCATGTTGCTTTGGCGAGACGTCTTCGGACCACCGGCCCTCGGGCGGGTGCGCGCTCGCCAGAGAAAAATCAAACCCAAACCATTTTAAGTGTCGTCTGAAAAACAAGTTTAAATTATTA		Low	2.95	2.445851e-02	63.5220126
k__Fungi	Topsoil	2022	p__Ascomycota	c__Orbiliomycetes	o__Orbiliales	f__Orbiliaceae	g__Dactylaria	s__Dactylaria dimorphospora	s__Dactylaria dimorphospora ASV671	CCGAGATATGCCCTTCGGGGTAGACCTCCCACCCTGTGTATACCTTACCTCTGTTGCTTTGGCGGGCCGCCTAGCTACCGGCTTCGGCTGGTAAGTGCCCGCCAGAGGACCCAAAACCCTGAATATTAGTGTCGTCTGAGTAAAATTTTAATATTTA		High	5.3	3.048075e-02	38.9937107
k__Fungi	Topsoil	2022	p__Ascomycota	c__Dothideomycetes	o__Capnodiales	f__unidentified	g__unidentified	s__unidentified	o__Capnodiales sp ASV678	CCAAAGATGGCGGGCCTCCGTGCCCCCGTCCCCAACCCATTGTTGACTCAAACCCTTTTTGCCTCGGGGGCAGAGCGTCCGCCGCCGCCCCCGGAGGACCATTTAACGCTGTCTCTTTGCGTCGGAGTATTGATCAAATGAATGA		High	5.44	2.545736e-02	17.6100629
k__Fungi	Topsoil	2022	p__Ascomycota	c__Sordariomycetes	o__Coniochaetales	f__Coniochaetaceae	g__Coniochaeta	s__unidentified	g__Coniochaeta sp ASV683	CAAGAAGCCGAAAGGCTACTTAAAACCATCGCGAACTTATCCAAGTTGCTTCGGCGGCGCGGCTCCCCTCACGGGGGACCGCAGCCCCCGCCTCTCAGGAGGTAAGGGGCAGCCGCCGGAGGTACGAAACTCTGTATTATAGTGGTATCTCTGAGTATAAAACAAATAAGTTA		Low	3.47	2.180460e-02	42.7672956
k__Fungi	Topsoil	2022	p__Ascomycota	c__Eurotiomycetes	o__Eurotiales	f__Aspergillaceae	g__Penicillium	s__unidentified	g__Penicillium sp ASV685	CCGAGTGAGGGCCCTCTGGGTCCAACCTCCCACCCGTGTTTATCGTACCTTGTTGCTTCGGCGGGCCCGCCGCAAGGCCGCCGGGGGGCTTCCGTCCCCGGGCCCGCGCCCGCCGAAGACACCTGTGAACGCTGTATGAAGATTGCAGTCTGAGCGAAAAGCTAAATTTGTTA		Low	2.72	1.702085e-02	25.1572327
k__Fungi	Topsoil	2022	p__Ascomycota	c__Sordariomycetes	o__Hypocreales	f__Bionectriaceae	g__Valsonectria	s__unidentified	g__Valsonectria sp ASV690	CCGAGTTGCAAAACTCCCAAACCCGTGTGAACCTTACCTATCGTTGCTTCGGCGGACCCGCCCCGGCGCTCTCGCGGCCGGAACCAGGCGACCGCCGGAGGAAAACCCCAAACCCTTGAAACCCAGTGGATTATCTGAGTGGCGAAAGCACAAATACAATCA		High	5.66	3.491961e-02	55.3459119
k__Fungi	Topsoil	2022	p__Ascomycota	c__Sordariomycetes	o__Xylariales	f__Microdochiaceae	g__Microdochium	s__unidentified	g__Microdochium sp ASV702	CTGAGTTTTTAACTCTCCAAACCATGTGAACTTACCACTGTTGCCTCGGTGGTCGGTGCTGGAAACAGTGCTGCCACCGGTGGACTACTAAACTCTTGTTAATTTTTGTCAAATCTGAATCAAACTAAGAAATAAGTTA		High	7.1	2.964763e-02	55.3459119
k__Fungi	Topsoil	2022	p__Ascomycota	c__Leotiomycetes	o__Helotiales	f__Dermateaceae	g__Helgardia	s__unidentified	g__Helgardia sp ASV710	ATAGAGCAATGAGCAGTCAGCGCCCCGGGAGCAATCCTGGGGGCCACCCTCCTCGGAGGGTTTAGAGACGTCGAGCCTCTCGGAGAAGCTCGGTTCAGACCTCCACCCTTGAATAAATTACCTTTGTTGCTTTGGCAGGACGCCTCGTGCCAGCGGCTTCGGCTGTTGAGTGCCTGCCAGAGGACCACAACTCTTGTTTTTAGTGATGTCTGAGTACTATATAATAGTTA		Low	3.12	1.403996e-02	47.1698113
k__Fungi	Topsoil	2022	p__Ascomycota	c__GS37	o__unidentified	f__unidentified	g__unidentified	s__unidentified	c__GS37 sp ASV714	ATAGAGGAGGGCCTCTGGCTCAACCTTCCACCCAGTGTCTTGAATACCTTGTTTCTTTGGCGGGCTCCGCCCGTCAGAAGCATTCTCAAACTCGATAACATGTTTCTGAATATCAATGATATAATAAAGCA		Low	3.39	2.109241e-02	19.4968553
k__Fungi	Topsoil	2022	p__Basidiomycota	c__Agaricomycetes	o__Agaricales	f__Hydnangiaceae	g__Laccaria	s__Laccaria laccata	s__Laccaria laccata ASV723	TTGAATAAACCTGATGTGGCTGTTAGCTGGCTTTTCGAAGCATGTGCTCGTCCATCATCTTTATCTCCACCTGTGCACATTTTGTAGTCTTGGATACCTCTCGAGGCAACTCGGATTTTAGGATCGCTGTGCTGTACAAGTCGGCTTTCCTTTCATTTCCAAGACTACGTTTTTATACACACTAAAGTATGTTTAAAGAATGTCATCAATGGGAACTTGTTTCCTATAAAATTATA		Low	3.96	3.018961e-02	9.4339623
k__Fungi	Topsoil	2022	p__Ascomycota	c__Eurotiomycetes	o__Eurotiales	f__Aspergillaceae	g__Aspergillus	s__unidentified	g__Aspergillus sp ASV724	CCGAGTGCGGGCCCTCTGGGTCCAACCTCCCATCCGTGTCTATCTGTACCCTGTTGCTTCGGCGTGGCCACGGCCCGCCGGAGACTAACATTTGAACGCTGTCTGAAGTTTGCAGTCTGAGTTTTTAGTTAAACAATCGTTA		High	5.08	2.257502e-03	35.8490566
k__Fungi	Topsoil	2022	p__Ascomycota	c__Dothideomycetes	o__Pleosporales	f__Phaeosphaeriaceae	g__Phaeosphaeria	s__Phaeosphaeria lunariae	s__Phaeosphaeria lunariae ASV741	CATTCAGTAGCCTAGCTACTTGTTTATACCCTTGTTTTTTGCGTACCTATTGTTTCCTCGGTGGGCTTGCCCGCCGGTCGGACAAAACTATAACCTTTTTAAATCTTCAATCAGCGTCTGAATTATACATAATAATTA		High	4.17	7.771361e-04	15.7232704
k__Fungi	Topsoil	2022	p__Ascomycota	c__Sordariomycetes	o__Hypocreales	f__Nectriaceae	g__Mariannaea	s__Mariannaea punicea	s__Mariannaea punicea ASV744	CCGAGTTTACAACTCCCAAACCCATGTGAACATACCTGTCTTGTTGCTTCGGCGGCGCCACGGCCCTCACAGGCTGGGGCCCGCCAGAGGACCCAAACAAAACTCTTTGCATTTTGAATACAGTATTCTGAGTGACATGATTAAATAAATCA		High	6.23	2.429054e-02	38.3647799
k__Fungi	Topsoil	2022	p__Ascomycota	c__Dothideomycetes	o__Pleosporales	f__Tetraplosphaeriaceae	g__unidentified	s__unidentified	f__Tetraplosphaeriaceae sp ASV747	CTGTGGGGGCCCCCCGGGGCCTCTGCCGAGATAGCACCCCTTGTCTTTTCGAGCACCAACCGTTTCCTCGGCGGGCACGCCCGCCAACGGGGACCAACCAAAAACCTCAACCGCAGTATCAGAAGTCGAAAACGTACCAAAACAAAAAATCA		High	9.64	2.101403e-02	50.9433962
k__Fungi	Topsoil	2022	p__Ascomycota	c__Dothideomycetes	o__Pleosporales	f__Phaeosphaeriaceae	g__Paraphoma	s__Paraphoma pye	s__Paraphoma pye ASV752	CCTTTCAATGCAGCAGAATTGGGATGGTTGAGTATCTCGCCTCTCAGTTCTGCCTGTATTCTACCCTTGTTTGTCATATACTATTATTTCCTCGGCAGGCTTGCCTGCCGAGTGAAACCATTTATAACCTTTTTAATTTTCAATCAGCGTCTGAAAAAATTTAATAATTA		Low	4.8	1.889762e-02	47.7987421
k__Fungi	Topsoil	2022	p__Ascomycota	c__Sordariomycetes	o__Sordariales	f__Chaetomiaceae	g__Humicola	s__unidentified	g__Humicola sp ASV771	CAGAGTTGCAAAACTCCCTAAACCATTGTGAACGTTACCTTTACCGTTGCTTCGGCGGGCGGCCCGGGTCCTGCCCGGCGCCCCTCGGCCCCTCGCGGGCGCCCGCCGGAGGAAAACCAAACTATTGCATTGTATGGCCTCTCTGAGTCTTCTGTACTGAATAAGTCA		High	5.12	1.988976e-02	29.5597484
k__Fungi	Topsoil	2022	p__Ascomycota	c__Dothideomycetes	o__Capnodiales	f__Mycosphaerellaceae	g__Zymoseptoria	s__Zymoseptoria verkleyi	s__Zymoseptoria verkleyi ASV795	CCGAGTGAGGGCCTCCGGGTCCGACCTCCAACCCTTTGTGAACACATCCCGTTGCTTCGGGGGCGACCCTGACCGGCGCCCCCGGAGGACCACTCAACACTGCATCTTTGCGTCGGAGTTTACGAGTAAATCGAAACA		High	5.38	2.665106e-03	37.7358491
k__Fungi	Topsoil	2022	p__Monoblepharomycota	c__Monoblepharidomycetes	o__Monoblepharidales	f__unidentified	g__unidentified	s__unidentified	o__Monoblepharidales sp ASV799	GTGAATGTGCGGCGAGGGCGCAAGCCTGAGCCTGCCAATCCACCCTTGTGCAATGTACCGTACCCTGGTGGGCGGCGCTCCGGCCTGGCCGGGGAGCCTCCACCGAAGGGCTTTCGAGCCCGACCAACGCTTTAATCTTTGTCTGAACTTAACGAACCAAATGATCTAAA		High	3.98	2.496242e-02	70.4402516
k__Fungi	Topsoil	2022	p__Ascomycota	c__Dothideomycetes	o__Pleosporales	f__Didymosphaeriaceae	g__Paraconiothyrium	s__Paraconiothyrium cyclothyrioides	s__Paraconiothyrium cyclothyrioides ASV801	CCAATTCAACGGTGTGGTCGCGGCCTCCGGGGGCTCCCCCCGGGCGGTAGAGGTAACACTCTTACGCGCCACATGTCTGAATCCTTTTTTTACGAGCACCTTTCGTTCTCCTTCGGTGGGGCAACCTGCCGTTGGAACTTATCAAAACCTTTTTTGCATCTAGCATTACCTGTTCAGATACAAACAATCGTTA		High	5.18	8.897872e-03	30.1886792
k__Fungi	Topsoil	2022	p__Ascomycota	c__Pezizomycetes	o__Pezizales	f__Tuberaceae	g__Tuber	s__Tuber maculatum	s__Tuber maculatum ASV813	CCAATATCTGGGATGCCAAAGACACAGGCTCCCGATAAAACACATTTATGCGTATCCTCCCATGTTGCTTTCCCAGGCCAGCGGCCACTGCTGCCAGCCATGCCGTCTTTCGGTTACATGGTTGAGGTGCTTGGGGAAGGGCTAATTATCAAACTTTACTTCACCTTATTGTCTGAGAAGGCCATGTGCCGTAATCTTTAAACATGTTA		High	9.14	2.418080e-02	4.4025157
k__Fungi	Topsoil	2022	p__Ascomycota	c__Dothideomycetes	o__Pleosporales	f__Phaeosphaeriaceae	g__unidentified	s__unidentified	f__Phaeosphaeriaceae sp ASV817	CTTTCAGTACTTGGGGGTTGTAAGCCTATATCACTATAGCTTGCCCCTACCTGAACCCTTGTCTTTTGCGTACCTATGTTTCCTCGGTGGGCTTGCCCGCCGGCTGGACAAACTTATAACCTTTTTAATTTTCAATCAGCGTCTGAATAAACATAATAATTA		High	3.59	1.808913e-02	49.0566038
k__Fungi	Topsoil	2022	p__Ascomycota	c__Sordariomycetes	o__Hypocreales	f__Nectriaceae	g__unidentified	s__unidentified	f__Nectriaceae sp ASV830	CCGAGTTTACAACTCCCAAACCCCTGTGAACATACCTATACGTTGCCTCGGCGGATCAGCCCGCGCCCCGTAAAAAGGGACGGCCCGCCGCAGGAACCCTAAACTCTGTTTTTAGTGGAACTTCTGAGTATAAAAAACAAATAAATCA		High	5.11	3.051659e-02	55.9748428
k__Fungi	Topsoil	2022	p__Ascomycota	c__Sordariomycetes	o__Hypocreales	f__Nectriaceae	g__Fusarium	s__Fusarium brachygibbosum	s__Fusarium brachygibbosum ASV837	CCGAGTTTACAACTCCCAAACCCCTGTGAACATACCTATACGTTGCCTCGGCGGATCAGCCCGCGCCCCGTAAAACGGGACGGCCCGCCGCAGGAACCACAAAACTCTGATTTTAGTGTAACTTCTGAGTCTAAAAAACAAATAAATCA		Low	3.32	1.924252e-02	35.8490566
k__Fungi	Topsoil	2022	p__Ascomycota	c__Sordariomycetes	o__Xylariales	f__unidentified	g__unidentified	s__unidentified	o__Xylariales sp ASV856	TAGAGTTGTAAAACTCCCAAAACCCATGTGAACATACCTGTTGCCTCGGCGGACCTACCCTGTAGTTACCCTGTAGCTACCCTGTAGAGCCGCCGAAGGACCATTAAACTCTTTTATCTCTGTATCTCTGAGTAAAAAACAAATAAGTTA		Low	3.46	2.027049e-02	59.7484277
k__Fungi	Topsoil	2022	p__Ascomycota	c__Eurotiomycetes	o__unidentified	f__unidentified	g__unidentified	s__unidentified	c__Eurotiomycetes sp ASV930	TCGAGTCAGGGTCTTTTAGGCCCGAAACTCCAACCCTGTGTTTAACTACCATGTTGCTTTGACGGGCCCGTCTTTGCGGACCGCGGGAGGTCAGTCTTCTCGCCAGTGCCCGTCAGTAGCCCCTTCAAATTCGTTATAAATTTGTCGTCTAAGTATCGAAACAATCGTTA		Low	6.53	6.208578e-02	9.4339623
k__Fungi	Topsoil	2022	p__Ascomycota	c__Pezizomycetes	o__Pezizales	f__Ascobolaceae	g__unidentified	s__unidentified	f__Ascobolaceae sp ASV944	AAAAAGATTACACGTGGTGAAGGCCAAAAAGCCGGATCCAATGCGGTAGTCACACCTGTTTACCTTTACCTGTTGCTTCCGTGGAATTAGGGGTACTCTTCTGGTTAGCTAGTTAGAGTATCCTTTCACGAAAGGATCTAAAAAAAACTTGTTTTGTATTATTGTCTGATAAAATTTTTTAATAAAAGTTA		Low	5.22	1.997486e-02	10.0628931
k__Fungi	Topsoil	2022	p__Ascomycota	c__Sordariomycetes	o__Hypocreales	f__Nectriaceae	g__Fusarium	s__Fusarium avenaceum	s__Fusarium avenaceum ASV946	CCGAGTTTACAACTCCCAAACCCCTGTGAACATACCACTTGTTGCCTCGGCGGATCAGCCCGCTCCCGGTAAAACGGGACGGCCCGCCAGAGGACCCAAACTCTAATGTTTCTTATTGTAACTTCTGAGTAAAACAAACAAATAAATCA	F9_F64_F47_F45_F25_F163_F160_F159_F157_F154_F153_F152_F149_F146_F145_F144	Low	2.73	1.893793e-02	93.0817610
k__Fungi	Topsoil	2022	p__Ascomycota	c__unidentified	o__unidentified	f__unidentified	g__unidentified	s__unidentified	p__Ascomycota sp ASV954	CAAGGAACTGGCTTCGGTCAGAACCTCCAACCACTGTGTACCAAACTTTTGTTGCCTCGGCGGGCTGGGTGCCCACCAGCGCCCCCCTTAGGGGAGCCGCCCGCCGAAGGACCCCAAAACTTTTTTGTTGATGAACGTCTGATTCAACTTTTAAAAAAAATA		High	4.7	2.152241e-02	49.6855346
k__Fungi	Topsoil	2022	p__Chytridiomycota	c__Rhizophlyctidomycetes	o__Rhizophlyctidales	f__unidentified	g__unidentified	s__unidentified	o__Rhizophlyctidales sp ASV963	ACAAATAAATTTAGGCCCCCGGCTGCCCCTCAAAGGCGATGGGGAAAACCTAAACATTTGTGTGCACCATATCTGTTTTTGGCAGTTCGAGTGTCCTGAGTTTAAACAACAGACTCAGGTACCTACCTAGGCAAACCTTCGGGTGCTGAGGTTGGGCTGCCGCCCACTTTGAACTAACTTTTGTTTCATATTAATGCCTGAAATTGTTTGATCTTCACAGATTGAATTTTAAATA		High	3.62	2.798810e-02	54.0880503
k__Fungi	Topsoil	2022	p__Ascomycota	c__Sordariomycetes	o__Hypocreales	f__Nectriaceae	g__Fusarium	s__unidentified	g__Fusarium sp ASV1127	CCGAGTTTACAACTCCCAAACCCCTGTGAACATACCTTAATGTTGCCTCGGCGGATCAGCCCGCGCCCCGTAAAACGGGACGGCCCGCCAGAGGACCCCTAAACTCTGTTTCTATATGTAACTTCTGAGTAAAACCATAAATAAATCA		Low	3.78	1.826606e-02	94.9685535
k__Fungi	Topsoil	2022	p__Basidiomycota	c__Agaricomycetes	o__Agaricales	f__Psathyrellaceae	g__Coprinopsis	s__unidentified	g__Coprinopsis sp ASV1141	TTGAATAAATCTGGCGTTAGGTTGTAGCTGGCTCTCCGGAGCATGTGCACACCTCGTCACCTTTATCTTTCCACCTGTGCACACACTGTAGTCCTGGATACCTCTCGCTGAAAGGCGGATGCGGAGCCTGCTGTGACTTTGGAAACAAAGGCCGGCTTGCTCTGAATTTCCAGGTCTACGATTTTTATACACCCCCTAAACGAATGTTATAGAATGTATATCACTGGGCCTTTGTGCCTATAAACCTTATA		High	4.84	9.339070e-04	18.2389937
k__Fungi	Topsoil	2022	p__Glomeromycota	c__Glomeromycetes	o__Glomerales	f__Glomeraceae	g__Funneliformis	s__Funneliformis geosporum	s__Funneliformis geosporum ASV1403	ATGATTTTTTAAGCGATCCGAGCGATAAAAAGCGAGGATCGCGAAATATTTAAAACCCCACTCTTTTATAAACTATTATGAAACATGAAATTTTTTTTAAAAAAAAAGA		High	4.09	3.421638e-02	23.8993711
k__Fungi	Topsoil	2022	p__Ascomycota	c__Sordariomycetes	o__Hypocreales	f__Nectriaceae	g__Dactylonectria	s__Dactylonectria estremocensis	s__Dactylonectria estremocensis ASV81	CCGAGTTTACAACTCCCAAACCCCTGTGAACATACCTATTGTTGCCTCGGCGGTGCCTGTTCCGACAGCCCGCCAGAGGACCCCAAACCCTGATTACATTAAAGAATTCTTCTGAGTAACCGATTAAATAAATCA		High	3.69	4.790517e-01	83.0188679
k__Fungi	Topsoil	2022	p__Ascomycota	c__Dothideomycetes	o__Pleosporales	f__Phaeosphaeriaceae	g__Neosetophoma	s__Neosetophoma italica	s__Neosetophoma italica ASV122	CATTCAGTAGCTTGCTACTGTTAGGGGGGTCTATCAGCCTGTATAGTATCACTACTGATGAGCAGCACGACCCTCTGTCTGTACCCTTGTCTTTTGCGCACTCATGTTTCCTCGGCGGGGTCTATACCCGCCGGCTGGACAACTCTATAACCTTTTTAATTTTCAATCAGCGTCTGAAAAACCTAATAATTA	F90	High	3.32	6.024484e-04	11.9496855
k__Fungi	Topsoil	2022	p__Ascomycota	c__Dothideomycetes	o__Pleosporales	f__Didymellaceae	g__Stagonosporopsis	s__unidentified	g__Stagonosporopsis sp ASV139	CCTAGAGTTGCGGGCTTTGCCTGCCATCTCTTACCCATGTCTTTTGAGTACCTTCGTTTCCTCGGCGGGTCCGCCCGCCGATTGGACAAAACTTAAACCCTTTGTAATTGAAATCAGCGTCTGAAAAAACTTAATAGTTA		Low	3.43	1.009538e-01	38.9937107
k__Fungi	Topsoil	2022	p__Ascomycota	c__Leotiomycetes	o__Thelebolales	f__Pseudeurotiaceae	g__Pseudeurotium	s__Pseudeurotium bakeri	s__Pseudeurotium bakeri ASV159	AAGAGACGTTGCCCTTCGGGGTATACCTCCCACCCTTTGTTTATTATACCTTTGTTGCTTTGGCGGGCCCGTCCTCGGACCACCGGCTTCGGCTGGTCAGTGCCCGCCAGAGGACCTAAAACTCTGTTTGTTCATATTGTCTGAGTACTATATAATAGTTA		Low	4.68	1.270158e-01	69.1823899
k__Fungi	Topsoil	2022	p__Basidiomycota	c__Tremellomycetes	o__Tremellales	f__Bulleribasidiaceae	g__Vishniacozyma	s__unidentified	g__Vishniacozyma sp ASV212	TTGAATTCGGCCTCCTGGCCTTATACATTATAAACACTGTGAACCGTGGCTTCGGCCCAAACTTGAAGTCTAGAATGTAACATATCATAACAAAATA		High	5.23	1.516199e-03	24.5283019
k__Fungi	Topsoil	2022	p__Ascomycota	c__Sordariomycetes	o__Hypocreales	f__Hypocreales_fam_Incertae_sedis	g__Trichothecium	s__Trichothecium roseum	s__Trichothecium roseum ASV218	TAGAGTTAACAAAACAACTCCCAACCCTTTGTGAACCTTACCTACCGTTGCTTCGGCGGACCGCCCCGGGCGCTGCGTGCCCCGGACCCAAGGCGCCCGCCGGGGACCACACGAACCCTGTTTAACAAACATGTGTATCCTCTGAGCGAGCCGAAAGGCAACAAAACAAATCA		High	6.83	8.219278e-04	6.2893082
k__Fungi	Topsoil	2022	p__Ascomycota	c__Dothideomycetes	o__Capnodiales	f__Teratosphaeriaceae	g__Catenulostroma	s__Catenulostroma hermanusense	s__Catenulostroma hermanusense ASV255	CAAGAGCGAGGGTCCCTCGGGGCCCGAACCTCCAACCCCATGTTTTCCGACTCTGTTGCCTCGGGGGCGACCCGGCCCTTCTGGGCGTCGGGGCCCCCGGTGGTCCATCTCAACCCTGCATCTGTGCGTCTGAGTAAATATTTGAATCAATCA		Low	3.53	3.623649e-03	27.6729560
k__Fungi	Topsoil	2022	p__Ascomycota	c__Eurotiomycetes	o__Eurotiales	f__Trichocomaceae	g__Talaromyces	s__unidentified	g__Talaromyces sp ASV281	CCGAGTGCGGGCCCTCGCGGCCCAACCTCCCACCCTTGTCTCTATACACCTGTTGCTTTGGCGGGCCCACCGGGGCCACCTGGTCGCCGGGGGACGCACGTCCCCGGGCCCGCGCCCGCCGAAGCGCTCTGTGAACCCTGATGAAGATGGGCTGTCTGAGTACTATGAAAATTGTCA		Low	4.18	9.920690e-02	64.7798742
k__Fungi	Topsoil	2022	p__Ascomycota	c__Sordariomycetes	o__Sordariales	f__Lasiosphaeriaceae	g__unidentified	s__unidentified	f__Lasiosphaeriaceae sp ASV374	CAGAGTTGCAAAACTCCCAACCATTGTGAACCTACCTCACCGTTGCTTCGGCGGGTGGCCCCGGGGCAACCCGGAGCCGCGCCGGCCCCGCTCTCGGGGCTCGGCAAACCCGTCAGAAGACCGAAACTCTCCGTCATCAGTGGCCTCTCTGAGTAACTTATACAATAAGTCA		High	3.51	3.032622e-02	62.2641509
k__Fungi	Topsoil	2022	p__Ascomycota	c__Eurotiomycetes	o__Chaetothyriales	f__unidentified	g__unidentified	s__unidentified	o__Chaetothyriales sp ASV441	CTGAGTTAGGGTCTTCTCTGGCCCGACCTCCAACCCTGTGTCTACCTTACCACGTTGCTTCGGCGGGCCTGCCGACAGGATCTGTCGGCTGCCGGTGGGCTCAACCCCCGCTGGACAGTGCCCGTCGATGGCCAACCTCCAAAACTCTTGAAGAACCATGTCGTCTGAGTACCAAACTAAATAAAAGTAA		High	4.04	1.685512e-02	26.4150943
k__Fungi	Topsoil	2022	p__Ascomycota	c__Leotiomycetes	o__Helotiales	f__Helotiaceae	g__Articulospora	s__unidentified	g__Articulospora sp ASV479	CCGAAGTACAGGCCCTCTCGTAGGGCTAAACTTCCACCCTTTGTTAACCACACTTTGTTGCTTTGGCGAGACGCCCTCGGGCCACCGGCTTCGGCGGGTGCGCGCTCGCCAGAGAAAACCCAAACCCAAACCATTTAAGTTGTCGTCTGAAAAACAAGTTTAATAATTA		High	4.02	1.838028e-02	25.1572327
k__Fungi	Topsoil	2022	p__Ascomycota	c__Sordariomycetes	o__unidentified	f__unidentified	g__unidentified	s__unidentified	c__Sordariomycetes sp ASV536	CCGAGTACTATAACTCATAACCCTTTGTGAACCTTTATACCTGTTGCTTCGGCGGCGCTCCGGCGCCCGCCGGTACCATCAGAATCTCTGTTCGAACCCGACGATATTTCTGAGTGTTCTAAGCGAACTGTTA		High	4.16	2.682127e-02	33.9622642
k__Fungi	Topsoil	2022	p__Chytridiomycota	c__Rhizophydiomycetes	o__Rhizophydiales	f__unidentified	g__unidentified	s__unidentified	o__Rhizophydiales sp ASV578	TTAAATGATAGCCAGTTCTCTCTGTTTCGGCAGAGATTGAGCAGGCATTAACCCTTTGTGAACTGTTATTTTACTTGGTAGGTTCAATCTTGCCCTTTGAGCTTCGGCGAAGAGGGTGGGAAAGTTCCTACCGCCATTTATACCAACCCCTTATATGATTATCTGAAATTGAGTTAATGAGAAA		Low	2.97	4.299108e-02	55.3459119
k__Fungi	Topsoil	2022	p__Ascomycota	c__Sordariomycetes	o__Sordariales	f__Lasiosphaeriaceae	g__Cercophora	s__unidentified	g__Cercophora sp ASV582	CAGAGTTGCAAAACTCCCAACCCTTTGTGAACGAACCAGTCAGTTGCCTCGGCGGGGAGCCCTTCAGGGGGCAGCCCGCCGGAGGACCACTAAACTCTTGTATTTTTGGCCTCTCTGAGTGATTACACAATGAATCA		High	4.65	1.928731e-02	35.2201258
k__Fungi	Topsoil	2022	p__Ascomycota	c__Eurotiomycetes	o__Chaetothyriales	f__Trichomeriaceae	g__Bradymyces	s__Bradymyces graniticola	s__Bradymyces graniticola ASV647	CCGAGTTAGGGTCGCCTTCCAGGTGCCCGACCTCCCAACCCTTTGTCTAAAATACCTCAGTTGCTTCGGTGGGCCGGGCGCGACCAACTGGCTTCGTGACCGGCGGCCGGGGGATACCCCGGCGGCAGAGCGCCCGCCGACGGCCTCCACAAAACTCTTGATACCTAAACCTGTCGTCTGAATTTACTTGATATTAATCAAAAACA		Low	5.45	2.421663e-02	11.9496855
k__Fungi	Topsoil	2022	p__Ascomycota	c__Dothideomycetes	o__Pleosporales	f__Pleosporaceae	g__Curvularia	s__Curvularia inaequalis	s__Curvularia inaequalis ASV662	CACAATACAATATGAAGGCCGTACGCGGCTGGATTATTTTATTACCCTTGTCTTTTGCGCACTTGTTGTTTCCTGGGCGGGTTCGCCCGCCACCAGGACCACACCATAAACCTTTTTTATGCAGTTGCAATCAGCGTCAGTACAACAAATGTAAATCATTTA		High	4.22	2.229283e-02	51.5723270
k__Fungi	Topsoil	2022	p__Ascomycota	c__Leotiomycetes	o__unidentified	f__unidentified	g__unidentified	s__unidentified	c__Leotiomycetes sp ASV689	CAGAGAACCTGCCCTTAACTGGGTAGATCTCCCACCCTTGAATAACATACATTGTTGCTTTGGCGAGCGCTTCGGCGTGCGCCAGAGGACCCTAAACTCTTGTTTATAGTGTCGTCTGAGTACTATATAATAGTTA		Low	4.38	2.708778e-02	20.1257862
k__Fungi	Topsoil	2022	p__Mortierellomycota	c__Mortierellomycetes	o__Mortierellales	f__Mortierellaceae	g__Mortierella	s__Mortierella amoeboidea	s__Mortierella amoeboidea ASV740	TAATCAAGTGTTTTTATGGCACTTTCAAAAATCCATATCCACCTTGTGTGCAATGTCATCTCACTGGAGGTCAACGGCTGTAAAAATCCGTTGGTCACCTTTGGGATTTATATCTACTCAGAACTTTAGTGATTTTGTCTGAAACATATTATGAATACTTAATTCAAAATA		High	4.83	1.410939e-02	25.1572327
k__Fungi	Topsoil	2022	p__Ascomycota	c__Eurotiomycetes	o__Chaetothyriales	f__Herpotrichiellaceae	g__Cladophialophora	s__unidentified	g__Cladophialophora sp ASV866	AAGAGTTAGGGTCCTCTGGGCCCGACCTCCCAACCCTTTGTTTACTGAACCTCTGTTGCTTCGGCGGACCCGTCTCACGACCGCCGGAGGATCGCCCGTCCAGGCGTCCTCTGGCCAGCGTCCGCCGATAGCCAACCCTTCAAACTCCTGAATAAATCATGTTATATGTCTAAGTCTTATGATTCAAATCAATAAAGCA		High	5.8	8.886674e-03	24.5283019
k__Fungi	Topsoil	2022	p__Ascomycota	c__Sordariomycetes	o__Hypocreales	f__Nectriaceae	g__unidentified	s__unidentified	f__Nectriaceae sp ASV1029	CCGAGTTTACAACTCCCAAACCCCTGTGAACATACCTTATGTTGCCTCGGCGGATCAGCCCGCGCCCCGTAAAAAGGGACGGCCCGCCGCAGGAACCCTAAACTCTGTTTTTAGTGGAACTTCTGAGTAAAACAAACAAATAAATCA		High	5.25	1.973075e-02	56.6037736
k__Fungi	Topsoil	2022	p__Ascomycota	c__Eurotiomycetes	o__Chaetothyriales	f__unidentified	g__unidentified	s__unidentified	o__Chaetothyriales sp ASV1013	CCGAGTGAGGGTCTCTCAGGCCCGACCTCCCACCCTGTGTTTTTGTGACCTTGTTGCTTTGGCGGGCCCGCCTCGATGAGAGGCCGCCGGAAGCTCACCGCTTTGGGCCCGTGCCCGTCAGTAGCCCCCTTAAATTCTTAATAAACCTGTCGTCTGAGTTAATGGATATAATGAAAAA		High	5.21	1.176230e-02	17.6100629
k__Fungi	Phyllosphere	2022	p__Ascomycota	c__Dothideomycetes	o__Dothideales	f__Saccotheciaceae	g__Aureobasidium	s__Aureobasidium pullulans	s__Aureobasidium pullulans ASV2	AAGAGTAAGGGTGCTCAGCGCCCGACCTCCAACCCTTTGTTGTTAAAACTACCTTGTTGCTTTGGCGGGACCGCTCGGTCTCGAGCCGCTGGGGATTCGTCCCAGGCGAGCGCCCGCCAGAGTTAAACCAAACTCTTGTTATTTAACCGGTCGTCTGAGTTAAAATTTTGAATAAATCA	Y149_F98_F80_F74_F70_F51_F46_F41_F311_F292_F291_F290_F283_F282_F219_F217_F202_F174_F168_F123_Y56_Y53_Y25_Y201_Y196_Y188_Y179_Y178_Y154_Y153_Y152_Y145_Y143_Y126_Y125_Y119_Y114_Y32_Y29_Y26_Y150_Y144_Y138_Y135_Y133_Y132_Y130	Low	3.4	1.123988e+01	94.3037975
k__Fungi	Phyllosphere	2022	p__Basidiomycota	c__Tremellomycetes	o__Filobasidiales	f__Filobasidiaceae	g__Filobasidium	s__Filobasidium stepposum	s__Filobasidium stepposum ASV13	TTGAATTCAAATCATCTGTGGCTTCGGTCCGGATGTGCCAACAGGTAACACTGTTGGTAATTCTATCCATAACACCTGTGAACTGTTGGATGCTTGCATCCACTTTTATACTAAACATTATTGTAACAAATGTAGTCTTATTATAACTAATA	Y174_Y173_Y170_Y167_Y166_Y162_Y159_Y158_Y157_Y155	High	5.11	5.241753e+00	93.0379747
k__Fungi	Phyllosphere	2022	p__Ascomycota	c__Sordariomycetes	o__Hypocreales	f__Nectriaceae	g__Fusarium	s__Fusarium avenaceum	s__Fusarium avenaceum ASV25	CCGAGTTTACAACTCCCAAACCCCTGTGAACATACCTTAATGTTGCCTCGGCGGATCAGCCCGCGCCCCGTAAAACGGGACGGCCCGCCAGAGGACCCAAACTCTAATGTTTCTTATTGTAACTTCTGAGTAAAACAAACAAATAAATCA	F9_F64_F47_F45_F25_F163_F160_F159_F157_F154_F153_F152_F149_F146_F145_F144	Low	2.87	3.095906e-01	86.7088608
k__Fungi	Phyllosphere	2022	p__Ascomycota	c__Sordariomycetes	o__Xylariales	f__Amphisphaeriaceae	g__unidentified	s__unidentified	f__Amphisphaeriaceae sp ASV27	CAGAGTTACAAAACTCCCAACCCTTTGTGAACATACCACTGTTGCCTCGGCGGAGCTGCTGGGAAGCTACCCTGTAGCTACCCTGCAGCCGCCGGCGGACTACCAAATTCTGATTACATGGATATCTGAGCGTACTTTTAAATAAGTCA		Low	5.08	2.911147e-02	67.0886076
k__Fungi	Phyllosphere	2022	p__Ascomycota	c__Sordariomycetes	o__Glomerellales	f__Plectosphaerellaceae	g__Plectosphaerella	s__Plectosphaerella cucumerina	s__Plectosphaerella cucumerina ASV31	CTGAGTACTACACTCTCTACCCTTTGTGAACTATTATACCTGTTGCTTCGGCGGCGCCCGCAAGGGTGCCCGCCGGTCTCATCAGAATCTCTGTTTTCGAACCCGACGATACTTCTGAGTGTTCTTAGCGAACTGTCA	F220	Low	4.02	4.324999e-02	71.5189873
k__Fungi	Phyllosphere	2022	p__Basidiomycota	c__Tremellomycetes	o__Cystofilobasidiales	f__Cystofilobasidiaceae	g__Cystofilobasidium	s__Cystofilobasidium macerans	s__Cystofilobasidium macerans ASV48	AAGTAAACGCCCTCCGGGGCTCTCTTTATTCACACACCCCTGTGCACTTTGGCCACCTGCCGCGCTTAACTGCGTTAGTAGGTGTGTCTCTTTATTTATACCCATATACACAAGTCATTGAATGTAAAATCGTTATAAACTAATA	Y31_Y116_Y115	Low	3.4	1.041552e+00	89.2405063
k__Fungi	Phyllosphere	2022	p__Ascomycota	c__Eurotiomycetes	o__Eurotiales	f__Aspergillaceae	g__Aspergillus	s__unidentified	g__Aspergillus sp ASV77	CCGAGTGCGGGCCCTCTGGGTCCAACCTCCCATCCGTGTCTATCTGTACCCTGTTGCTTCGGCGTGGCCACGGCCCGCCGAAGACTAACATTTGAACACTGTCTGAAGTTTGCAGTCTGAGTTTTTAGTTAAACAATAATTA		Low	2.99	1.735864e-01	58.8607595
k__Fungi	Phyllosphere	2022	p__Basidiomycota	c__Tremellomycetes	o__Cystofilobasidiales	f__Cystofilobasidiaceae	g__Cystofilobasidium	s__Cystofilobasidium infirmominiatum	s__Cystofilobasidium infirmominiatum ASV80	GAGATTTCGCCCTCCGGGGCTCTCTTTTTCTTCACACACCCCTGTGCACTTTGGCTGCCGCTTCATTGCGGTGGTCTTTTATAATTACCATACCCATATACACAAGTCATTGAATGTAAAATCGTTATAAACTAATA	Y98_Y55_Y54_Y28_Y204_Y202_Y176_Y175	Low	2.39	5.884293e-01	45.5696203
k__Fungi	Phyllosphere	2022	p__Ascomycota	c__Eurotiomycetes	o__Chaetothyriales	f__Herpotrichiellaceae	g__Exophiala	s__unidentified	g__Exophiala sp ASV91	ACGAGTTAGGGTCTCTCTGGCCCGACCTCCCAACCCTTTGTCTACTTGACCATCGTTGCTTCGGCGAGCCCGTCCTCACGGACCGCCGGAGGGATCTTTACTGGCCCTCTGGTCCGCGCTCGTCGGTAGCCCAACCTTTAAAATCTTTAACTAAACGTGCCTTAATCTAAGTACAATTATTAAATAAAAGCA		High	3.89	1.079829e-03	33.5443038
k__Fungi	Phyllosphere	2022	p__Ascomycota	c__Eurotiomycetes	o__Chaetothyriales	f__unidentified	g__unidentified	s__unidentified	o__Chaetothyriales sp ASV99	TCGAGTTAGGGTCTCCGGCCCGACCTCCAACCCTGTGTCTACTTAACCACGTTGCTTCGGCGGGCCCGCCCCTCTCGGGGGGCCGCCGGGGGTCGACTTTCGACCTCTGGCCCGCGTCCGCCGGTGGCCTACACACAAACTCTGATTACAAACCGTGTCGTCTGAGTTCAAACAAAAATTAAAACA		Low	3.75	3.384153e-04	10.1265823
k__Fungi	Phyllosphere	2022	p__Ascomycota	c__Sordariomycetes	o__Xylariales	f__Xylariaceae	g__Daldinia	s__Daldinia vanderguchtiae	s__Daldinia vanderguchtiae ASV100	CCGAGTTATCTAAACTCCAACCCTTTGTGAAACTTACCGTCGTTGCCTCGGCGGGCTGCGCTTACCCTGTAGCTACCCTGTAGCTACCCGGTAGGCGCGCTCCAAGCCCGCCGGTGGACCACTAAACTCTGTTTTAATACCGAATCTCTGAATGCTTCAACTTAATAAGTTA		Low	3.1	5.824876e-02	72.7848101
k__Fungi	Phyllosphere	2022	p__Basidiomycota	c__Tremellomycetes	o__Tremellales	f__Bulleribasidiaceae	g__Vishniacozyma	s__Vishniacozyma dimennae	s__Vishniacozyma dimennae ASV114	TTGAATTCGGCCTTTGGCCTTATACACATAATATAACACTGTGAACCGTGGCTTCGGCCCAAACTATAAGTCTTGAATGTAATATATCATAACAAAATA		High	3.08	2.464671e-01	83.5443038
k__Fungi	Phyllosphere	2022	p__Basidiomycota	c__Tremellomycetes	o__Tremellales	f__Bulleribasidiaceae	g__Vishniacozyma	s__unidentified	g__Vishniacozyma sp ASV133	TTGAATTCGGCCTTTTGGCCTTAAATCATTAATAACACTGTGAACCGTGGCTTCGGCCCAAACTTGAAGTCTAGAATGTGATATATGATAACAAAATA		High	4.73	1.843666e-01	72.1518987
k__Fungi	Phyllosphere	2022	p__Ascomycota	c__Leotiomycetes	o__Erysiphales	f__Erysiphaceae	g__Podosphaera	s__unidentified	g__Podosphaera sp ASV164	CTGAGCGTGAAGCCACGCAGGGCGCTTGTCCTGCGCGGTTGACCCTCCACCCGTGTGAACTGATTTTGTTGCTTTGGCGGGCCGGGCTCGACCTACCGGCTCCGGCTGGGGAGTGCCCGCCAGAGAAGCCCCAACTCGTGCAGTTAGTGCAGTCTGAGAAAAATTTAATAAGTA		Low	3.24	4.931563e-03	34.1772152
k__Fungi	Phyllosphere	2022	p__Ascomycota	c__Dothideomycetes	o__Pleosporales	f__unidentified	g__unidentified	s__unidentified	o__Pleosporales sp ASV184	CCGTAGGGGCGTAACACCCCCTTCGAGATAGCACCCTTGATTTTCGAGTACCTTCTGTTTCTTCGGCGGGCCCGCCCGCCGGTGGACAAACTCAAACCCTTTATTGCAATAGCAGTACTCTGATAAACAAAACAAATAATCA		High	3.71	4.288316e-04	18.9873418
k__Fungi	Phyllosphere	2022	p__Ascomycota	c__Dothideomycetes	o__Pleosporales	f__Pleosporaceae	g__Alternaria	s__Alternaria rosae	s__Alternaria rosae ASV204	CACAATATGAAGGCGGGCTGGACACCCTCCAGCCGGGCACTGCTTCACGGCGTGCGCGGCTGGAGCCGGCCCTGCTGAATTATTCACCCGTGTCTTTTGCGTACTTCTTGTTTCCTGGGTGGGCTCGCCCGCCATCAGGACCAACCATAAACCTTTTTGTAATAGCAATCAGCGTCAGTAACAACGTAATTAATTA		High	3.81	8.891797e-03	69.6202532
k__Fungi	Phyllosphere	2022	p__Basidiomycota	c__Tremellomycetes	o__Tremellales	f__Bulleraceae	g__Bullera	s__Bullera alba	s__Bullera alba ASV242	GTGATTGACCTCCGGGTCTTAATAACTATAATCTTCTACCTCTGTGAACCGTTGGTCTTCGGACCGATTCTTATAACAAACATCTGTGTAATGAACGTAACCTATATTAATCATATA	Y100	Low	4.04	1.692774e-01	83.5443038
k__Fungi	Phyllosphere	2022	p__Ascomycota	c__Dothideomycetes	o__Pleosporales	f__Thyridariaceae	g__unidentified	s__unidentified	f__Thyridariaceae sp ASV246	CCGTAACGCGGCGGTCCGGCAACCGCAAGGAAGTCGGCCGCCACACGCGTTTATCACCCTTGACTTTGAGCACCTTTCGTTTCCTCGGCGGGTTCGCCCGCCATTGAGGACCCCCACAAACCCTTTGTAATAGCAATATTCGTCTGAAAAACAACCAATAATCA		High	6.34	8.318300e-04	23.4177215
k__Fungi	Phyllosphere	2022	p__Ascomycota	c__Leotiomycetes	o__Helotiales	f__Helotiaceae	g__Articulospora	s__unidentified	g__Articulospora sp ASV269	CCGAAGTACAGGCCCTCTCGTAGGGCTAAACTTCCACCCTTTGTTAACTACACTCTGTTGCTTTGGCGAGACGCCCTCGGGCCACCGGCTTCGGCTGGTGAGCGCTCGCCAGAGAAAACCCAAACCCAAACCATTTTAATGTCGTCTGAACACAAGTTTAATAATTA		Low	3.84	2.490323e-03	32.9113924
k__Fungi	Phyllosphere	2022	p__Ascomycota	c__Dothideomycetes	o__Pleosporales	f__unidentified	g__unidentified	s__unidentified	o__Pleosporales sp ASV274	CCGTAGGGGCGTAACACCCCCTTCGAGATAGCACCCTTGATTTTCGAGCACCTTCTGTTTCTTCGGCGGGCACGCCCGCCGGTGGACAACCTCAAACCCTTTATTGCAATAGCAGTACTCTGATAAACAAAACAAATAATCA		High	4.38	2.934655e-02	58.2278481
k__Fungi	Phyllosphere	2022	p__Basidiomycota	c__Tremellomycetes	o__Tremellales	f__Bulleribasidiaceae	g__Vishniacozyma	s__Vishniacozyma victoriae	s__Vishniacozyma victoriae ASV283	ATAGTGCCCTCTGATGCAAATCATTGGGTTAGATCTGCTCTCTTCGCAAGAAGAGGGTTTCCATACACACCGTGAACTGTGGCTTCGGCCATCACAAACTGTTAGTAATGAATGTAATATCATAACAAAAACA	Y27_Y137	High	2.98	7.031288e-02	96.8354430
k__Fungi	Phyllosphere	2022	p__Ascomycota	c__Dothideomycetes	o__Capnodiales	f__Mycosphaerellaceae	g__unidentified	s__unidentified	f__Mycosphaerellaceae sp ASV293	CTGAGTTAGGGAGCAATCCCGAACCTCCAACCCTTTGTGAACACATCTTGTTGCTTCGGGGGCGACCCTGCCGTTTCGACGGCATTCCCCCCGGAGGTCATCAAAACACTGCATTCTTACGTCGGAGTATAAAGTTAATTTAATA		High	5.83	9.058938e-02	53.7974684
k__Fungi	Phyllosphere	2022	p__Basidiomycota	c__Tremellomycetes	o__Filobasidiales	f__Filobasidiaceae	g__Filobasidium	s__Filobasidium stepposum	s__Filobasidium stepposum ASV319	TTGAATTCAAATCATCTGTGGCTTCGGTCCGGATGTGCCAACAGGTAACACTGTTGGTAATTCTATCCATAACACCTGTGAACTGTTGGATGCTTGCATCCACTTTTATACTAAACATTATTGTAACAAATGTAGTCTTATTATAACTAATA	Y174_Y173_Y170_Y167_Y166_Y162_Y159_Y158_Y157_Y155	High	4.82	6.811964e-02	95.5696203
k__Fungi	Phyllosphere	2022	p__Ascomycota	c__Dothideomycetes	o__Pleosporales	f__Pleosporaceae	g__Curvularia	s__Curvularia hawaiiensis	s__Curvularia hawaiiensis ASV326	CACAATAAAATACGAAGGCCGTTCGCGGCTGGACTATTTATTACCCTTGTCTTTTGCGCACTTGTTGTTTCCTGGGCGGGTTCGCTCGCCACCAGGACCACAATATAAACCTTTTTTATGCAGTTGCAATCAGCGTCAGTATAACAAATGTAAATCATTTA		Low	5.73	2.730572e-03	25.3164557
k__Fungi	Phyllosphere	2022	p__Ascomycota	c__Dothideomycetes	o__Pleosporales	f__Biatriosporaceae	g__Biatriospora	s__Biatriospora antibiotica	s__Biatriospora antibiotica ASV338	CCGTTGGAGCTCTGCTCCAATCTGGGATAGAACCCTTGCCTTTGAGTACCTTCTCGTTTCCTCGGTGGGCTCGCCCGCCGGTGGACAACCGTAAACTCTCTGTAATAGCAGTATCTTCTGAGAAAAACAAATAGTCA		High	3.12	1.680813e-01	35.4430380
k__Fungi	Phyllosphere	2022	p__Ascomycota	c__Dothideomycetes	o__Pleosporales	f__Didymellaceae	g__Ascochyta	s__Ascochyta medicaginicola var. macrospora	s__Ascochyta medicaginicola var. macrospora ASV350	CCTAGAGTTTGTGGGCTTTGCCCGCTACCTCTTACCCATGTCTTTTGAGTACTTACGTTTCCTCGGTGGGTTCGCCCGCCGACTGGACAAAATTAAACCCTTTGTAATTGAAATCAGCGTCTGAAAAACATAATAGTTA		Low	3.24	1.744001e-02	43.0379747
k__Fungi	Phyllosphere	2022	p__Ascomycota	c__Dothideomycetes	o__Dothideales	f__Aureobasidiaceae	g__Aureobasidium	s__unidentified	g__Aureobasidium sp ASV375	AAGAGTAAGGGTGCTCAGCGCCCGACCTCCAACCCTTTGTTGTTAAAACTACCTTGTTGCTTTGGCGGGACCGCTCGGTTCCGAGCCGCTGGGGATTCGTCCCAGGCGAGTGCCCGCCAGAGTTAAACCAAACTCTTGTTATTAAACCGGTCGTCTGAGTTAAAATTTTGAATAAATCA		High	3.57	6.494990e-02	80.3797468
k__Fungi	Phyllosphere	2022	p__Basidiomycota	c__Tremellomycetes	o__Tremellales	f__Rhynchogastremataceae	g__Papiliotrema	s__Papiliotrema flavescens	s__Papiliotrema flavescens ASV383	TTGATTGGTCGAAAGACCTTATCAGATTCTACCACCTCTGTGAACCGTTGACCTCCGGGTTAATAATCAAACATCAGTGTAACGAACGTAAGAGTATCTTAATTAAACA	Y103	High	3.88	5.136938e-02	72.1518987
k__Fungi	Phyllosphere	2022	p__Basidiomycota	c__Tremellomycetes	o__Tremellales	f__Bulleribasidiaceae	g__Vishniacozyma	s__Vishniacozyma tephrensis	s__Vishniacozyma tephrensis ASV416	ATAATGCCCTTTGACTTCGGTCTATTGGGTTCAATGTGTGCCTTCTCTTCGGAGTTGGCCATCCACACACACCGTGAACTGTGGCTTCGGCCATCACAAACTATTAGTAATGAATGTAATATCATAACAAAATA	Y107	High	4.49	8.773740e-02	73.4177215
k__Fungi	Phyllosphere	2022	p__Ascomycota	c__Taphrinomycetes	o__Taphrinales	f__Protomycetaceae	g__Protomyces	s__Protomyces macrosporus	s__Protomyces macrosporus ASV437	ATGAATTTGTCTTCGGACATTCTCTCATACACTTGTGAACTTACACTGTTGCTTGGTGGAGTGTGGTCTAGCGATAGGCCTGCCACCGAGATTTTTTCACTCATCCTATGTCTGAACAATAAACAAAAACAAAACA		High	5.37	3.783793e-02	60.1265823
k__Fungi	Phyllosphere	2022	p__Ascomycota	c__Dothideomycetes	o__Pleosporales	f__Phaeosphaeriaceae	g__unidentified	s__unidentified	f__Phaeosphaeriaceae sp ASV457	CATTCAGTAGCCTAGCTACTTGTTTACACCCTTGTTTTTTTGCGTACCTATTGTTTCCTCGGTGGGCTTGCCTGCCGGTTGGACAAAACCTATAACCTTTTTAAATCTTCAATCAGCGTCTGAATTAAACATAATAATTA		Low	3.67	4.515907e-02	80.3797468
k__Fungi	Phyllosphere	2022	p__Ascomycota	c__Leotiomycetes	o__Erysiphales	f__Erysiphaceae	g__Podosphaera	s__unidentified	g__Podosphaera sp ASV461	CTGAGTGTGAAGCCACGCGGGACGCTTGTCCTGCGCGGCTGACCCTCCACCCGTGTGAACTGATTTTGTTGCTTTGGCGGGCCGGGCTCGACCTACCGGCTCCGGCTGGGGAGTGCCCGCCAGAGAAGCCCCAACTCGTGCAGTTAGTGCAGTCTGAGAAACATTTAATAAGTA		Low	3.53	2.606573e-03	18.9873418
k__Fungi	Phyllosphere	2022	p__Ascomycota	c__Leotiomycetes	o__Erysiphales	f__Erysiphaceae	g__Golovinomyces	s__unidentified	g__Golovinomyces sp ASV501	CAGAGCGTGAGACTCGGCCCGGGCGTGTCCCGCGTGTCGAGTCGACCCTCCACCCGTGTTGACTTTATCTGTTGCTTTGGCGGACCAGGTGCCTGGCGCCGACCGGCTTCGTGCTGGCTCGTGTCCGCCAAAGACCCAACCTAACTCGTGTTGTCGTGTAGTCTGAGGAAGAAATATTGAATTGTTA		Low	2.92	5.561894e-03	32.2784810
k__Fungi	Phyllosphere	2022	p__Ascomycota	c__Dothideomycetes	o__Pleosporales	f__Phaeosphaeriaceae	g__unidentified	s__unidentified	f__Phaeosphaeriaceae sp ASV517	CATTCAGTAGCCTCGCTACTTGTTTATACCCTTGTTTTTTGCGTACTATTGTTTCCTCGGCGGGCTTGCCTGCCGGTTGGACAAAACTATAACCTTTTTAAATCTTCAATCAGCGTCTGAATTATACATAATAATTA		Low	5.26	1.668827e-03	25.9493671
k__Fungi	Phyllosphere	2022	p__Ascomycota	c__Sordariomycetes	o__Xylariales	f__Bartaliniaceae	g__Truncatella	s__Truncatella angustata	s__Truncatella angustata ASV545	CAGAGTTATCTAACTCCCAAACCCATGTGAACTTACCACTGTTGCCTCGGCAGATGTTGCTGGGCGAACCTACCCTGTAAGCAATTACCTGGGAACGGCTTACCCTGTAGCGCCTGCCGGTGGACTACTAAACTCTTGTTATTTTTAAGTAATCTGAGCGTCTTATTTTAATAAGTCA		High	4.8	1.549994e-03	17.0886076
k__Fungi	Phyllosphere	2022	p__Ascomycota	c__Sordariomycetes	o__Amphisphaeriales	f__Pestalotiopsidaceae	g__Pestalotiopsis	s__unidentified	g__Pestalotiopsis sp ASV580	TAGAGTTTTCTAAACTCCCAACCCATGTGAACTTACCATTGTTGCCTCGGCAGAAGCTGCTCGGTGCACCCTACCTTGGAACGGCCTACCCTGTAGCGCCTTACCCTGGAACGGCTTACCCTGTAGCGGCTGCCGGTGGACTACCAAACTCTTGTTATTTTATTGTAATCTGAGCGTCTTATTTTAATAAGTCA	F182	High	4.56	2.627756e-02	14.5569620
k__Fungi	Phyllosphere	2022	p__Ascomycota	c__Sordariomycetes	o__Glomerellales	f__Plectosphaerellaceae	g__Plectosphaerella	s__Plectosphaerella cucumerina	s__Plectosphaerella cucumerina ASV645	CTGAGTACTACACTCTCTACCCTTTGTGAACTATTATACCTGTTGCTTCGGCGGCGCCCGCAAGGGTGCCCGCCGGTCTCATCAGAATCTCTGTTTTCGAACCCGACGATACTTCTGAGTGTTCTTAGCGAACTGTCA	F220	Low	5.87	8.344133e-04	32.2784810
k__Fungi	Phyllosphere	2022	p__Ascomycota	c__Sordariomycetes	o__Diaporthales	f__Gnomoniaceae	g__unidentified	s__unidentified	f__Gnomoniaceae sp ASV674	CTGGAACAAACGCCCTCACGGGTGCTACCCAGAAACCCTTTGTGAATACTACCTAAAAAAATGTTGCCTCGGCATTGGTTGGCCTCTTTGCAGGTCCCTTCCCCTAGGGGAAGGAGCAGACCGGCCGGTGGCCCTATAAACTCTTGTTTTTGTAATATCATCTGAGTAAAAAACTAAAATAAATCA		Low	3.75	6.044976e-04	12.6582278
k__Fungi	Phyllosphere	2022	p__Ascomycota	c__Leotiomycetes	o__Helotiales	f__Dermateaceae	g__Pseudopeziza	s__Pseudopeziza medicaginis	s__Pseudopeziza medicaginis ASV720	CTAGAGCCACGGACCAGACAGCGCCCCGCGGAGCTCGCTCCGCGGGGGCTACCCCGCCCCCGGCGGTGGTTTAGAGTCGCAAGGCCGCTCGGAGAAGCCTTGGTCCGGAACTCCACCCTTGAATAAACTACCCCTGTTGCTTTGGCGGGCCGCCCCGTGCCAGCGGCCCCGGCTGCTGAGCGCCCGCCAGAGACCCCCGACTCGTATTTTTAGTAGCGTCCGAGTACTATCTAATAGTTAA		Low	3.43	2.640156e-03	25.9493671
k__Fungi	Phyllosphere	2022	p__Ascomycota	c__Sordariomycetes	o__Calosphaeriales	f__Calosphaeriaceae	g__Jattaea	s__unidentified	g__Jattaea sp ASV722	CAGAGTTGCAAAACTCCCAAACCACTGCGTACATACCACGTCGTTGCTTCGGCGGGCTGCCGCCCCCCCAGGGGGCGCGGCCCCGGCCCGAGAGGGAGCCCGCCGGAGGCCAAAACTCTGTATCTCAGCGAGTTGTCTTCTGAGCTTCTTGAAAAAATCAAGTAA		Low	8.98	3.058138e-02	9.4936709
k__Fungi	Phyllosphere	2022	p__Ascomycota	c__Dothideomycetes	o__Pleosporales	f__Phaeosphaeriaceae	g__Phaeosphaeria	s__Phaeosphaeria lunariae	s__Phaeosphaeria lunariae ASV741	CATTCAGTAGCCTAGCTACTTGTTTATACCCTTGTTTTTTGCGTACCTATTGTTTCCTCGGTGGGCTTGCCCGCCGGTCGGACAAAACTATAACCTTTTTAAATCTTCAATCAGCGTCTGAATTATACATAATAATTA		High	3.96	3.172837e-02	20.2531646
k__Fungi	Phyllosphere	2022	p__Ascomycota	c__Sordariomycetes	o__Diaporthales	f__Diaporthaceae	g__Diaporthe	s__unidentified	g__Diaporthe sp ASV776	CTGGAACGCGCCCCAGGCGCACCCAGAAACCCTTTGTGAACTTATACCTTACTGTTGCCTCGGCGCAGGCCGGCCCCCTACGGGGCCCCTTGGCGACAAGGAGCAGGCCCGCCGGCGGCCAAGTTAACTCTGTTTTTACACTGAAACTCTGAGCACAAAACATAAATGAATCA		Low	4.97	2.469657e-03	40.5063291
k__Fungi	Phyllosphere	2022	p__Ascomycota	c__Sordariomycetes	o__Diaporthales	f__Gnomoniaceae	g__Plagiostoma	s__Plagiostoma pulchellum	s__Plagiostoma pulchellum ASV784	ATGGAATAAACGCCCTTACAGGCGCTACCCATAAACCCTTTGTGAATACTACCTAAAATGTTGCCTCGGCATTGGTTGGCCTCTTTGAGGTCCCTTCTCTCCAGGGAAGGAGCAGACCGGCCGGTGGCCCTATAAACTCTTGTTTTTGTACTATCATCTGAGTAAAACAACTAAAATGAATCA		Low	5.96	2.283657e-03	27.8481013
k__Fungi	Phyllosphere	2022	p__Ascomycota	c__Dothideomycetes	o__Capnodiales	f__Mycosphaerellaceae	g__Zymoseptoria	s__Zymoseptoria verkleyi	s__Zymoseptoria verkleyi ASV795	CCGAGTGAGGGCCTCCGGGTCCGACCTCCAACCCTTTGTGAACACATCCCGTTGCTTCGGGGGCGACCCTGACCGGCGCCCCCGGAGGACCACTCAACACTGCATCTTTGCGTCGGAGTTTACGAGTAAATCGAAACA		High	3.89	5.934151e-02	62.0253165
k__Fungi	Phyllosphere	2022	p__Ascomycota	c__Eurotiomycetes	o__Eurotiales	f__Aspergillaceae	g__Penicillium	s__Penicillium dierckxii	s__Penicillium dierckxii ASV861	CCGAGTGAGGGCCCTCTGGGTCCAACCTCCCACCCGTGTTGCACGAACCTGTGTTGCTTCGGCGGGCCCGCCGCCTAGGCCGCCGGGGGGCATCCGCCCCCGGGCCCGCGCCCGCCGAAGCCCCCCTCTGAACGCTGTCTGAAGTTGCAGTCTGAGAAACTAGCTAAATTAGTTA		Low	4.02	2.970821e-04	6.9620253
k__Fungi	Phyllosphere	2022	p__Basidiomycota	c__Tremellomycetes	o__Tremellales	f__Rhynchogastremataceae	g__Papiliotrema	s__unidentified	g__Papiliotrema sp ASV903	ATGATTGACCGAAAGGTCCTAAATCTTAACATCCCTCACCTCTGTGAACCGTTTGACCCCCGGGTCTAACAAAACTATACAAACATCAGTGTAACGAACGTCTTGTTATCTTAACAAAAACA		Low	3.63	2.193758e-02	54.4303797
k__Fungi	Phyllosphere	2022	p__Ascomycota	c__Dothideomycetes	o__Capnodiales	f__Teratosphaeriaceae	g__Constantinomyces	s__unidentified	g__Constantinomyces sp ASV968	CCGAGCGAGGGCCTCCGGGTCCGACCTCTCAACCCCATGTTATCCGACACTGTTGCCTCGGGGGCGACCCGGCCCCTTGCGGGCGTCGGGGCCCCCGGCGGACCGTCAAACGCTGCATCTGTGCGTCCGAGTCTTATGAGAAATCAATCA		High	3.77	1.092229e-02	55.6962025
k__Fungi	Phyllosphere	2022	p__Ascomycota	c__Dothideomycetes	o__Pleosporales	f__Didymellaceae	g__Stagonosporopsis	s__unidentified	g__Stagonosporopsis sp ASV139	CCTAGAGTTGCGGGCTTTGCCTGCCATCTCTTACCCATGTCTTTTGAGTACCTTCGTTTCCTCGGCGGGTCCGCCCGCCGATTGGACAAAACTTAAACCCTTTGTAATTGAAATCAGCGTCTGAAAAAACTTAATAGTTA		Low	4.38	3.996142e-02	24.0506329
k__Fungi	Phyllosphere	2022	p__Ascomycota	c__Dothideomycetes	o__Pleosporales	f__unidentified	g__unidentified	s__unidentified	o__Pleosporales sp ASV343	TCAATTTAACAGTTCGTGGGATAGACGCTCGTAAGGCTACCCTTCCCACGCTGTTTCAACCCTTTGTCTTTTGCGTACTGTATGTTTCCTCGGCGGGTTCGCCCGCCGATAGGACACTTCAAAACCTTTTGTAATTGCAATCAGCGTCAGAAAAACTATAATAGTTA		High	3.29	8.886631e-04	32.9113924
k__Fungi	Phyllosphere	2022	p__Olpidiomycota	c__Olpidiomycetes	o__Olpidiales	f__Olpidiaceae	g__Olpidium	s__Olpidium brassicae	s__Olpidium brassicae ASV404	ATAAATGCTTCATTGCATCCACCTTTTGTGCACCGTAAATTTTCACTTAAACTTTGTCTGATATAAATTTGTTCTTAAAGGAACATGAATTGTAATCTAATA		Low	3.11	4.520815e-04	10.1265823
k__Fungi	Phyllosphere	2022	p__Basidiomycota	c__Cystobasidiomycetes	o__unidentified	f__unidentified	g__unidentified	s__unidentified	c__Cystobasidiomycetes sp ASV443	ATGAAATGCAAGGACGCTCTTTTTAGAGGTCCGACCCAAATCATTTTCCTTTACACTGTGCACATACTATTTTTACACCATTTTTAACGCATTAGTATAAGAATGTAATACAAGTCTCGTAAGAGCAATAAATTAATA		Low	4.21	4.194800e-02	45.5696203
k__Fungi	Phyllosphere	2022	p__Ascomycota	c__Eurotiomycetes	o__Phaeomoniellales	f__Phaeomoniellaceae	g__unidentified	s__unidentified	f__Phaeomoniellaceae sp ASV493	CTGAGTTAGGGTCTCATCTCGAGCCCGAACCTCCAACCCTTTGTATAAAACACTTTGTTGCTTTGGCAGGCCCGTCTGAACATCCTTTAACCGGGATCGACGACCGCCGGGGGCGTTCAGTCACCTCTGGCCAGTGCTTGCCGATAGCCTATTCAAAATTCTTTATTAAATCATGTCTGAAAAATTATAACTAAATATAATTA		Low	9.05	3.384153e-04	5.0632911
k__Fungi	Phyllosphere	2022	p__Basidiomycota	c__Tremellomycetes	o__Tremellales	f__Tremellaceae	g__Tremella	s__Tremella phaeophysciae	s__Tremella phaeophysciae ASV523	ATGATTGGCCCTTTGTGGCCCTATCAAATCCACATACCTCTGTGAACTGTTGGCCCTCGGGTCATTTACAAAACATTGTGTAATGAACGTATCATATATAAACATAAAA		Low	5.27	2.610964e-02	49.3670886
k__Fungi	Phyllosphere	2022	p__Ascomycota	c__Lecanoromycetes	o__Teloschistales	f__Teloschistaceae	g__Caloplaca	s__Caloplaca obscurella	s__Caloplaca obscurella ASV565	CCGAGAGGAGGACCTCCGGGCCCTGGGGGGGTTCCCCCCGCACCTTTCCACCCTTTGTGTATCTTCCACTGTTGCTTTGGCGGGCCCCGGTGTCTTTTCCCGGCGCTGGTCCCCTCTTCGGGGTCTCGCGAGTGTCCGCCAGACGCCCATTTAAATCCTGCTTTATCAGTGAAGTCTGAGTCTACGAATAATGAAACA		High	9.49	2.815822e-04	4.4303797
k__Fungi	Phyllosphere	2022	p__Basidiomycota	c__Cystobasidiomycetes	o__Cystobasidiales	f__Cystobasidiaceae	g__Cystobasidium	s__Cystobasidium pinicola	s__Cystobasidium pinicola ASV569	ATGAATTTTAGGACTCTCTTTTTAGAGGTCCGACCCTTTCATTTCCTTACACTGTGCACACACTTCTTTTCACACATTTTAACACTATAGTATAAGAATGTAACAGTCTCTTTATTGAGCATAAATAAAAATA	Y147	Low	3.03	2.960230e-02	53.1645570
k__Fungi	Phyllosphere	2022	p__Ascomycota	c__Sordariomycetes	o__Diaporthales	f__Valsaceae	g__Cytospora	s__Cytospora prunicola	s__Cytospora prunicola ASV575	CTGGAAGCGCCGCAAGGCGCACCCAGAAACCCTTTGTGAACTTATCCCAAAACGTTGCCTCGGCGCTGGCTGCCTCTCCCCTCGGGGAGGGGGCCCGAATCTTAGGTGGTCAAACACCCGGGAGGAGGACAGCAGGCCCGCCGGTGGCCCACCAAACTCTTGTATTCTGAGTAACATCTGAGTAAAGCTTCTAAATGAATCA		Low	5.34	1.109537e-02	26.5822785
k__Fungi	Phyllosphere	2022	p__Ascomycota	c__Dothideomycetes	o__Dothideales	f__Dothioraceae	g__Hormonema	s__Hormonema macrosporum	s__Hormonema macrosporum ASV596	AAGAGATAGGGTCTTCATGGCCCGACCTCCAACCCTCTGTTGTTAAAACTACCTTGTTGCTTTGGCGGGACCGTCTCGGTCCCCGAGCGCACTAACCCTCGGGTTGGTGAGTGCCCGCCAGAGTCCAACCAAACTCTTGTATCAAACCAGTCGTCTGAGTATAAAATTTTAATTAAATTA		Low	5.32	3.273070e-03	68.3544304
k__Fungi	Phyllosphere	2022	p__Ascomycota	c__Dothideomycetes	o__Pleosporales	f__Torulaceae	g__Torula	s__Torula acaciae	s__Torula acaciae ASV805	AAAGAAATGCGGCCCGCCGGGGGCCCCAAAAGCCCCCCCGAGCCAACACGTTCTACCCTGTCTTTTGATACCGTTACCTCCTCCCCGGCACTCGTGCCGGGCTGGCTACACAACGAACCTTGCAGTTTACAGTCAATTCAGTTTTTCAAAAACAAAATCA		Low	3.83	7.160971e-03	53.1645570
k__Fungi	Phyllosphere	2022	p__Ascomycota	c__Leotiomycetes	o__Thelebolales	f__Pseudeurotiaceae	g__unidentified	s__unidentified	f__Pseudeurotiaceae sp ASV831	ATGAGAACTTGCCCTAACGGGTAGATCTCCCACCCTTTGTTAACCAAACATTGTTGCTTTGTCTGGCCCGACCCTCGGGTCCGCCGGCCTTCGGGCTGGTCAGCGCCGGACAGAGGAAACTAAAACCTTTATCACTGTCGTCAGAGTACTATATAATAGTTA		High	7.36	2.638606e-02	30.3797468
k__Fungi	Phyllosphere	2022	p__Ascomycota	c__Arthoniomycetes	o__Lichenostigmatales	f__Phaeococcomycetaceae	g__Phaeococcomyces	s__unidentified	g__Phaeococcomyces sp ASV1109	CTGAGACTGGGTGCTTCGGCGCCCGACCTCCAACCCCCTGTCTACCTTACCACTGTTGCCTCGGCGTCTCTGCCCACCTCCCCTCGTGGGCGGTGGGGGGTGCGCGCCGGCGGCCAAAAACAAAAACCCTTTTTTTAAATCAAGCAATCTGAGAAATTATTTTAATAACTTCA		Low	3.88	5.515394e-03	40.5063291
k__Fungi	Phyllosphere	2022	p__Ascomycota	c__Lecanoromycetes	o__Lecanorales	f__Lecanoraceae	g__Lecanora	s__Lecanora sambuci	s__Lecanora sambuci ASV1179	ATGAGAGGGGGTCAAACCCCGCGGTGGCCCCGGCCGCCAACTCTACACCCTTGTACACCTACCTTTGTTGCTTTGGCGGGCTTTGGGGTTCGCCCCTTGCCGTCCGGCGGCTCTGCCGCTGGGCCGGTTCGCGCCCGTCAGAGGCCCATCAAACCCTATTTTATCAGTGACGTCCGAGCAAAAACACAATAGTAA		Low	2.55	3.030238e-03	28.4810127
k__Fungi	Endosphere	2022	p__Basidiomycota	c__Tremellomycetes	o__Cystofilobasidiales	f__Mrakiaceae	g__Itersonilia	s__Itersonilia perplexans	s__Itersonilia perplexans ASV30	GTGAATAAACCGGGGAGCGTCTTAACTGACCTCCCCATCCCTTCACAATCCACATACACCTGTGCACTGTTTTGGCTTTTGAGCAATCGAAAGCCAATCATTTTATACAAACTCTTAGTTTAATGAATGTAACCGTTTTATATAAACAAAATA		High	4.49	2.291854e+00	19.375
k__Fungi	Endosphere	2022	p__Ascomycota	c__Leotiomycetes	o__Helotiales	f__Helotiaceae	g__Tetracladium	s__unidentified	g__Tetracladium sp ASV41	CCGAGTTCATGCCCTTCGGGGTAGATCTCCCACCCTTTGTTTACTATACTATGTTGCTTTGGCGGACCGCCTGATCGCCCCTCGGGGTCTTCAGCTACCGGCTTCGGCTGGTACGTGTCCGCCAGAGGACCCAAAACCCTGAATATTAGTGTCGTCTGAGTAAAAAGTTTAATATTTA		Low	4.84	6.033247e-03	42.500
k__Fungi	Endosphere	2022	p__Ascomycota	c__Sordariomycetes	o__Hypocreales	f__Nectriaceae	g__Fusarium	s__Fusarium brachygibbosum	s__Fusarium brachygibbosum ASV46	CCGAGTTTACAACTCCCAAACCCCTGTGAACATACCTTTATGTTGCCTCGGCGGATCAGCCCGCGCCCCGTAAAACGGGACGGCCCGCCGCAGGAACCACAAAACTCTGATTTTAGTGTAACTTCTGAGTCTAAAAAACAAATAAATCA		Low	4.59	4.479229e-03	16.875
k__Fungi	Endosphere	2022	p__Ascomycota	c__Sordariomycetes	o__Hypocreales	f__Bionectriaceae	g__Clonostachys	s__Clonostachys miodochialis	s__Clonostachys miodochialis ASV71	CCGAGTTTACAACTCCCAAACCCATGTGAACATACCTATCGTTGCTTCGGCGGATCGCCCCGGGCGCCTTGCGTGCCCCGGATCCAGGCGGCCGCCGGGGGACCTTAACTCTTGTTTTTACTGAGAATCTTCTGAGTCGTTTTTACAAATAAATAA		High	4.04	2.772856e-03	33.125
k__Fungi	Endosphere	2022	p__Basidiomycota	c__Tremellomycetes	o__Tremellales	f__Bulleribasidiaceae	g__Vishniacozyma	s__Vishniacozyma dimennae	s__Vishniacozyma dimennae ASV79	TTGAATTCGGCCTTTTGGCCTTATACACATAATATACACTGTGAACCGTGGCTTCGGCCCAAACTTGAAGTCTTGAATGTAATATATCATAACAAAATA		Low	3.19	7.008317e-04	13.750
k__Fungi	Endosphere	2022	p__Ascomycota	c__Leotiomycetes	o__Erysiphales	f__Erysiphaceae	g__Podosphaera	s__unidentified	g__Podosphaera sp ASV108	CTGAGCGTGAAGCCACGCAGGACGCCTGTCCTGCGCGGCTGACCCTCCACCCGTGTGAACTGATTTTGTTGCTTTGGCGGGCCGGGCTCGACCTACCGGCTCCGGCTGGGGAGTGCCCGCCAGAGAAGCCCCAACTCGTGCAGTTAGTGCAGTCTGAGAAAAATTTAATAAGTA		High	4.31	8.871128e-01	6.875
k__Fungi	Endosphere	2022	p__Ascomycota	c__Leotiomycetes	o__Helotiales	f__unidentified	g__unidentified	s__unidentified	o__Helotiales sp ASV116	CCGAGTTCATGCCCTTACGGGTAGATCTCCCACCCTTTGTATACTATACCTTTGTTGCTTTGGCGGGCCGCCTAGCTACTGGCTTCGGCTGGTAAGTGCCCGCCAGAGGACCCAAAACCCTGAATTATTAGTGTCGTCTGAGTAAAATATTTAATATTTA		Low	5.81	9.750703e-04	11.875
k__Fungi	Endosphere	2022	p__Ascomycota	c__Sordariomycetes	o__Sordariales	f__Lasiosphaeriaceae	g__Cercophora	s__unidentified	g__Cercophora sp ASV189	CAGAGTTGCAAAACTCCCTAAACCATCGCGAACGTTACCTTTACCGTTGCTTCGGCGGGGGGCTCCAGGGCGGAGCCGCAGCCCTCACAGGCGCCCGCCGGCGGCACTACAAACTCTTTTTTATTACAGGCCTCTCTGAGTAATTTATACAAATAAGTTA		Low	4.11	1.048201e-03	19.375
k__Fungi	Endosphere	2022	p__Ascomycota	c__Eurotiomycetes	o__Chaetothyriales	f__Herpotrichiellaceae	g__Exophiala	s__Exophiala attenuata	s__Exophiala attenuata ASV225	ACGAGTTAGGGTCTTTATCAGGCCCGACCTCCCAACCCTTTGTTTAATTGACCTTTTGTTGCTTCGGCGAGCCCGTCCTATCCTGTTTACCGGGAAGGGACCGCCGGAGGACCGTCACACGTCCTCTGGTCCGCGCTCGTCGGTGGCCATCTTTAAATTCTTACAAAACGTGTCTTATCTGAGTACATTATTAAATTAAAGCA		High	4.97	4.273002e-01	35.000
k__Fungi	Endosphere	2022	p__Basidiomycota	c__Agaricomycetes	o__Thelephorales	f__Thelephoraceae	g__Tomentella	s__Tomentella galzinii	s__Tomentella galzinii ASV265	CCGAACTGTCGACACGAGCTGTTGCTGGCCCTCGAAAGGGGGCACGTGCACGCTCTGTTTACAATCCACTCACACCTGTGCACCCTCTGTAGTTCTATGGCCTTGGGGACCCCGTCCCCTTGCTGTGGTCCTACGTCTTTACACACACACCATAAAAAAGTCTCATGGAATGTATGCCGCGTTTAACGCAATACAATA		High	6.47	8.227155e-04	4.375
k__Fungi	Endosphere	2022	p__Ascomycota	c__Sordariomycetes	o__Hypocreales	f__Nectriaceae	g__unidentified	s__unidentified	f__Nectriaceae sp ASV271	CCGAGTTTACAACTCCCAAACCCCTGTGAACATACCTATCGTTGCTTCGGCGGACCACCCCAACCCCTTCGGGGCGCGGGGCCCGCCAGAGGACACCCAAAATTCAAATGTATTTTGCCTTTACAAATTTATTCTGAGTGGAATTTTTAAATAAATCA		High	4.12	6.398899e-04	12.500
k__Fungi	Endosphere	2022	p__Ascomycota	c__Dothideomycetes	o__Pleosporales	f__unidentified	g__unidentified	s__unidentified	o__Pleosporales sp ASV274	CCGTAGGGGCGTAACACCCCCTTCGAGATAGCACCCTTGATTTTCGAGCACCTTCTGTTTCTTCGGCGGGCACGCCCGCCGGTGGACAACCTCAAACCCTTTATTGCAATAGCAGTACTCTGATAAACAAAACAAATAATCA		High	5.17	1.234012e-01	5.625
k__Fungi	Endosphere	2022	p__Mortierellomycota	c__Mortierellomycetes	o__Mortierellales	f__Mortierellaceae	g__Mortierella	s__unidentified	g__Mortierella sp ASV303	TAATAAGTGTTTTATGGCACTTTTTAAATCCATATCCACCTTGTGTGCAATGTCAGTCGATCTTCTTCATGGAAGATCGGCCAAACATCAACCTTATCTTTTAACTCTTTGTCTGAAAAATATTATGAATAAACAATTCAAAATA		High	5.61	8.227155e-04	20.000
k__Fungi	Endosphere	2022	p__Ascomycota	c__Eurotiomycetes	o__Eurotiales	f__Aspergillaceae	g__Aspergillus	s__unidentified	g__Aspergillus sp ASV623	CCGAGTGCGGACCCTCTGGGTCCAACCTCCCATCCGTGTCTATTCATACCCTGTTGCTTCGGCGGGCCCGCTTGGCTGTCCCCCCCCCCTCCTGGGGAGGGGGCTGCCGGCCGCCGGGGGGCTACCCTGCCCCCGGGCCCGTGCCCGCCGGGGACACCAACACTGAACACTGTCTGAAGGTTGCAGTCTGAGTTTTCATAAAGAAAAATTGTTA		Low	4.57	2.155454e-01	10.000
k__Fungi	Endosphere	2022	p__Ascomycota	c__Sordariomycetes	o__Diaporthales	f__Gnomoniaceae	g__unidentified	s__unidentified	f__Gnomoniaceae sp ASV674	CTGGAACAAACGCCCTCACGGGTGCTACCCAGAAACCCTTTGTGAATACTACCTAAAAAAATGTTGCCTCGGCATTGGTTGGCCTCTTTGCAGGTCCCTTCCCCTAGGGGAAGGAGCAGACCGGCCGGTGGCCCTATAAACTCTTGTTTTTGTAATATCATCTGAGTAAAAAACTAAAATAAATCA		High	5.11	1.086899e-01	10.625
k__Fungi	Endosphere	2022	p__Basidiomycota	c__Malasseziomycetes	o__Malasseziales	f__Malasseziaceae	g__Malassezia	s__Malassezia restricta	s__Malassezia restricta ASV932	GTGAAGATTTGGGCAGGCCATACGGACGCCAAAAAGTGTCCCTGGCCGCCTACACCCACTATACATCCACAAACCCGTGTGCACTGTCTTGGAGAAAGGCTTCAGAGAAGTTTTTTGTGGCCTCTCTTGGGGTCTTTCTTCGCTACAAACTCGAATGGTTAGTATGAACGTGGAACTTGGTTGGACCGTCACTGGCCAACAAACTATACA		Low	3.91	3.367039e-02	18.750
k__Bacteria	Topsoil	2022	p__Proteobacteria	c__Gammaproteobacteria	o__Pseudomonadales	f__Pseudomonadaceae	g__Pseudomonas	s__Pseudomonas rhizosphaerae	s__Pseudomonas rhizosphaerae ASV17	GTAGTCCACGCCGTAAACGATGTCAACTAGCCGTTGGGAGTCTTGAACTCTTAGTGGCGCAGCTAACGCATTAAGTTGACCGCCTGGGGAGTACGGCCGCAAGGTTAAAACTCAAATGAATTGACGGGGGCCCGCACAAGCGGTGGAGCATGTGGTTTAATTCGAAGCAACGCGAAGAACCTTACCAGGCCTTGACATCCAATGAACTTTCCAGAGATGGATTGGTGCCTTCGGGAACATTGAGACAGGTGCTGCATGGCTGTCGTCAGCTCGTGTCGTGAGATGTTGGGTTAAGTCCCG	x27F_bac_PacBio.ASV10132_x27F_bac_PacBio.ASV3956_x27F_bac_PacBio.ASV501_x27F_bac_PacBio.ASV657_x27F_bac_PacBio.ASV158_x27F_bac_PacBio.ASV57_x27F_bac_PacBio.ASV68_x27F_bac_PacBio.ASV56_x27F_bac_PacBio.ASV82_x27F_bac_PacBio.ASV52_x27F_bac_PacBio.ASV43_x27F_bac_PacBio.ASV19_x27F_bac_PacBio.ASV18_x27F_bac_PacBio.ASV15_x27F_bac_PacBio.ASV12_x27F_bac_PacBio.ASV9	High	3.98	8.189906e-03	65.625
k__Bacteria	Topsoil	2022	p__Firmicutes	c__Bacilli	o__Bacillales	f__Bacillaceae	g__Bacillus	s__Bacillus megaterium NBRC 15308 = ATCC 14581	s__Bacillus megaterium NBRC 15308 = ATCC 14581 ASV21	GTAGTCCACGCCGTAAACGATGAGTGCTAAGTGTTAGAGGGTTTCCGCCCTTTAGTGCTGCAGCTAACGCATTAAGCACTCCGCCTGGGGAGTACGGTCGCAAGACTGAAACTCAAAGGAATTGACGGGGGCCCGCACAAGCGGTGGAGCATGTGGTTTAATTCGAAGCAACGCGAAGAACCTTACCAGGTCTTGACATCCTCTGACAACTCTAGAGATAGAGCGTTCCCCTTCGGGGGACAGAGTGACAGGTGGTGCATGGTTGTCGTCAGCTCGTGTCGTGAGATGTTGGGTTAAGTCCCG	x27F_bac_PacBio.ASV98_x27F_bac_PacBio.ASV104_x27F_bac_PacBio.ASV131_x27F_bac_PacBio.ASV152_x27F_bac_PacBio.ASV70_x27F_bac_PacBio.ASV87_x27F_bac_PacBio.ASV81_x27F_bac_PacBio.ASV69_x27F_bac_PacBio.ASV45_x27F_bac_PacBio.ASV47_x27F_bac_PacBio.ASV36_x27F_bac_PacBio.ASV31_x27F_bac_PacBio.ASV33_x27F_bac_PacBio.ASV20	Low	6.72	1.228409e+00	92.500
k__Bacteria	Topsoil	2022	p__Actinobacteriota	c__Actinobacteria	o__Frankiales	f__Geodermatophilaceae	g__Geodermatophilus	s__unidentified	g__Geodermatophilus sp ASV41	GTAGTCCACGCCGTAAACGTTGGGCGCTAGGTGTGGGGGCCATTCCACGGTCTCCGTGCCGCAGCTAACGCATTAAGCGCCCCGCCTGGGGAGTACGGCCGCAAGGCTAAAACTCAAAGGAATTGACGGGGGCCCGCACAAGCGGCGGAGCATGTTGCTTAATTCGATGCAACGCGAAGAACCTTACCTAGGCTTGACATGCACGGAAATCTCGCAGAGATGCGGGGTCCGTAAGGGCCGTGCACAGGTGGTGCATGGTTGTCGTCAGCTCGTGTCGTGAGATGTTGGGTTAAGTCCCG		Low	4.7	6.535010e-01	92.500
k__Bacteria	Topsoil	2022	p__Actinobacteriota	c__Actinobacteria	o__Micrococcales	f__Micrococcaceae	g__Arthrobacter	s__Arthrobacter oryzae	s__Arthrobacter oryzae ASV45	GTAGTCCATGCCGTAAACGTTGGGCACTAGGTGTGGGGGACATTCCACGTTTTCCGCGCCGTAGCTAACGCATTAAGTGCCCCGCCTGGGGAGTACGGCCGCAAGGCTAAAACTCAAAGGAATTGACGGGGGCCCGCACAAGCGGCGGAGCATGCGGATTAATTCGATGCAACGCGAAGAACCTTACCAAGGCTTGACATGGGCCGGACCGGGCTGGAAACAGTCCTTCCCCTTTGGGGCCGGTTCACAGGTGGTGCATGGTTGTCGTCAGCTCGTGTCGTGAGATGTTGGGTTAAGTCCCG	x27F_bac_PacBio.ASV306_x27F_bac_PacBio.ASV479_x27F_bac_PacBio.ASV446_x27F_bac_PacBio.ASV160_x27F_bac_PacBio.ASV92	Low	4.97	8.936840e-01	91.875
k__Bacteria	Topsoil	2022	p__Actinobacteriota	c__Actinobacteria	o__Frankiales	f__Geodermatophilaceae	g__Blastococcus	s__unidentified	g__Blastococcus sp ASV46	GTAGTCCACGCCGTAAACGTTGGGCGCTAGGTGTGGGGCTCATTCCACGAGTTCCGTGCCGCAGCTAACGCATTAAGCGCCCCGCCTGGGGAGTACGGCCGCAAGGCTAAAACTCAAAGGAATTGACGGGGGCCCGCACAAGCGGCGGAGCATGTTGCTTAATTCGATGCAACGCGAAGAACCTTACCTAGGCTTGACATGCACGGAAATCTCCCAGAGATGGGGGGTCCGTAAGGGCCGTGCACAGGTGGTGCATGGTTGTCGTCAGCTCGTGTCGTGAGATGTTGGGTTAAGTCCCG		Low	4.22	9.367742e-01	93.750
k__Bacteria	Topsoil	2022	p__Actinobacteriota	c__Actinobacteria	o__Micrococcales	f__Micrococcaceae	g__Pseudarthrobacter	s__unidentified	g__Pseudarthrobacter sp ASV48	GTAGTCCATGCCGTAAACGTTGGGCACTAGGTGTGGGGGACATTCCACGTTTTCCGCGCCGTAGCTAACGCATTAAGTGCCCCGCCTGGGGAGTACGGCCGCAAGGCTAAAACTCAAAGGAATTGACGGGGGCCCGCACAAGCGGCGGAGCATGCGGATTAATTCGATGCAACGCGAAGAACCTTACCAAGGCTTGACATGAACCGGTAACGCCTGGAGACAGGTGCCCCGCTTGCGGTCGGTTTACAGGTGGTGCATGGTTGTCGTCAGCTCGTGTCGTGAGATGTTGGGTTAAGTCCCG	x27F_bac_PacBio.ASV3010_x27F_bac_PacBio.ASV11018_x27F_bac_PacBio.ASV610_x27F_bac_PacBio.ASV161	Low	4.02	1.299252e+00	88.125
k__Bacteria	Topsoil	2022	p__Actinobacteriota	c__Actinobacteria	o__Corynebacteriales	f__Mycobacteriaceae	g__Mycobacterium	s__Mycobacterium psychrotolerans	s__Mycobacterium psychrotolerans ASV53	GTAGTCCACGCCGTAAACGGTGGGTACTAGGTGTGGGTTTCCTTCCTTGGGATCCGTGCCGTAGCTAACGCATTAAGTACCCCGCCTGGGGAGTACGGCCGCAAGGCTAAAACTCAAAGGAATTGACGGGGGCCCGCACAAGCGGCGGAGCATGTGGATTAATTCGATGCAACGCGAAGAACCTTACCTGGGTTTGACATGCACAGGACGCCGGCAGAGATGTCGGTTCCCTTGTGGCCTGTGTGCAGGTGGTGCATGGCTGTCGTCAGCTCGTGTCGTGAGATGTTGGGTTAAGTCCCG	x27F_bac_PacBio.ASV371	High	3.66	6.235796e-01	93.125
k__Bacteria	Topsoil	2022	p__Actinobacteriota	c__Actinobacteria	o__Corynebacteriales	f__Mycobacteriaceae	g__Mycobacterium	s__unidentified	g__Mycobacterium sp ASV62	GTAGTCCACGCCGTAAACGGTGGGTACTAGGTGTGGGTTTCCTTCCTTGGGATCCGTGCCGTAGCTAACGCATTAAGTACCCCGCCTGGGGAGTACGGCCGCAAGGCTAAAACTCAAAGAAATTGACGGGGGCCCGCACAAGCGGCGGAGCATGTGGATTAATTCGATGCAACGCGAAGAACCTTACCTGGGTTTGACATGCACAGGACGCTGGTAGAGATATCAGTTCCCTTGTGGTCTGTGTGCAGGTGGTGCATGGCTGTCGTCAGCTCGTGTCGTGAGATGTTGGGTTAAGTCCCG		High	4.09	1.281907e-01	92.500
k__Bacteria	Topsoil	2022	p__Actinobacteriota	c__Actinobacteria	o__Micrococcales	f__Micrococcaceae	g__Arthrobacter	s__Arthrobacter globiformis	s__Arthrobacter globiformis ASV64	GTAGTCCATGCCGTAAACGTTGGGCACTAGGTGTGGGGGACATTCCACGTTTTCCGCGCCGTAGCTAACGCATTAAGTGCCCCGCCTGGGGAGTACGGCCGCAAGGCTAAAACTCAAAGGAATTGACGGGGGCCCGCACAAGCGGCGGAGCATGCGGATTAATTCGATGCAACGCGAAGAACCTTACCAAGGCTTGACATGGACCGGACCGCCGCAGAAATGTGGTTTCTCCTTTTGGGGCCGGTTCACAGGTGGTGCATGGTTGTCGTCAGCTCGTGTCGTGAGATGTTGGGTTAAGTCCCG	x27F_bac_PacBio.ASV21569_x27F_bac_PacBio.ASV277_x27F_bac_PacBio.ASV205_x27F_bac_PacBio.ASV39	Low	5.57	6.186676e-01	81.875
k__Bacteria	Topsoil	2022	p__Actinobacteriota	c__Actinobacteria	o__Frankiales	f__Geodermatophilaceae	g__Blastococcus	s__unidentified	g__Blastococcus sp ASV70	GTAGTCCACGCCGTAAACGTTGGGCGCTAGGTGTGGGGCTCATTCCACGAGTTCCGTGCCGCAGCTAACGCATTAAGCGCCCCGCCTGGGGAGTACGGCCGCAAGGCTAAAACTCAAAGGAATTGACGGGGGCCCGCACAAGCGGCGGAGCATGTTGCTTAATTCGATGCAACGCGAAGAACCTTACCTAGGCTTGACATGCACGGAAATCCTCCAGAGATGGGGGGTCCGTAAGGGCCGTGCACAGGTGGTGCATGGTTGTCGTCAGCTCGTGTCGTGAGATGTTGGGTTAAGTCCCG		Low	4.69	6.964860e-01	91.875
k__Bacteria	Topsoil	2022	p__Actinobacteriota	c__Actinobacteria	o__Frankiales	f__Geodermatophilaceae	g__unidentified	s__unidentified	f__Geodermatophilaceae sp ASV72	GTAGTCCACGCCGTAAACGTTGGGCGCTAGGTGTGGGGCTCATTCCACGAGTTCCGTGCCGCAGCTAACGCATTAAGCGCCCCGCCTGGGGAGTACGGCCGCAAGGCTAAAACTCAAAGGAATTGACGGGGGCCCGCACAAGCGGCGGAGCATGTTGCTTAATTCGATGCAACGCGAAGAACCTTACCTAGGCTTGACATGCACGGAAATCTCGCAGAGATGCGGGGTCCGTAAGGGCCGTGCACAGGTGGTGCATGGTTGTCGTCAGCTCGTGTCGTGAGATGTTGGGTTAAGTCCCG		Low	5.7	3.982282e-01	87.500
k__Bacteria	Topsoil	2022	p__Firmicutes	c__Bacilli	o__Bacillales	f__Bacillaceae	g__Bacillus	s__[Brevibacterium] frigoritolerans	s__[Brevibacterium] frigoritolerans ASV78	GTAGTCCACGCCGTAAACGATGAGTGCTAAGTGTTAGAGGGTTTCCGCCCTTTAGTGCTGCAGCTAACGCATTAAGCACTCCGCCTGGGGAGTACGGCCGCAAGGCTGAAACTCAAAGGAATTGACGGGGGCCCGCACAAGCGGTGGAGCATGTGGTTTAATTCGAAGCAACGCGAAGAACCTTACCAGGTCTTGACATCCTCTGACAACCCTAGAGATAGGGCTTTCCCCTTCGGGGGACAGAGTGACAGGTGGTGCATGGTTGTCGTCAGCTCGTGTCGTGAGATGTTGGGTTAAGTCCCG	x27F_bac_PacBio.ASV164_x27F_bac_PacBio.ASV75_x27F_bac_PacBio.ASV78	Low	4.53	5.449584e-01	75.000
k__Bacteria	Topsoil	2022	p__Proteobacteria	c__Alphaproteobacteria	o__Rhizobiales	f__Beijerinckiaceae	g__Microvirga	s__Microvirga ossetica	s__Microvirga ossetica ASV91	GTAGTCCACGCCGTAAACGATGAATGCCAGCCGTTGGCGAGCTTGCTCGTCAGTGGCGCAGCTAACGCTTTAAGCATTCCGCCTGGGGAGTACGGTCGCAAGATTAAAACTCAAAGGAATTGACGGGGGCCCGCACAAGCGGTGGAGCATGTGGTTTAATTCGAAGCAACGCGCAGAACCTTACCAGCCTTTGACATGTCCCGTATGGGTGCCGGAGACGGCATCCTTCAGTTCGGCTGGCGGGAACACAGGTGCTGCATGGCTGTCGTCAGCTCGTGTCGTGAGATGTTGGGTTAAGTCCCG	x27F_bac_PacBio.ASV9880_x27F_bac_PacBio.ASV7081	High	3.45	2.424097e-01	68.750
k__Bacteria	Topsoil	2022	p__Proteobacteria	c__Alphaproteobacteria	o__Sphingomonadales	f__Sphingomonadaceae	g__Sphingomonas	s__unidentified	g__Sphingomonas sp ASV99	GTAGTCCACGCCGTAAACGATGATAACTAGCTGTCCGGGCACTTGGTGCCTGGGTGGCGCAGCTAACGCATTAAGTTATCCGCCTGGGGAGTACGGCCGCAAGGTTAAAACTCAAATGAATTGACGGGGGCCTGCACAAGCGGTGGAGCATGTGGTTTAATTCGAAGCAACGCGCAGAACCTTACCAGCGTTTGACATGGCAGGACGACTTCCAGAGATGGATTTCTTCCCTTCGGGGACCTGCACACAGGTGCTGCATGGCTGTCGTCAGCTCGTGTCGTGAGATGTTGGGTTAAGTCCCG		Low	3.69	7.406274e-03	61.875
k__Bacteria	Topsoil	2022	p__Firmicutes	c__Bacilli	o__Bacillales	f__Bacillaceae	g__Bacillus	s__unidentified	g__Bacillus sp ASV104	GTAGTCCACGCCGTAAACGATGAGTGCTAAGTGTTAGAGGGTTTCCGCCCTTTAGTGCTGCAGCTAACGCATTAAGCACTCCGCCTGGGGAGTACGGCCGCAAGGCTGAAACTCAAAGGAATTGACGGGGGCCCGCACAAGCGGTGGAGCATGTGGTTTAATTCGAAGCAACGCGAAGAACCTTACCAGGTCTTGACATCCTCTGACACTCCTAGAGATAGGACGTTCCCCTTCGGGGGACAGAGTGACAGGTGGTGCATGGTTGTCGTCAGCTCGTGTCGTGAGATGTTGGGTTAAGTCCCG		Low	4.07	4.042201e-01	88.750
k__Bacteria	Topsoil	2022	p__Actinobacteriota	c__Actinobacteria	o__Micrococcales	f__Micrococcaceae	g__Pseudarthrobacter	s__unidentified	g__Pseudarthrobacter sp ASV111	GTAGTCCATGCCGTAAACGTTGGGCACTAGGTGTGGGGGACATTCCACGTTTTCCGCGCCGTAGCTAACGCATTAAGTGCCCCGCCTGGGGAGTACGGCCGCAAGGCTAAAACTCAAAGGAATTGACGGGGGCCCGCACAAGCGGCGGAGCATGCGGATTAATTCGATGCAACGCGAAGAACCTTACCAAGGCTTGACATGAACCGGTAAGACCTGGAAACAGGTCCCCCGCTTGCGGTCGGTTTACAGGTGGTGCATGGTTGTCGTCAGCTCGTGTCGTGAGATGTTGGGTTAAGTCCCG	x27F_bac_PacBio.ASV6910_x27F_bac_PacBio.ASV475	Low	4.92	2.882426e-01	10.625
k__Bacteria	Topsoil	2022	p__Deinococcota	c__Deinococci	o__Deinococcales	f__Trueperaceae	g__Truepera	s__unidentified	g__Truepera sp ASV120	GTAGTCCACACCCTAAACGATGCATACTTGGTGTCGGCCCGTTGGGGTCGGTGCCGGAGTTAACGCGTTAAGTATGCCGCCTGGGAAGTACGGCCGCAAGGTTGAAACTCAAAGGAATTGACGGGGACCCGCACAAGCGGTGGAGCATGTGGTTTAATTCGAAGCAACGCGAAGAACCTTACCAGGTCTTGACATGCTAGGAACCTCTAAGAGATTAGAGGGTGCCCTTCGGGGAATCTAGACACAGGTGCTGCATGGCTGTCGTCAGCTCGTGTCGTGAGATGTTGGGTTAAGTCCCG		Low	3.74	2.587896e-02	60.000
k__Bacteria	Topsoil	2022	p__Actinobacteriota	c__Actinobacteria	o__Frankiales	f__Frankiaceae	g__Jatrophihabitans	s__unidentified	g__Jatrophihabitans sp ASV121	GTAGTCCACGCCGTAAACGTTGGGCGCTAGGTGTGGGTTCCCTTCCACGGGATCCGTGCCGCAGCTAACGCATTAAGCGCCCCGCCTGGGGAGTACGGCCGCAAGGCTAAAACTCAAAGGAATTGACGGGGGCCCGCACAAGCGGCGGAGCATGTGGCTTAATTCGAGGCAACGCGAAGAACCTTACCTGGGTTTGACATGCAGGGAAATCTCCCAGAGATGGGAGGTCCGCAAGGGCCTTGCACAGGTGGTGCATGGCTGTCGTCAGCTCGTGTCGTGAGATGTTGGGTTAAGTCCCG		Low	5.5	2.074712e-01	90.000
k__Bacteria	Topsoil	2022	p__Gemmatimonadota	c__Gemmatimonadetes	o__Gemmatimonadales	f__Gemmatimonadaceae	g__unidentified	s__unidentified	f__Gemmatimonadaceae sp ASV127	GTAGTCCACGCCGTAAACGATGGGCACTAGGCGTCGGGGGGAGCGACCCTCCCGGTGCCGTCGCTAACGCAGTAAGTGCCCCGCCTGGGGAGTACGGCCGCAAGGCTGAAACTCAAAGGAATTGACGGGGGCCCGCACAAGCGGTGGAGCATGTGGTTTAATTCGAAGCAACGCGAAGAACCTTACCTGGGCTTGACATGCACGGGAAAGCCGGTGGAAACATCGGCCCCTCTTCGGAGTCCGTGCACAGGTGCTGCATGGCTGTCGTCAGCTCGTGTCGTGAGATGTTGGGTTAAGTCCCG		Low	3.73	3.049474e-01	90.625
k__Bacteria	Topsoil	2022	p__Actinobacteriota	c__Actinobacteria	o__Frankiales	f__unidentified	g__unidentified	s__Actinomycetales bacterium	s__Actinomycetales bacterium ASV133	GTAGTCCACGCCGTAAACGGTGGGTGCTAGGTGTGAGCGGTATTCCACGCCGTTCGTGCCGCAGCTAACGCATTAAGCACCCCGCCTGGGGAGTACGGCCGCAAGGCTAAAACTCAAAGGAATTGACGGGGGCCCGCACAAGCAGCGGAGCATGTGGCTTAATTCGACGCAACGCGAAGAACCTTACCAAGGCTTGACATGCAGGGAAATCCTCCAGAGATGGGGGGTCCGCAAGGGTCCTGCACAGGTGGTGCATGGTTGTCGTCAGCTCGTGTCGTGAGATGTTGGGTTAAGTCCCG		Low	4.93	9.381599e-02	80.000
k__Bacteria	Topsoil	2022	p__Firmicutes	c__Bacilli	o__Bacillales	f__Bacillaceae	g__Bacillus	s__unidentified	g__Bacillus sp ASV135	GTAGTCCACGCCGTAAACGATGAGTGCTAAGTGTTAGAGGGTTTCCGCCCTTTAGTGCTGAAGTTAACGCATTAAGCACTCCGCCTGGGGAGTACGGCCGCAAGGCTGAAACTCAAAGGAATTGACGGGGGCCCGCACAAGCGGTGGAGCATGTGGTTTAATTCGAAGCAACGCGAAGAACCTTACCAGGTCTTGACATCCTCTGAAAACCCTAGAGATAGGGCTTCTCCTTCGGGAGCAGAGTGACAGGTGGTGCATGGTTGTCGTCAGCTCGTGTCGTGAGATGTTGGGTTAAGTCCCG		Low	5.62	1.486606e-01	93.125
k__Bacteria	Topsoil	2022	p__Actinobacteriota	c__Actinobacteria	o__Micrococcales	f__Micrococcaceae	g__Pseudarthrobacter	s__Pseudarthrobacter oxydans	s__Pseudarthrobacter oxydans ASV138	GTAGTCCATGCCGTAAACGTTGGGCACTAGGTGTGGGGGACATTCCACGTTTTCCGCGCCGTAGCTAACGCATTAAGTGCCCCGCCTGGGGAGTACGGCCGCAAGGCTAAAACTCAAAGGAATTGACGGGGGCCCGCACAAGCGGCGGAGCATGCGGATTAATTCGATGCAACGCGAAGAACCTTACCAAGGCTTGACATGAACCGGAAATACCTGGAGACAGGTGCCCCGCTTGCGGTCGGTTTACAGGTGGTGCATGGTTGTCGTCAGCTCGTGTCGTGAGATGTTGGGTTAAGTCCCG	x27F_bac_PacBio.ASV7709_x27F_bac_PacBio.ASV535	Low	4.91	2.596305e-01	53.125
k__Bacteria	Topsoil	2022	p__Bacteroidota	c__Bacteroidia	o__Chitinophagales	f__Chitinophagaceae	g__unidentified	s__unidentified	f__Chitinophagaceae sp ASV161	GTAGTCCACGCCCTAAACTATGGATACTCGACATTTGCGATAAACTGCAAGTGTCTGAGCGAAAGCATTAAGTATCCCACCTGGGAAGTACGATCGCAAGATTGAAACTCAAAGGAATTGGCGGGGGTCCGCACAAGCGGTGGAGCATGTGGTTTAATTCGATGATACGCGAGGAACCTTACCTGGGCTAGAATGTCAGTGGACCGTGGGTGAAAGCTCATTTTGTAGCAATACACCGCTGATAAGGTGCTGCATGGCTGTCGTCAGCTCGTGCCGTGAGGTGTTGGGTTAAGTCCCG	x27F_bac_PacBio.ASV545	High	4.7	3.247197e-01	73.750
k__Bacteria	Topsoil	2022	p__Actinobacteriota	c__Acidimicrobiia	o__Microtrichales	f__Ilumatobacteraceae	g__Ilumatobacter	s__unidentified	g__Ilumatobacter sp ASV164	GTAGTCCATGCCGTAAACGTTGGGCACTAGGTGTGGGTCTCAACCAACGAGATCCGCGCCGTCGCTAACGCATTAAGTGCCCCGCCTGGGGAGTACGGTCGCAAGACTAAAACTCAAAGGAATTGACGGGGGCCCGCACAAGCAGCGGAGCGTGTTGCTTAATTCGATGCAACGCGAAGAACCTTACCTGGGTTTGACATGTACCGAAAAGCTCTAGAGATAGGGTGTCCTTCGGGGCGGTACACAGGTGGTGCATGGCTGTCGTCAGCTCGTGTCGTGAGATGTTGGGTTAAGTCCCG	x27F_bac_PacBio.ASV8637_x27F_bac_PacBio.ASV187	High	4.34	2.378226e-01	73.125
k__Bacteria	Topsoil	2022	p__Firmicutes	c__Bacilli	o__Exiguobacterales	f__Exiguobacteraceae	g__Exiguobacterium	s__Exiguobacterium sibiricum 255-15	s__Exiguobacterium sibiricum 255-15 ASV169	GTAGTCCACGCCGTAAACGATGAGTGCTAGGTGTTGGGGGGTTTCCGCCCCTCAGTGCTGAAGCTAACGCATTAAGCACTCCGCCTGGGGAGTACGGCCGCAAGGCTGAAACTCAAAGGAATTGACGGGGACCCGCACAAGCGGTGGAGCATGTGGTTTAATTCGAAGCAACGCGAAGAACCTTACCAACTCTTGACATCCCCTTGACCGCTTGAGAGATCAAGTTTCCCCTTCGGGGGCAAGGGTGACAGGTGGTGCATGGTTGTCGTCAGCTCGTGTCGTGAGATGTTGGGTTAAGTCCCG	x27F_bac_PacBio.ASV12725	Low	7.08	8.199462e-03	26.875
k__Bacteria	Topsoil	2022	p__Actinobacteriota	c__Acidimicrobiia	o__Microtrichales	f__Ilumatobacteraceae	g__Ilumatobacter	s__unidentified	g__Ilumatobacter sp ASV171	GTAGTCCATGCCGTAAACGTTGGGCACTAGGTGTGGGTCTCAACCAACGAGATCCGCGCCGTCGCTAACGCATTAAGTGCCCCGCCTGGGGAGTACGGTCGCAAGACTAAAACTCAAAGGAATTGACGGGGGCCCGCACAAGCAGCGGAGCGTGTTGCTTAATTCGATGCAACGCGAAGAACCTTACCTGGGTTTGACATGTAGGGAAAAGCTCTAGAGATAGGGTGTCCTTCGGGGCCTTACACAGGTGGTGCATGGCTGTCGTCAGCTCGTGTCGTGAGATGTTGGGTTAAGTCCCG	x27F_bac_PacBio.ASV391_x27F_bac_PacBio.ASV492	High	3.55	2.080351e-01	81.875
k__Bacteria	Topsoil	2022	p__Actinobacteriota	c__Actinobacteria	o__Micrococcales	f__Micrococcaceae	g__Pseudarthrobacter	s__Pseudarthrobacter sulfonivorans	s__Pseudarthrobacter sulfonivorans ASV178	GTAGTCCATGCCGTAAACGTTGGGCACTAGGTGTGGGGGACATTCCACGTTTTCCGCGCCGTAGCTAACGCATTAAGTGCCCCGCCTGGGGAGTACGGCCGCAAGGCTAAAACTCAAAGGAATTGACGGGGGCCCGCACAAGCGGCGGAGCATGCGGATTAATTCGATGCAACGCGAAGAACCTTACCAAGGCTTGACATGGACTGGAAATACCTGGAAACAGGTGCCCCGCTTGCGGTCGGTTCACAGGTGGTGCATGGTTGTCGTCAGCTCGTGTCGTGAGATGTTGGGTTAAGTCCCG	x27F_bac_PacBio.ASV425	Low	3.43	1.644957e-01	63.750
k__Bacteria	Topsoil	2022	p__Chloroflexi	c__TK10	o__unidentified	f__unidentified	g__unidentified	s__unidentified	c__TK10 sp ASV191	GTAGTCCACGCTGTAAACGATGAGTACTAGGTGTTGGGGGTATCGACCCCCTCAGTGCCGAAGCTAACGCGATAAGTACTCCGCCTGGGGACTACGGCCGCAAGGCTAAAACTCAAAGGAATTGACGGGGGCCCGCACAAGCAGCGGAGCGTGTGGTTTAATTCGACGCAACGCGAAGAACCTTACCTAGGCTTGACATGTACGTGGTACGAGCGTGAAAGCGTGAGGACTCGCAAGAGAGCGTACACAGATGCTGCATGGCTGTCGTCAGCTCGTGCCGTGAGGTGTTGGGTTAAGTCCCG		High	3.46	1.795568e-01	58.125
k__Bacteria	Topsoil	2022	p__Actinobacteriota	c__Actinobacteria	o__Streptomycetales	f__Streptomycetaceae	g__Streptomyces	s__unidentified	g__Streptomyces sp ASV194	GTAGTCCACGCCGTAAACGGTGGGAACTAGGTGTTGGCGACATTCCACGTCGTCGGTGCCGCAGCTAACGCATTAAGTTCCCCGCCTGGGGAGTACGGCCGCAAGGCTAAAACTCAAAGGAATTGACGGGGGCCCGCACAAGCAGCGGAGCATGTGGCTTAATTCGACGCAACGCGAAGAACCTTACCAAGGCTTGACATACACCGGAAACGGCCAGAGATGGTCGCCCCCTTGTGGTCGGTGTACAGGTGGTGCATGGCTGTCGTCAGCTCGTGTCGTGAGATGTTGGGTTAAGTCCCG		Low	4.58	1.619250e-01	88.125
k__Bacteria	Topsoil	2022	p__Chloroflexi	c__Ktedonobacteria	o__C0119	f__unidentified	g__unidentified	s__unidentified	o__C0119 sp ASV199	TTAGTCCTAGCAGTAAACGATGGATACTAGGTGTGGGGGGTGTTGACCCCTCCTGTGCCGAAGCTAACGCATTAAGTATCCCGCCTGGGGAGTACGGTCGCAAGACTAAAACTCAAAGGAATTGACGGGGACCCGCACAAGCAGCGGAGCGTGTGGTTTAATTCGATGCAACGCGAAGAACCTTACCTAGGCTTGACATACACTCGCAACCTCTCGAAAGAGGGGCCTCCTTCGGGACGGGTGTACAGATGCTGCATGGCTGTCGTCAGCTCGTGTCGTGAGATGTTGGGTTAAGTCCCG		High	6.27	1.907474e-01	63.750
k__Bacteria	Topsoil	2022	p__Actinobacteriota	c__Actinobacteria	o__Propionibacteriales	f__Propionibacteriaceae	g__Microlunatus	s__unidentified	g__Microlunatus sp ASV209	GTAGTCCACGCCGTAAACGGTGGGCACTAGGTGTGGGGGACATTCCACGTCCTCCGTGCCGAAGCTAACGCATTAAGTGCCCCGCCTGGGGAGTACGGCCGCAAGGCTAAAACTCAAAGGAATTGACGGGGGCCCGCACAAGCGGCGGAGCATGCGGATTAATTCGATGCAACGCGAAGAACCTTACCTGGGTTTGACATATACCGGAAAGCTGCAGAGATGTAGCCCCCGCAAGGTCGGTATACAGGTGGTGCATGGCTGTCGTCAGCTCGTGTCGTGAGATGTTGGGTTAAGTCCCG	x27F_bac_PacBio.ASV3634_x27F_bac_PacBio.ASV467_x27F_bac_PacBio.ASV127	Low	7.29	1.305893e-01	48.750
k__Bacteria	Topsoil	2022	p__Chloroflexi	c__Dehalococcoidia	o__S085	f__unidentified	g__unidentified	s__unidentified	o__S085 sp ASV235	GTAGTCCACGCCGTAAACTATGGACACTAGGTGTGGGGGGTATCGACCCCCTCCGTGCCGCAGCTAACGCAATAAGTGTCCCGCCTGGGGAGTACGGCCGCAAGGCTAAAACTCAAAGGAATTGACGGGGGCCCGCACAAGCAGCGGAGCGTGCGGTTTAATTCGTCGCAACGCGAAGAACCTTACCAAGGCTTGACATGCTAGTGGTACCGATCCGAAAGGTGAGGGACCCTTCGGGGAGCTAGCACAGGTGCTGCATGGCTGTCGTCAGCTCGTGCCGTGAGGTGTTGGGTTAAGTCCCG		Low	4.1	1.605202e-01	55.625
k__Bacteria	Topsoil	2022	p__Gemmatimonadota	c__Gemmatimonadetes	o__Gemmatimonadales	f__Gemmatimonadaceae	g__unidentified	s__unidentified	f__Gemmatimonadaceae sp ASV245	GTAGTCCACGCCGTAAACGATGGGCACTAGGCGTCGGGGGGAGCGACCCTCCCGGTGCCGTCGCTAACGCAGTAAGTGCCCCGCCTGGGGAGTACGGCCGCAAGGCTGAAACTCAAAGGAATTGACGGGGGCCCGCACAAGCGGTGGAGCATGTGGTTTAATTCGAAGCAACGCGAAGAACCTTACCTGGGCTTGACATGCACGGGAAAGCCGGTGGAAACATCGGTTCCTCTTCGGAGTCCGTGCACAGGTGCTGCATGGCTGTCGTCAGCTCGTGTCGTGAGATGTTGGGTTAAGTCCCG		Low	4.75	1.332078e-01	89.375
k__Bacteria	Topsoil	2022	p__Actinobacteriota	c__Actinobacteria	o__Micrococcales	f__Micrococcaceae	g__Paenarthrobacter	s__unidentified	g__Paenarthrobacter sp ASV249	GTAGTCCATGCCGTAAACGTTGGGCACTAGGTGTGGGGGACATTCCACGTTTTCCGCGCCGTAGCTAACGCATTAAGTGCCCCGCCTGGGGAGTACGGCCGCAAGGCTAAAACTCAAAGGAATTGACGGGGGCCCGCACAAGCGGCGGAGCATGCGGATTAATTCGATGCAACGCGAAGAACCTTACCAAGGCTTGACATGAACCGGTAATACCTGGAAACAGGTGCCCCGCTTGCGGTCGGTTTACAGGTGGTGCATGGTTGTCGTCAGCTCGTGTCGTGAGATGTTGGGTTAAGTCCCG	x27F_bac_PacBio.ASV28147	Low	5.16	7.672900e-02	80.625
k__Bacteria	Topsoil	2022	p__Firmicutes	c__Bacilli	o__Exiguobacterales	f__Exiguobacteraceae	g__Exiguobacterium	s__unidentified	g__Exiguobacterium sp ASV260	GTAGTCCACGCCGTAAACGATGAGTGCTAGGTGTTGGGGGGTTTCCGCCCCTCAGTGCTGAAGCTAACGCATTAAGCACTCCGCCTGGGGAGTACGGCCGCAAGGCTGAAACTCAAAGGAATTGACGGGGACCCGCACAAGCGGTGGAGCATGTGGTTTAATTCGAAGCAACGCGAAGAACCTTACCAACTCTTGACATCCCCTTGACCGCTTGAGAGATCAAGTTTTCCCTTCGGGGACAAGGGTGACAGGTGGTGCATGGTTGTCGTCAGCTCGTGTCGTGAGATGTTGGGTTAAGTCCCG		Low	5.98	7.454056e-03	29.375
k__Bacteria	Topsoil	2022	p__Actinobacteriota	c__Actinobacteria	o__Micrococcales	f__Intrasporangiaceae	g__unidentified	s__unidentified	f__Intrasporangiaceae sp ASV263	GTAGTCCACGCCGTAAACGTTGGGAACTAGGTGTGGGCCTCATTCCACGAGGTCTGTGCCGCAGCTAACGCATTAAGTTCCCCGCCTGGGGAGTACGGCCGCAAGGCTAAAACTCAAAGGAATTGACGGGGGCCCGCACAAGCGGCGGAGCATGTGGATTAATTCGATGCAACGCGAAGAACCTTACCAAGGCTTGACATACACCGGAAACACCCAGAGATGGGTGCCCCGCAAGGTCGGTGTACAGGTGGTGCATGGTTGTCGTCAGCTCGTGTCGTGAGATGTTGGGTTAAGTCCCG	x27F_bac_PacBio.ASV2843	High	4.99	1.686528e-01	71.875
k__Bacteria	Topsoil	2022	p__Proteobacteria	c__Gammaproteobacteria	o__PLTA13	f__unidentified	g__unidentified	s__unidentified	o__PLTA13 sp ASV265	GTAGTCCACGCCCTAAACGATGACGACTGGATGTCGGAGGGGTCTGCCTTTCGGTGTCGTAGCTAACGCGTTAAGTCGTCCGCCTGGGGAGTACGGCCGCAAGGTTGAAACTCAAAGGAATTGACGGGGACCCGCACAAGCGGTGGAGCATGTGGTTCAATTCGATGCAACGCGAAGAACCTTACCTGGCCTTGACATCCGCGGAACTTGGCAGAAATGCCTTGGTGCCTTCGGGAATCGCGAGACAGGTGCTGCATGGCTGTCGTCAGCTCGTGTCGTGAGATGTTGGGTTAAGTCCCG		Low	3.62	1.908907e-01	32.500
k__Bacteria	Topsoil	2022	p__Actinobacteriota	c__Actinobacteria	o__Micrococcales	f__Intrasporangiaceae	g__unidentified	s__unidentified	f__Intrasporangiaceae sp ASV275	GTAGTCCACGCCGTAAACGTTGGGAACTAGGTGTGGGTCTCATTCCACGAGATCCGTGCCGCAGCTAACGCATTAAGTTCCCCGCCTGGGGAGTACGGCCGCAAGGCTAAAACTCAAAGGAATTGACGGGGGCCCGCACAAGCGGCGGAGCATGTGGATTAATTCGATGCAACGCGAAGAACCTTACCAAGGCTTGACATACACCGGAAACACCCAGAGATGGGTGCCCCGCAAGGTCGGTGTACAGGTGGTGCATGGTTGTCGTCAGCTCGTGTCGTGAGATGTTGGGTTAAGTCCCG	x27F_bac_PacBio.ASV2843	High	3.97	2.322799e-01	88.125
k__Bacteria	Topsoil	2022	p__Actinobacteriota	c__Thermoleophilia	o__Solirubrobacterales	f__67-14	g__unidentified	s__unidentified	f__67-14 sp ASV276	GTAGTCCACGCCGTAAACGATGGGAACTAGGTGTGGGAGGTGTCGACTCCTCCCGTGCCGTCGCTAACGCATTAAGTTCCCCGCCTGGGGAGTACGGCCGCAAGGCTAAAACTCAAAGGAATTGACGGGGGCCCGCACAAGCAGCGGAGCATGTGGTTTAATTCGATGCAACGCGAAGAACCTTACCTGGGTTTGAAATGTTGGTGACCGGTGTGGAAACACACCTTTCCTTCGGGACACCATCACAGGTGGTGCATGGCTGTCGTCAGCTCGTGTCGTGAGATGTTGGGTTAAGTCCCG	x27F_bac_PacBio.ASV200	Low	3.84	1.403752e-01	65.625
k__Bacteria	Topsoil	2022	p__Actinobacteriota	c__Actinobacteria	o__Micrococcales	f__Micrococcaceae	g__Arthrobacter	s__Arthrobacter globiformis	s__Arthrobacter globiformis ASV281	GTAGTCCATGCCGTAAACGTTGGGCACTAGGTGTGGGGGACATTCCACGTTTTCCGCGCCGTAGCTAACGCATTAAGTGCCCCGCCTGGGGAGTACGGCCGCAAGGCTAAAACTCAAAGGAATTGACGGGGGCCCGCACAAGCGGCGGAGCATGCGGATTAATTCGATGCAACGCGAAGAACCTTACCAAGGCTTGACATGGACCGGACCGCCGCAGAAATGTGGTTTCCCCTTTGGGGCCGGTTCACAGGTGGTGCATGGTTGTCGTCAGCTCGTGTCGTGAGATGTTGGGTTAAGTCCCG	x27F_bac_PacBio.ASV4951	Low	5.69	1.581598e-01	80.625
k__Bacteria	Topsoil	2022	p__Actinobacteriota	c__Actinobacteria	o__Propionibacteriales	f__Nocardioidaceae	g__Nocardioides	s__unidentified	g__Nocardioides sp ASV282	GTAGTCCACACCGTAAACGTTGGGCGCTAGGTGTGGGGCCTATTCCATGGGTTCCGTGCCGCAGCTAACGCATTAAGCGCCCCGCCTGGGGAGTACGGCCGCAAGGCTAAAACTCAAAGGAATTGACGGGGGCCCGCACAAGCGGCGGAGCATGCGGATTAATTCGATGCAACGCGAAGAACCTTACCTGGGTTTGACATACACCGGAAAGCTGCAGAGATGTAGCCCCTTTTAGTCGGTGTACAGGTGGTGCATGGCTGTCGTCAGCTCGTGTCGTGAGATGTTGGGTTAAGTCCCG		High	4.67	9.923452e-02	94.375
k__Bacteria	Topsoil	2022	p__Proteobacteria	c__Gammaproteobacteria	o__Burkholderiales	f__Oxalobacteraceae	g__Noviherbaspirillum	s__unidentified	g__Noviherbaspirillum sp ASV286	GTAGTCCACGCCCTAAACGATGTCAACTAGTTGTCGGGTCTTAATTGACTTGGTAACGCAGCTAACGCGTGAAGTTGACCGCCTGGGGAGTACGGTCGCAAGATTAAAACTCAAAGGAATTGACGGGGACCCGCACAAGCGGTGGATGATGTGGATTAATTCGATGCAACGCGAAAAACCTTACCTACCCTTGACATGTACGGAAGCCCCGAGAGATCGGGGCGTGCTCGAAAGAGAGCCGTAACACAGGTGCTGCATGGCTGTCGTCAGCTCGTGTCGTGAGATGTTGGGTTAAGTCCCG		Low	5.97	9.931097e-02	79.375
k__Bacteria	Topsoil	2022	p__Proteobacteria	c__Gammaproteobacteria	o__Burkholderiales	f__Nitrosomonadaceae	g__Ellin6067	s__unidentified	g__Ellin6067 sp ASV289	GTAGTCCACGCCCTAAACGATGTCGACTGGTTGTTGGGGGTTTGACACTCTCAGTAACGAAGCTAACGCGTGAAGTCGACCGCCTGGGGAGTACGGCCGCAAGGTTAAAACTCAAAGGAATTGACGGGGACCCGCACAAGCGGTGGATTATGTGGATTAATTCGATGCAACGCGAAAAACCTTACCTACCCTTGACATGTCCGAGAGCCCGTAGAGATATGGGTGTGCCCGAAAGGGAATCGGAACACAGGTGCTGCATGGCTGTCGTCAGCTCGTGTCGTGAGATGTTGGGTTAAGTCCCG		High	5.89	1.575291e-01	87.500
k__Bacteria	Topsoil	2022	p__Actinobacteriota	c__Thermoleophilia	o__Gaiellales	f__unidentified	g__unidentified	s__unidentified	o__Gaiellales sp ASV304	GTAGTCCACGCCGTAAACGATGGGAACTAGGTGTGGGCGGTGTCGACTCCGTCCGTGCCGAAGCTAACGCATTAAGTTCCCCGCCTGGGGAGTACGGCCGCAAGGCTAAAACTCAAAGGAATTGACGGGGGCCCGCACAAGCAGCGGAGCATGTGGTTTAATTCGACGCGACGCGAAGAACCTTACCAAGGCTTGACATGCGCTGGAAAGCCGTAGAAATACGGCCCCCCTTCGGGGCCAGTGCACAGGTGGTGCATGGCTGTCGTCAGCTCGTGTCGTGAGATGTTGGGTTAAGTCCCG	x27F_bac_PacBio.ASV26675	High	4.3	1.306945e-01	26.250
k__Bacteria	Topsoil	2022	p__Actinobacteriota	c__Acidimicrobiia	o__IMCC26256	f__unidentified	g__unidentified	s__unidentified	o__IMCC26256 sp ASV309	GTAGTCCACGCCGTAAACGTTGGGCACTAGGTGTGGGGCCTTATCAACGGGTTCCGTGCCGTAGCTAACGCATTAAGTGCCCCGCCTGGGGAGTACGGCCGCAAGGCTAAAACTCAAAGGAATTGACGGGGGCCCGCACAAGCGGCGGAGCATGTTGCTTAATTCGATGCAACGCGAAGAACCTTACCTGGGTTGAACTACGCAGGAAAAGCCACAGAGATGTGGTGTCCGAAAGGGCCTGCGATAGGTGGTGCATGGCTGTCGTCAGCTCGTGTCGTGAGATGTTGGGTTAAGTCCCG		Low	4.78	8.392503e-02	87.500
k__Bacteria	Topsoil	2022	p__Proteobacteria	c__Alphaproteobacteria	o__Elsterales	f__unidentified	g__unidentified	s__unidentified	o__Elsterales sp ASV313	GTAGTCCACGCTGTAAACGATGTGTGCTAGACGTTGGGGAGCCTAGCTCTTCGGTGTCGCAGCTAACGCGGTAAGCACACCGCCTGGGGAGTACGGCCGCAAGGTTAAAACTCAAAGGAATTGACGGGGGCCCGCACAAGCGGTGGAGCATGTGGTTTAATTCGACGCAACGCGAAGAACCTTACCAGCTCTTGACATGTCCCGTATGGGTGGGGGAGACCTCATCCTTCAGTTCGGCTGGCGGGAACACAGGTGCTGCATGGCTGTCGTCAGCTCGTGTCGTGAGATGTTGGGTTAAGTCCCG		Low	5.19	1.296337e-01	90.000
k__Bacteria	Topsoil	2022	p__Firmicutes	c__Bacilli	o__Bacillales	f__Bacillaceae	g__Bacillus	s__unidentified	g__Bacillus sp ASV317	GTAGTCCACGCCGTAAACGATGAGTGCTAAGTGTTAGAGGGTTTCCGCCCTTTAGTGCTGCAGTAAACGCATTAAGCACTCCGCCTGGGGAGTACGGCCGCAAGGCTGAAACTCAAAGGAATTGACGGGGACCCGCACAAGCGGTGGAGCATGTGGTTTAATTCGAAGCAACGCGAAGAACCTTACCAGGTCTTGACATCCTCTGACAATCCTAGAGATAGGACTTTCCCCTTCGGGGGACAGAGTGACAGGTGGTGCATGGTTGTCGTCAGCTCGTGTCGTGAGATGTTGGGTTAAGTCCCG		Low	3.36	1.619537e-01	88.750
k__Bacteria	Topsoil	2022	p__Proteobacteria	c__Gammaproteobacteria	o__Burkholderiales	f__SC-I-84	g__unidentified	s__unidentified	f__SC-I-84 sp ASV319	GTAGTCCACGCCCTAAACGATGCTCACTAGGTGTTGGGGAAGCGATTCCTTGGTACCGTAGCTAACGCGTGAAGTGAGCCGCCTGGGGAGTACGGCCGCAAGGTTAAAACTCAAAGGAATTGACGGGGACCCGCACAAGCGGTGGATGATGTGGATTAATTCGATGCAACGCGAACAACCTTACCTACCCTTGACATGTCTGGAAGGCTGCTGAAAGGTGGCTGTGCCCGAAAGGGAACCGGAACACAGGTGCTGCATGGCTGTCGTCAGCTCGTGTCGTGAGATGTTGGGTTAAGTCCCG		High	4.93	1.546621e-01	80.625
k__Bacteria	Topsoil	2022	p__Actinobacteriota	c__Acidimicrobiia	o__Microtrichales	f__unidentified	g__unidentified	s__unidentified	o__Microtrichales sp ASV328	GTAGTCCACGCCGTAAACGTTGGGCACTAGGTGTGGGACCCCATCGACGGGTTCTGTGCCGTAGCTAACGCATTAAGTGCCCCGCCTGGGGAGTACGGCCGCAAGGCTAAAACTCAAAGGAATTGACGGGGGCCCGCACAAGCGGCGGAGCATGTTGCTTAATTCGAGGCAACGCGAAGAACCTTACCTGGGTTTGACATGCAGGGAAAAGCCGCAGAGATGCGGTGTCCGCAAGGGCCCTGCACAGGTGGTGCATGGCTGTCGTCAGCTCGTGTCGTGAGATGTTGGGTTAAGTCCCG		Low	3.41	1.098613e-01	81.875
k__Bacteria	Topsoil	2022	p__Proteobacteria	c__Gammaproteobacteria	o__Burkholderiales	f__Oxalobacteraceae	g__Noviherbaspirillum	s__unidentified	g__Noviherbaspirillum sp ASV335	GTAGTCCACGCCCTAAACGATGTCAACTAGTTGTCGGGTCTTAATTGACTTGGTAACGCAGCTAACGCGTGAAGTTGACCGCCTGGGGAGTACGGTCGCAAGATTAAAACTCAAAGGAATTGACGGGGACCCGCACAAGCGGTGGATGATGTGGATTAATTCGATGCAACGCGAAAAACCTTACCTACCCTTGACATGGCAGGAATCCCTGAGAGATCAGGGAGTGCTCGAAAGAGAACCTGCACACAGGTGCTGCATGGCTGTCGTCAGCTCGTGTCGTGAGATGTTGGGTTAAGTCCCG		Low	4.48	7.949082e-02	86.250
k__Bacteria	Topsoil	2022	p__Chloroflexi	c__Chloroflexia	o__Chloroflexales	f__Roseiflexaceae	g__unidentified	s__unidentified	f__Roseiflexaceae sp ASV347	GTAGTCCACGCCGTAAACGATGGCCACTCGGCCTTTGGTGGCGGAATCTCCGTCGCTGGGGGCCTTAGCTAACGCGGGAAGTGGCCCGCCTGGGAACTACGAGCGCAAGCTTAAAACTCAAAGGAATTGACGGGGGCCCGCACAAGCAGCGGAGCGTGTGGTTTAATTCGACGCAACGCGCAGAACCTTACCCAGGTTTGACATGACCCTGCAAGCTCCTGAAAGGGAGTCGCCTTCGAGGGTGGGTCACAGATGCTGCATGGCTGTCGTCAGCTCGTGTCGTGAGATGTTGGGTTAAGTCCCG		Low	3.67	1.162833e-01	56.250
k__Bacteria	Topsoil	2022	p__Proteobacteria	c__Gammaproteobacteria	o__Burkholderiales	f__Comamonadaceae	g__unidentified	s__unidentified	f__Comamonadaceae sp ASV351	GTAGTCCACGCCCTAAACGATGTCAACTGGTTGTTGGGTCTTCACTGACTCAGTAACGAAGCTAACGCGTGAAGTTGACCGCCTGGGGAGTACGGCCGCAAGGTTGAAACTCAAAGGAATTGACGGGGACCCGCACAAGCGGTGGATGATGTGGTTTAATTCGATGCAACGCGAAAAACCTTACCTACCCTTGACATGTCTGGAATTTCGCAGAGATGTGAAAGTGCCCGAAAGGGAGCCAGAACACAGGTGCTGCATGGCTGTCGTCAGCTCGTGTCGTGAGATGTTGGGTTAAGTCCCG		High	3.28	1.204595e-01	91.875
k__Bacteria	Topsoil	2022	p__Actinobacteriota	c__Actinobacteria	o__Micrococcales	f__Micrococcaceae	g__unidentified	s__unidentified	f__Micrococcaceae sp ASV356	GTAGTCCATGCCGTAAACGTTGGGCACTAGGTGTGGGGGACATTCCACGTTTTCCGCGCCGTAGCTAACGCATTAAGTGCCCCGCCTGGGGAGTACGGCCGCAAGGCTAAAACTCAAAGGAATTGACGGGGGCCCGCACAAGCGGCGGAGCATGCGGATTAATTCGATGCAACGCGAAGAACCTTACCAAGGCTTGACATGAACCGGACCGGGCTGGAAACAGTCCTTCCCCTTTGGGGCTGGTTTACAGGTGGTGCATGGTTGTCGTCAGCTCGTGTCGTGAGATGTTGGGTTAAGTCCCG		Low	5.04	4.343421e-02	42.500
k__Bacteria	Topsoil	2022	p__Proteobacteria	c__Gammaproteobacteria	o__Burkholderiales	f__Oxalobacteraceae	g__Massilia	s__unidentified	g__Massilia sp ASV362	GTAGTCCACGCCCTAAACGATGTCTACTAGTTGTCGGGTTTTAATTAACTTGGTAACGCAGCTAACGCGTGAAGTAGACCGCCTGGGGAGTACGGTCGCAAGATTAAAACTCAAAGGAATTGACGGGGACCCGCACAAGCGGTGGATGATGTGGATTAATTCGATGCAACGCGAAAAACCTTACCTACCCTTGACATGTCAGGAAGGCCGGAGAGATCTGGCTGTGCCCGAAAGGGAACCTGAACACAGGTGCTGCATGGCTGTCGTCAGCTCGTGTCGTGAGATGTTGGGTTAAGTCCCG		Low	3.75	5.451018e-02	83.750
k__Bacteria	Topsoil	2022	p__Acidobacteriota	c__Blastocatellia	o__Pyrinomonadales	f__Pyrinomonadaceae	g__RB41	s__unidentified	g__RB41 sp ASV369	GTAGTCCTAGCCTTAAACGATGAATGCTTGGTGTCTGGGGTTTTATAGTCCCCGGGTGCCGTCGCTAACGCTTTAAGCATTCCGCCTGGGGAGTACGGTCGCAAGACTGAAACTCAAAGGAATTGACGGGGACCCGCACAAGCGGTGGAGCATGTGGTTTAATTCGACGCAACGCGAAGAACCTTACCTGGGCTAGAATGCCTCTGACCGGCGTAGAGATACGCCTTCCTGGGTAAAACCAGGCAGAGTGCAAGGTGCTGCATGGCTGTCGTCAGCTCGTGTCGTGAGATGTTGGGTTAAGTCCCG		Low	5.6	2.286675e-01	85.000
k__Bacteria	Topsoil	2022	p__Patescibacteria	c__Saccharimonadia	o__Saccharimonadales	f__unidentified	g__unidentified	s__unidentified	o__Saccharimonadales sp ASV370	GTAGTCCACGCCGTAAACGATGGATGCTAGCTGTGGGGGGTATCGACCCCCTCCGTAGCGAAGCTAACGCGTTAAGCATCCCGCCTGTGGAGTACGGCCGCAAGGCTAAAACATAAAGGAATTGACGGGGACCCGCACAAGCGGTGGAGCGTGTTCTTTAATTCGATGATAAACGAAGAACCTTACCAGGGCTTGACATCCCGAGAATTACTCCGAAAGGAGTGAGTGCTTTATTGAACTCGGTGACAGATCTTGCATGGCCGTCGTCAGCTCGTGTCGTGAGATGTTTGGTTAAGTCCAT		High	5.21	1.167038e-01	78.125
k__Bacteria	Topsoil	2022	p__Acidobacteriota	c__Blastocatellia	o__Pyrinomonadales	f__Pyrinomonadaceae	g__RB41	s__unidentified	g__RB41 sp ASV377	GTAGTCCTGGCCTTAAACGATGGATACTTGGTGTCCGGGGTTACATAGTCCCCGGGTGCCGGCGCTAACGCATTAAGTATCCCGCCTGGGGAGTACGGTCGCAAGACTGAAACTCAAAGGAATTGACGGGGACCCGCACAAGCGGTGGAGCATGTGGTTTAATTCGACGCAACGCGAAGAACCTTACCTGGGCTAGAATGCCTCTGACAACCCTGGAGACAGGGCCTTCTGGGTAAAACCAGACAGAGTGCAAGGTGCTGCATGGCTGTCGTCAGCTCGTGTCGTGAGATGTTGGGTTAAGTCCCG		Low	3.64	1.264800e-01	83.750
k__Bacteria	Topsoil	2022	p__Proteobacteria	c__Alphaproteobacteria	o__Rhodobacterales	f__Rhodobacteraceae	g__Rubellimicrobium	s__unidentified	g__Rubellimicrobium sp ASV390	GTAGTCCACGCCGTAAACGATGAATGCCAGACGTCGGGGGGCTTGCCCTTCGGTGTCACACCTAACGGATTAAGCATTCCGCCTGGGGAGTACGGTCGCAAGATTAAAACTCAAAGGAATTGACGGGGGCCCGCACAAGCGGTGGAGCATGTGGTTTAATTCGAAGCAACGCGCAGAACCTTACCAACCCTTGACATGCCCTGACCGGCCTGGAGACAGGTCTTCCCCGCAAGGGGCAGGGACACAGGTGCTGCATGGCTGTCGTCAGCTCGTGTCGTGAGATGTTCGGTTAAGTCCGG		Low	3.83	3.903823e-02	61.250
k__Bacteria	Topsoil	2022	p__Chloroflexi	c__TK10	o__unidentified	f__unidentified	g__unidentified	s__unidentified	c__TK10 sp ASV397	GTAGTCCACGCTGTAAACGATGAGCACTAGGTGTCGGGGGTATCGACCCCCTCGGTGCCGCAGCTAACGCGATAAGTGCTCCGCCTGGGGACTACGGCCGCAAGGCTAAAACTCAAAGGAATTGACGGGGGCCCGCACAAGCAGCGGAGCGTGTGGTTTAATTCGACGCAACGCGAAGAACCTTACCTGGGCTTGACATGCACGTGGTACGACCGGGAAACCGGGAGGACCCGCAAGGGAGCGTGCACAGATGCTGCATGGCTGTCGTCAGCTCGTGCCGTGAGGTGTTGGGTTAAGTCCCG		Low	3.19	6.470694e-02	76.875
k__Bacteria	Topsoil	2022	p__Chloroflexi	c__TK10	o__unidentified	f__unidentified	g__unidentified	s__unidentified	c__TK10 sp ASV401	GTAGTCCACGCCGTAAACGATGCGGACTAGGTGTCGGGGGTATCGACCCCCTCGGCGCCGCAGCTAACGCATTAAGTCCGCCGCCTGGGGACTACGGCCGCAAGGCTAAAACTCAAAGGAATTGACGGGGGCCCGCACAAGCAGCGGAGCGTGTGGTTTAATTCGATGCAACGCGCAGAACCTTACCTCGGCTTGACATGCACGTGGTACCGAGGCGAAAGCCAAGGGACCCGCGAGGGAGCGTGCACAGATGCTGCATGGCTGTCGTCAGCTCGTGCCGTGAGGTGTTGGGTTAAGTCCCG		Low	3.04	1.027991e-01	37.500
k__Bacteria	Topsoil	2022	p__Actinobacteriota	c__Actinobacteria	o__Propionibacteriales	f__Nocardioidaceae	g__Nocardioides	s__unidentified	g__Nocardioides sp ASV412	GTAGTCCACACCGTAAACGTTGGGCGCTAGGTGTGGGGTCCATTCCACGGATTCCGTGCCGCAGCTAACGCATTAAGCGCCCCGCCTGGGGAGTACGGCCGCAAGGCTAAAACTCAAAGGAATTGACGGGGGCCCGCACAAGCGGCGGAGCATGCGGATTAATTCGATGCAACGCGAAGAACCTTACCTGGGTTTGACATATGCCGGAAAGCCGTAGAGATACGGCCCCTTTTAGTCGGTATACAGGTGGTGCATGGCTGTCGTCAGCTCGTGTCGTGAGATGTTGGGTTAAGTCCCG		Low	4.09	8.233865e-02	81.875
k__Bacteria	Topsoil	2022	p__Actinobacteriota	c__Thermoleophilia	o__Solirubrobacterales	f__Solirubrobacteraceae	g__Parviterribacter	s__unidentified	g__Parviterribacter sp ASV414	GTAGTCCACGCCGTAAACGATGGATACTAGGTGTGGGAGGTGTCGACTCCTCCCGTGCCGAAGCTAACGCATTAAGTATCCCGCCTGGGGAGTACGGCCGCAAGGCTAAAACTCAAAGGAATTGACGGGGGCCCGCACAAGCAGCGGAGCATGTGGTTTAATTGGACGCAACGCCAAGAACCTTACCTGGGCTTGACATGTTCCTGACCCCCCTGGAAACAGGGGTTCCCTTCGGGGCAGGATCACAGGTGGTGCATGGCTGTCGTCAGCTCGTGTCGTGAGATGTTGGGTTAAGTCCCG		Low	4.11	9.502011e-02	79.375
k__Bacteria	Topsoil	2022	p__Proteobacteria	c__Alphaproteobacteria	o__Sphingomonadales	f__Sphingomonadaceae	g__Novosphingobium	s__unidentified	g__Novosphingobium sp ASV415	GTAGTCCACGCCGTAAACGATGATAACTAGCTGTCCGGGCACTTGGTGCTTGGGTGGCGCAGCTAACGCATTAAGTTATCCGCCTGGGGAGTACGGTCGCAAGATTAAAACTCAAAGGAATTGACGGGGGCCTGCACAAGCGGTGGAGCATGTGGTTTAATTCGAAGCAACGCGCAGAACCTTACCAGCGTTTGACATCCTCATCGCGATTTCCAGAGATGGATTTCTTCAGTTCGGCTGGATGAGTGACAGGTGCTGCATGGCTGTCGTCAGCTCGTGTCGTGAGATGTTGGGTTAAGTCCCG		Low	4.54	2.484685e-02	88.750
k__Bacteria	Topsoil	2022	p__Actinobacteriota	c__Actinobacteria	o__Propionibacteriales	f__Nocardioidaceae	g__Nocardioides	s__unidentified	g__Nocardioides sp ASV421	GTAGTCCACACCGTAAACGTTGGGCGCTAGGTGTGGGGCCTATTCCATGGGTTCCGTGCCGCAGCTAACGCATTAAGCGCCCCGCCTGGGGAGTACGGCCGCAAGGCTAAAACTCAAAGGAATTGACGGGGGCCCGCACAAGCGGCGGAGCATGCGGATTAATTCGATGCAACGCGAAGAACCTTACCTGGGTTTGACATACGCCGGAAAGCCACAGAGATGTGGCCCCTTTTAGTCGGTGTACAGGTGGTGCATGGCTGTCGTCAGCTCGTGTCGTGAGATGTTGGGTTAAGTCCCG		High	3.7	8.828279e-02	81.250
k__Bacteria	Topsoil	2022	p__Proteobacteria	c__Alphaproteobacteria	o__Rhizobiales	f__Beijerinckiaceae	g__Microvirga	s__Chelatococcus asaccharovorans	s__Chelatococcus asaccharovorans ASV432	GTAGTCCACGCCGTAAACGATGAATGCCAGCCGTTGGCGAGCTTGCTCGTCAGTGGCGCAGCTAACGCTTTAAGCATTCCGCCTGGGGAGTACGGTCGCAAGATTAAAACTCAAAGGAATTGACGGGGGCCCGCACAAGCGGTGGAGCATGTGGTTTAATTCGAAGCAACGCGCAGAACCTTACCAGCCTTTGACATGTCCGGTATGGGCAGTGGAGACACTGCTCTTCAGTTCGGCTGGCCGGAACACAGGTGCTGCATGGCTGTCGTCAGCTCGTGTCGTGAGATGTTGGGTTAAGTCCCG		Low	4.14	6.272875e-02	27.500
k__Bacteria	Topsoil	2022	p__Chloroflexi	c__Chloroflexia	o__Chloroflexales	f__Roseiflexaceae	g__unidentified	s__unidentified	f__Roseiflexaceae sp ASV451	GTAGTCCACGCCGTAAACGATGGCCACTCGGCCTTTGGGGGCGGAATCTCCGTCCGTGGGGGCCTTAGCAAACGCGGGAAGTGGCCCGCCTGGGAACTACGAGCGCAAGCTTAAAACTCAAAGGAATTGACGGGGGCCCGCACAAGCAGCGGAGCGTGTGGTTTAATTCGACGCAACGCGCAGAACCTTACCCAGGTTTGACATGGCCCTGCAAGCCGCTGAAAGGCGGTCGCCTTCGAGGGTGGGCCACAGATGCTGCATGGCTGTCGTCAGCTCGTGTCGTGAGATGTTGGGTTAAGTCCCG		High	3.87	9.782016e-02	43.125
k__Bacteria	Topsoil	2022	p__Actinobacteriota	c__Rubrobacteria	o__Rubrobacterales	f__Rubrobacteriaceae	g__Rubrobacter	s__unidentified	g__Rubrobacter sp ASV452	GTAGTCCATGCCGTAAACGATGAACACTAGGTGTGGGGGGAGTCGAATCCCTCTGTGCCGCAGCCAACGCGTTAAGTGTTCCGCCTGGGGAGTACGGCCGCAAGGCTAAAACTCAAAAGAATTGACGGGGGCCCGCACAAGCAGCGGAGCATGTTCTTTAATTCGATGCAACGCGAAGAACCTTACCTGGGCTTGACATGGTGCTGCAAGCGCACGGAAACGTGTGACCTTCGAGGGTGCACCACAGATGCTGCATGGCTGTCGTCAGCTCGTGTCGTGAGATGTTGGGTTAAGTCCCG		Low	4.6	7.204632e-02	35.625
k__Bacteria	Topsoil	2022	p__Actinobacteriota	c__MB-A2-108	o__unidentified	f__unidentified	g__unidentified	s__unidentified	c__MB-A2-108 sp ASV455	GTAGTCCTAGCCGTAAACGTTGGGTGCTAGGTGTGGGAGGACATCGACCCCTTCCGTGCCGAAGCTAACGCATTAAGCACCCCGCCTGGGGAGTACGGCCGCAAGGCTAAAACTCAAAGGAATTGACGGGGGCCCGCACAAGCGGCGGAGCATGCGGCTTAATTCGATGCAACGCGAAGAACCTTACCTGGGTTTGACATGCAGGGTGAAACCGTTGAAAGACGGCGCTCTTCGGAGCCTGCACAGGTGGTGCATGGCTGTCGTCAGCTCGTGCCGTGAGGTGTTGCCTTAAGTGGCG		High	3.88	8.140212e-02	63.750
k__Bacteria	Topsoil	2022	p__Acidobacteriota	c__Holophagae	o__Subgroup_7	f__unidentified	g__unidentified	s__unidentified	o__Subgroup_7 sp ASV461	GTAGTCCACGCCGTAAACGATGAGTGCTTGGTGTAGCGGGTATCGACCCCTGCTGTGCCGAAGTCAACACATTAAGCACTCCGCCTGGGGAGTACGGTCGCAAGACTGAAACTCAAAGGAATTGACGGGGGCCCGCACAAGCGGTGGAGCATGTGGTTTAATTCGAAGCAACGCGCAGAACCTTACCTGGGTTTGAACTTCAGTGGAAAGGCTCAGAGATGAGTCCCCCTCTTCGGAGGTCGCTGGAGAGGTGCTGCATGGCTGTCGTCAGCTCGTGTCGTGAGATGTTGGGTTAAGTCCCG	x27F_bac_PacBio.ASV602	Low	4.42	4.825068e-02	77.500
k__Bacteria	Topsoil	2022	p__Actinobacteriota	c__Actinobacteria	o__Propionibacteriales	f__Nocardioidaceae	g__Nocardioides	s__unidentified	g__Nocardioides sp ASV464	GTAGTCCACACCGTAAACGTTGGGCGCTAGGTGTGGGGCCTATTCCATGGGTTCCGTGCCGCAGCTAACGCATTAAGCGCCCCGCCTGGGGAGTACGGCCGCAAGGCTAAAACTCAAAGGAATTGACGGGGGCCCGCACAAGCGGCGGAGCATGCGGATTAATTCGATGCAACGCGAAGAACCTTACCTGGGTTTGACATACGCCGGAAACACCTAGAGATAGGTGCCCTTTTTGTCGGTGTACAGGTGGTGCATGGCTGTCGTCAGCTCGTGTCGTGAGATGTTGGGTTAAGTCCCG		High	3.41	6.927494e-02	91.875
k__Bacteria	Topsoil	2022	p__Patescibacteria	c__Saccharimonadia	o__Saccharimonadales	f__Saccharimonadaceae	g__TM7a	s__unidentified	g__TM7a sp ASV473	GTAGTCCACGCCGTAAACGATGGATACTAGCTGTTGGAGGTATCGACCCCTTCAGTAGCGAAGCTAACGCGTTAAGTATCCCGCCTGTGGAGTACGGTCGCAAGACTAAAACATAAAGGAATTGACGGGGACCCGCACAAGCGGTGGATCATGTTCTTTAATTCGATGCTAAACGAAGAACCTTACCAGGGCTTGACATCCCGAGAATTTTGTCGAAAGACGAGAGTGCTTTATTGAACTCGGTGACAGATGATGCATGGCCGTCGTCAGCTCGTGTCGTGAGATGTTTGGTTAAGTCCAT		High	4.84	9.157022e-02	52.500
k__Bacteria	Topsoil	2022	p__Actinobacteriota	c__Thermoleophilia	o__Gaiellales	f__unidentified	g__unidentified	s__unidentified	o__Gaiellales sp ASV475	GTAGTCCACGCCGTAAACGATGGGTGCTAGGTGTGGGGGGTGTCGACTCCCTCCGTGCCGAAGCTAACGCATTAAGCACCCCGCCTGGGGAGTACGGCCGCAAGGCTAAAACTCAAAGGAATTGACGGGGACCCGCACAAGCAGCGGAGCATGTGGTTTAATTCGACGCGACGCGAAGAACCTTACCAGGGCTTGACATGCACGGGAATGTCGTGGAAACACGGCAGCCCTTCGGGGCTCGTGCACAGGTGGTGCATGGCTGTCGTCAGCTCGTGTCGTGAGATGTTGGGTTAAGTCCCG		High	4.36	4.108332e-02	30.000
k__Bacteria	Topsoil	2022	p__Actinobacteriota	c__Thermoleophilia	o__Solirubrobacterales	f__67-14	g__unidentified	s__unidentified	f__67-14 sp ASV483	GTAGTCCACGCCGTAAACGATGGGCACTAGGTGTGGGAGGTGTCGACTCCTCCCGTGCCGGAGCTAACGCATTAAGTGCCCCGCCTGGGGAGTACGGCCGCAAGGCTAAAACTCAAAGGAATTGACGGGGACCCGCACAAGCAGCGGAGCATGTGGTTTAATTCGACGCAACGCGAAGAACCTTACCTGGGTTTGACATGTTCCTGACCGCCGTGGAAACACGGTTTCCCTTTATTGGGCAGGATCACAGGTGGTGCATGGCTGTCGTCAGCTCGTGTCGTGAGATGTTGGGTTAAGTCCCG		Low	3.36	7.842050e-02	33.125
k__Bacteria	Topsoil	2022	p__Firmicutes	c__Bacilli	o__Bacillales	f__Bacillaceae	g__Bacillus	s__unidentified	g__Bacillus sp ASV484	GTAGTCCACGCCGTAAACGATGAGTGCTAAGTGTTAGAGGGTTTCCGCCCTTTAGTGCTGAAGTTAACGCATTAAGCACTCCGCCTGGGGAGTACGGTCGCAAGACTGAAACTCAAAGGAATTGACGGGGGCCCGCACAAGCGGTGGAGCATGTGGTTTAATTCGAAGCAACGCGAAGAACCTTACCAGGTCTTGACATCCTCTGACAACCCTAGAGATAGGGCTTTCCCTTCGGGGACAGAGTGACAGGTGGTGCATGGTTGTCGTCAGCTCGTGTCGTGAGATGTTGGGTTAAGTCCCG		Low	7	5.410880e-02	53.750
k__Bacteria	Topsoil	2022	p__Actinobacteriota	c__Actinobacteria	o__Propionibacteriales	f__Nocardioidaceae	g__Nocardioides	s__unidentified	g__Nocardioides sp ASV495	GTAGTCCACACCGTAAACGTTGGGCGCTAGGTGTGGGACTCATTCCACGAGTTCCGTGCCGCAGCTAACGCATTAAGCGCCCCGCCTGGGGAGTACGGCCGCAAGGCTAAAACTCAAAGGAATTGACGGGGGCCCGCACAAGCGGCGGAGCATGCGGATTAATTCGATGCAACGCGAAGAACCTTACCTGGGTTTGACATATACCGGAAAGCCATAGAGATATGGCCCCTTTTAGTCGGTATACAGGTGGTGCATGGCTGTCGTCAGCTCGTGTCGTGAGATGTTGGGTTAAGTCCCG		Low	3.85	6.014850e-02	81.250
k__Bacteria	Topsoil	2022	p__Actinobacteriota	c__Actinobacteria	o__Micrococcales	f__Intrasporangiaceae	g__unidentified	s__unidentified	f__Intrasporangiaceae sp ASV494	GTAGTCCACGCCGTAAACGTTGGGAACTAGGTGTGGGTCTCATTCCACGAGATCTGTGCCGCAGCTAACGCATTAAGTTCCCCGCCTGGGGAGTACGGCCGCAAGGCTAAAACTCAAAGGAATTGACGGGGGCCCGCACAAGCGGCGGAGCATGTGGATTAATTCGATGCAACGCGAAGAACCTTACCAAGGCTTGACATGTACCGGAAACATCCAGAGATGGGTGCCCCGCAAGGTCGGTACACAGGTGGTGCATGGTTGTCGTCAGCTCGTGTCGTGAGATGTTGGGTTAAGTCCCG		Low	3.75	6.052120e-02	73.125
k__Bacteria	Topsoil	2022	p__Bacteroidota	c__Bacteroidia	o__Cytophagales	f__Microscillaceae	g__Hassallia	s__unidentified	g__Hassallia sp ASV497	GTAGTCCACACTGTAAACGTTGATGACTCGATGTTGGCGATACACAGCCAGCGTCCAAGAGCAATCGTTAAGTCATCCACCTGGGGAGTACGCCGGCAACGGTGAAACTCAAAGGAATTGACGGGGGTCCGCACAAGCGGTGGAGCATGTGGTTTAATTCGATGATACGCGAGGAACCTTACCTGGGCTAGAATGCCCTTGATGGGTCCAGAGATGGATCGTTTCGCAAGAACAAGGAGCAAGGTGCTGCATGGCTGTCGTCAGCTCGTGCCGTGAGGTGTTGGGTTAAGTCCCG		High	5.42	6.955208e-02	82.500
k__Bacteria	Topsoil	2022	p__Actinobacteriota	c__Actinobacteria	o__Propionibacteriales	f__Nocardioidaceae	g__Nocardioides	s__unidentified	g__Nocardioides sp ASV507	GTAGTCCACACCGTAAACGTTGGGCGCTAGGTGTGGGATCCATTCCACGGGTTCCGTGCCGCAGCTAACGCATTAAGCGCCCCGCCTGGGGAGTACGGCCGCAAGGCTAAAACTCAAAGGAATTGACGGGGGCCCGCACAAGCGGCGGAGCATGCGGATTAATTCGATGCAACGCGAAGAACCTTACCTGGGTTTGACATGGGAAGTTAACCATCAGAGATGGTGGGTCCGTTAGGGTTTCTCACAGGTGGTGCATGGCTGTCGTCAGCTCGTGTCGTGAGATGTTGGGTTAAGTCCCG		Low	4.38	8.194684e-02	23.750
k__Bacteria	Topsoil	2022	p__Gemmatimonadota	c__Gemmatimonadetes	o__Gemmatimonadales	f__Gemmatimonadaceae	g__unidentified	s__unidentified	f__Gemmatimonadaceae sp ASV508	GTAGTCCACGCCGTAAACGATGGGCACTAGGTGCCGGGGGGAGCGACCCCTTCGGTGCCGGCGCTAACGCATTAAGTGCCCCGCCTGGGGAGTACGGCCGCAAGGCTGAAACTCAAAGGAATTGACGGGGGCCCGCACAAGCGGTGGAGCATGTGGTTTAATTCGACGCAACGCGAAGAACCTTACCTGGGCTTGACATGCACGGGAAAGCCGGCAGAGACGCCGGTTCCTCTTCGGAGTCCGTGCACAGGTGCTGCATGGCTGTCGTCAGCTCGTGTCGTGAGATGTTGGGTTAAGTCCCG	x27F_bac_PacBio.ASV664	Low	4.5	9.974101e-02	11.250
k__Bacteria	Topsoil	2022	p__Proteobacteria	c__Alphaproteobacteria	o__Sphingomonadales	f__Sphingomonadaceae	g__Sphingomonas	s__Sphingomonas astaxanthinifaciens	s__Sphingomonas astaxanthinifaciens ASV511	GTAGTCCACGCCGTAAACGATGATAACTAGCTGTCAGGGCTCTTGGAGCTTTGGTGGCGCAGCTAACGCGTTAAGTTATCCGCCTGGGGAGTACGGCCGCAAGGTTAAAACTCAAAGAAATTGACGGGGGCCTGCACAAGCGGTGGAGCATGTGGTTTAATTCGAAGCAACGCGCAGAACCTTACCAGCGTTTGACATGGTAGGACGGTTACTGGAGACAGTTTCCTTCCCTTACGGGACCTACACACAGGTGCTGCATGGCTGTCGTCAGCTCGTGTCGTGAGATGTTGGGTTAAGTCCCG		Low	4.82	2.362363e-02	84.375
k__Bacteria	Topsoil	2022	p__Actinobacteriota	c__Thermoleophilia	o__Gaiellales	f__unidentified	g__unidentified	s__unidentified	o__Gaiellales sp ASV516	GTAGTCCACGCCGTAAACGATGGGTGCTAGGTGTGGGGGGTGTCGACTCCCTCCGTGCCGAAGCTAACGCATTAAGCACCCCGCCTGGGGAGTACGGCCGCAAGGCTAAAACTCAAAGGAATTGACGGGGGCCCGCACAAGCAGCGGAGCATGTGGTTCAATTCGACGCAACGCGAAGAACCTTACCTAGGCTTGACATGCACTGGAATGTCGTAGAAATACGCCAGCCCTTCGGGGCTAGTGCACAGGTGGTGCATGGCTGTCGTCAGCTCGTGTCGTGAGATGTTGGGTTAAGTCCCG		High	3.58	4.857560e-02	31.250
k__Bacteria	Topsoil	2022	p__Bacteroidota	c__Bacteroidia	o__Cytophagales	f__Microscillaceae	g__Chryseolinea	s__unidentified	g__Chryseolinea sp ASV518	GTAGTCCACACTGTAAACGTTGATTACTCGCTGTGTGCGATATACAGTACGCGGCCAAGCGAAAGCGCTAAGTAATCCACCTGGGGAGTACGCCGGCAACGGTGAAACTCAAAGGAATTGACGGGGGTCCGCACAAGCGGTGGAGCATGTGGTTTAATTCGATGATACGCGAGGAACCTTACCTGGGCTAGAATGCCCTTGACTGGTGCAGAGATGTATCGTTCCGCAAGGACAAGGAGCAAGGTGCTGCATGGCTGTCGTCAGCTCGTGCCGTGAGGTGTTGGGTTAAGTCCCG		High	4.11	5.940310e-02	81.250
k__Bacteria	Topsoil	2022	p__Actinobacteriota	c__Rubrobacteria	o__Rubrobacterales	f__Rubrobacteriaceae	g__Rubrobacter	s__unidentified	g__Rubrobacter sp ASV522	GTAGTCCACGCCGTAAACGATGGACACTAGGTGTGGGCGGAGTCGAATCTGTCCGTGCCGAAGCCAACGCGATAAGTGTCCCGCCTGGGGAGTACGGCCGCAAGGCTAAAACTCAAAGGAATTGACGGGGGCCCGCACAAGCAGCGGAGCATGTTCTTTAATTCGATGCAACGCGAAGAACCTTACCTGGACTTGACATGGAGCTGCAAGCGCACGGAAACGTGTGACCTTCGAGGGTGCTCCACAGATGCTGCATGGCTGTCGTCAGCTCGTGTCGTGAGATGTTGGGTTAAGTCCCG		Low	4.85	5.910685e-02	16.875
k__Bacteria	Topsoil	2022	p__Chloroflexi	c__Chloroflexia	o__Chloroflexales	f__Roseiflexaceae	g__unidentified	s__unidentified	f__Roseiflexaceae sp ASV527	GTAGTCCACGCCGTAAACGATGGCCACTCGGCCTTTGGGGGCGGAATCTCCGTCCGTGGGGGCCTTAGCTAACGCGGGAAGTGGCCCGCCTGGGAACTACGAGCGCAAGCTTAAAACTCAAAGGAATTGACGGGGGCCCGCACAAGCAGCGGAGCGTGTGGTTTAATTCGACGCAACGCGCAGAACCTTACCCAGGTTTGACATGCCCCTGCAAGCTCCTGAAAGGGAGTCGCCTTCGAGGGTGGGGCACAGATGCTGCATGGCTGTCGTCAGCTCGTGTCGTGAGATGTTGGGTTAAGTCCCG		Low	3.17	7.763687e-02	20.625
k__Bacteria	Topsoil	2022	p__Chloroflexi	c__Chloroflexia	o__Chloroflexales	f__Roseiflexaceae	g__Kouleothrix	s__unidentified	g__Kouleothrix sp ASV538	GTAGTCCACGCCGTAAACGATGAATACTCGGCATTTGACGGGCGATTTTCGTCCGTCGGGTGCCCTAGCTAACGCGATAAGTATTCCGCCTGGGAACTACGAGCGCAAGCTTAAAACTCAAAGGAATTGACGGGGGCCCGCACAAGCAGCGGAGCGTGTGGTTTAATTCGACGCAACGCGCAGAACCTTACCCAGGTTTGACATGGAGCTGCAAGCCGGTGAAAGCCGGTCGCCTTCGAGGGTGCTCCACAGATGCTGCATGGCTGTCGTCAGCTCGTGTCGTGAGATGTTGGGTTAAGTCCCG		High	4.17	5.983314e-02	65.000
k__Bacteria	Topsoil	2022	p__Actinobacteriota	c__Actinobacteria	o__Propionibacteriales	f__Nocardioidaceae	g__Nocardioides	s__unidentified	g__Nocardioides sp ASV540	GTAGTCCACACCGTAAACGTTGGGCGCTAGGTGTGGGGCTCATTCCACGAGTTCCGTGCCGCAGCTAACGCATTAAGCGCCCCGCCTGGGGAGTACGGCCGCAAGGCTAAAACTCAAAGGAATTGACGGGGGCCCGCACAAGCGGCGGAGCATGCGGATTAATTCGATGCAACGCGAAGAACCTTACCTGGGTTTGACATACGCCGGAAAGCCGTAGAGATACGGCCCCTTTTAGTCGGTGTACAGGTGGTGCATGGCTGTCGTCAGCTCGTGTCGTGAGATGTTGGGTTAAGTCCCG		High	4.42	1.193700e-01	80.625
k__Bacteria	Topsoil	2022	p__Proteobacteria	c__Gammaproteobacteria	o__Burkholderiales	f__Comamonadaceae	g__Caenimonas	s__unidentified	g__Caenimonas sp ASV545	GTAGTCCACGCCCTAAACGATGTCAACTGGTTGTTGGGTCTTCACTGACTCAGTAACGAAGCTAACGCGTGAAGTTGACCGCCTGGGGAGTACGGCCGCAAGGTTGAAACTCAAAGGAATTGACGGGGACCCGCACAAGCGGTGGATGATGTGGTTTAATTCGATGCAACGCGAAAAACCTTACCTACCCTTGACATGTCTGGAATCCCGCAGAGATGTGGGAGTGCTCGAAAGAGAGCCAGAACACAGGTGCTGCATGGCTGTCGTCAGCTCGTGTCGTGAGATGTTGGGTTAAGTCCCG		High	4.43	6.133351e-02	83.750
k__Bacteria	Topsoil	2022	p__Actinobacteriota	c__Rubrobacteria	o__Rubrobacterales	f__Rubrobacteriaceae	g__Rubrobacter	s__unidentified	g__Rubrobacter sp ASV552	GTAGTCCTAGCCGTAAACGATGGACACTAGGTGTGGGGGGAGTCGAATCCCTCTGTGCCGCAGCCAACGCGTTAAGTGTCCCGCCTGGGGAGTACGGCCGCAAGGCTAAAACTCAAAAGAATTGACGGGGGCCCGCACAAGCAGCGGAGCATGTTCTTTAATTCGATGCAACGCGAAGAACCTTACCTGGACTTGACATGGCGCTGCAAGCGCACGGAAACGTGTGACCTTCGAGGGTGCGCCACAGATGCTGCATGGCTGTCGTCAGCTCGTGTCGTGAGATGTTGGGTTAAGTCCCG	x27F_bac_PacBio.ASV8903_x27F_bac_PacBio.ASV14037_x27F_bac_PacBio.ASV248_x27F_bac_PacBio.ASV663	Low	5.34	5.055379e-02	53.125
k__Bacteria	Topsoil	2022	p__Gemmatimonadota	c__Gemmatimonadetes	o__Gemmatimonadales	f__Gemmatimonadaceae	g__Gemmatimonas	s__unidentified	g__Gemmatimonas sp ASV557	GTAGTCCACGCCGTAAACGATGGGCACTAGGCGCTTGGGGGAGCGACCCCCCGAGGGCCGGCGCTAACGCATTAAGTGCCCCGCCTGGGGAGTACGGCCGCAAGGCTGAAACTCAAAGGAATTGACGGGGGCCCGCACAAGCGGTGGAGCATGTGGTTTAATTCGACGCAACGCGAAGAACCTTACCTAGGCTTGACATACACGGGAAACCGGTCAGAAACGGCCGGCCCTCTTCGGAGCCCGTGCACAGGTGCTGCATGGCTGTCGTCAGCTCGTGTCGTGAGATGTTGGGTTAAGTCCCG		High	5	8.413527e-02	51.875
k__Bacteria	Topsoil	2022	p__Proteobacteria	c__Alphaproteobacteria	o__Rhizobiales	f__Beijerinckiaceae	g__Microvirga	s__unidentified	g__Microvirga sp ASV559	GTAGTCCACGCCGTAAACGATGAATGCCAGCCGTTGGGCAGCTTGCTGCTCAGTGGCGCAGCTAACGCTTTAAGCATTCCGCCTGGGGAGTACGGTCGCAAGATTAAAACTCAAAGGAATTGACGGGGGCCCGCACAAGCGGTGGAGCATGTGGTTTAATTCGAAGCAACGCGCAGAACCTTACCAACCTTTGACATGTCCAGTATGGGCTCCAGAGATGGGGTTCTTCAGTTCGGCTGGCTGGAACACAGGTGCTGCATGGCTGTCGTCAGCTCGTGTCGTGAGATGTTGGGTTAAGTCCCG	x27F_bac_PacBio.ASV9920_x27F_bac_PacBio.ASV217	High	4.75	5.905906e-02	83.750
k__Bacteria	Topsoil	2022	p__Chloroflexi	c__Chloroflexia	o__Chloroflexales	f__Roseiflexaceae	g__unidentified	s__unidentified	f__Roseiflexaceae sp ASV561	GTAGTCCACGCCGTAAACGATGGCCACTCGGCCTTTGGTGGCGGAACCTCCGTCGCTGGGGGCCTTAGCTAACGCGGGAAGTGGCCCGCCTGGGAACTACGAGCGCAAGCTTAAAACTCAAAGGAATTGACGGGGGCCCGCACAAGCAGCGGAGCGTGTGGTTTAATTCGACGCAACGCGCAGAACCTTACCCAGGTTTGACATGCACCTGCAAGCCGCTGAAAGGCGGTCGCCTTCGAGGGTGGTGCACAGATGCTGCATGGCTGTCGTCAGCTCGTGTCGTGAGATGTTGGGTTAAGTCCCG		Low	4.51	6.625509e-02	70.625
k__Bacteria	Topsoil	2022	p__Proteobacteria	c__Gammaproteobacteria	o__Burkholderiales	f__Nitrosomonadaceae	g__unidentified	s__unidentified	f__Nitrosomonadaceae sp ASV569	GTAGTCCACGCCCTAAACGATGTCAACTGGTTGTTGGGGAAGGAAACTTCCTTAGTAACGAAGCTAACGCGTGAAGTTGACCGCCTGGGGAGTACGGCCGCAAGGTTAAAACTCAAAGGAATTGACGGGGACCCGCACAAGCGGTGGATGATGTGGATTAATTCGATGCAACGCGAAGAACCTTACCTACCCTTGACATGCCAGGAGCCCTGCTGAGAGGCGGGGGTGCCCGAAAGGGAACCTGGACACAGGTGCTGCATGGCTGTCGTCAGCTCGTGTCGTGAGATGTTGGGTTAAGTCCCG		Low	3.71	6.784147e-02	40.625
k__Bacteria	Topsoil	2022	p__Gemmatimonadota	c__Gemmatimonadetes	o__Gemmatimonadales	f__Gemmatimonadaceae	g__unidentified	s__unidentified	f__Gemmatimonadaceae sp ASV571	GTAGTCCACGCCGTAAACGATGGGCACTAGGTGCCGGAGGGAGCGACCCCCTCGGTGCCGGCGCTAACGCATTAAGTGCCCCGCCTGGGGAGTACGGCCGCAAGGCTGAAACTCAAAGGAATTGACGGGGGCCCGCACAAGCGGTGGAGCATGTGGTTTAATTCGACGCAACGCGAAGAACCTTACCTGGGCTTGACATCTTGGGGAAAGCCGCGAGAGACCGCGGTTCCTCTTCGGAGTCCCAAGACAGGTGCTGCATGGCTGTCGTCAGCTCGTGTCGTGAGATGTTGGGTTAAGTCCCG		Low	4.03	8.956336e-02	13.125
k__Bacteria	Topsoil	2022	p__Planctomycetota	c__Planctomycetes	o__Planctomycetales	f__Rubinisphaeraceae	g__SH-PL14	s__unidentified	g__SH-PL14 sp ASV577	GTAGTCCTGGCCGTAAACGATGAGTGCTGGACGGGAGGGGGTTCGCCCTTTCCGGTCGGAGCGAAAGCGGGAAGCACTCCGCCTGGGGAGTATGGTCGCAAGGCTGAAACTCAAAGGAATTGACGGGGGCTCACACAAGCGGTGGAGCATGTGGCTTAATTCGAGGCAACGCGAAGAACCTTATCCTAGGCTTGACATGCATGGATTAACTCTCTGAAAGGAGAGCCACGCCTTCGGGTGGAACATGCACAGGTGCTGCATGGCTGTCGTCAGCTCGTGCCGTGAGGTGTCGGGTTAAGTCCTT		High	3.2	8.251067e-02	90.625
k__Bacteria	Topsoil	2022	p__Proteobacteria	c__Alphaproteobacteria	o__Rhizobiales	f__Beijerinckiaceae	g__unidentified	s__unidentified	f__Beijerinckiaceae sp ASV579	GTAGTCCACGCCGTAAACGATGGATGCTAGCTGTTGGCCGGCTTGCCGGTCAGTAGCGCAGCTAACGCTTTAAGCATCCCGCCTGGGGAGTACGGTCGCAAGATTAAAACTCAAAGGAATTGACGGGGGCCCGCACAAGCGGTGGAGCATGTGGTTTAATTCGAAGCAACGCGCAGAACCTTACCAGCCTTTGACATGGCAGGACGGCTTCCAGAGATGGATTCCTTCCCTTCGGGGACCTGCACACAGGTGCTGCATGGCTGTCGTCAGCTCGTGTCGTGAGATGTTGGGTTAAGTCCCG		Low	3.51	5.509312e-02	71.875
k__Bacteria	Topsoil	2022	p__Actinobacteriota	c__Thermoleophilia	o__unidentified	f__unidentified	g__unidentified	s__unidentified	c__Thermoleophilia sp ASV582	GTAGTCCACGCCGTAAACGATGGGCACTAGGTGTGGGAGGTGTCGACTCCTTCCGTGCCGAAGCTAACGCATTAAGTGCCCCGCCTGGGGAGTACGGCCGCAAGGCTAAAACTCAAAGGAATTGACGGGGGCCCGCACAAGCAGCGGAGCATGTGGTTTAATTCGACGCAACGCGAAGAACCTTACCTGGGCTTGACATGTAGGTGACAGCTGTGGAAACACAGTCTCCCTTCGGGGCACTTACACAGGTGGTGCATGGCTGTCGTCAGCTCGTGTCGTGAGATGTTGGGTTAAGTCCCG		High	3.87	2.341338e-02	56.250
k__Bacteria	Topsoil	2022	p__Actinobacteriota	c__Acidimicrobiia	o__Microtrichales	f__Iamiaceae	g__Iamia	s__unidentified	g__Iamia sp ASV609	GTAGTCCACGCCGTAAACGTTGGGTACTAGGTGTGGGGTCTTATCAACGGATTCCGTGCCGAAGCTAACGCATTAAGTACCCCGCCTGGGGAGTACGGCCGCAAGGCTAAAACTCAAAGGAATTGACGGGGGCCCGCACAAGCAGCGGAGCATGTTGCTTAATTCGAGGCAACGCGAAGAACCTTACCTGGGTTTGACATGGTAGGAAAAGCCGCAGAGATGCGGTGTCCTTTTGGGCCTATCACAGGTGGTGCATGGCTGTCGTCAGCTCGTGTCGTGAGATGTTGGGTTAAGTCCCG		High	4.76	8.252023e-02	58.125
k__Bacteria	Topsoil	2022	p__Chloroflexi	c__TK10	o__unidentified	f__unidentified	g__unidentified	s__unidentified	c__TK10 sp ASV614	GTAGTCCACGCTGTAAACGATGCGCACTAGGTGTCGGGGGTATCGACCCCCTCGGTGCCGCAGCTAACGCGATAAGTGCGCCGCCTGGGGACTACGGCCGCAAGGCTAAAACTCAAAGGAATTGACGGGGGCCCGCACAAGCAGCGGAGCGTGTGGTTTAATTCGACGCAACGCGAAGAACCTTACCTGGGCTTGACATGCACGTGGTACGACCGTGAAAGCGGAAGGACCCGCAAGGGAGCGTGCACAGATGCTGCATGGCTGTCGTCAGCTCGTGCCGTGAGGTGTTGGGTTAAGTCCCG		High	4	8.811077e-03	23.125
k__Bacteria	Topsoil	2022	p__Actinobacteriota	c__Actinobacteria	o__Corynebacteriales	f__Mycobacteriaceae	g__Mycobacterium	s__unidentified	g__Mycobacterium sp ASV615	GTAGTCCACGCCGTAAACGGTGGGTACTAGGTGTGGGTTTCCTTCCTTGGGATCCGTGCCGTAGCTAACGCATTAAGTACCCCGCCTGGGGAGTACGGCCGCAAGGCTAAAACTCAAAGAAATTGACGGGGGCCCGCACAAGCGGCGGAGCATGTGGATTAATTCGATGCAACGCGAAGAACCTTACCTGGGTTTGACATGCACAGGACGTGTCTAGAGATAGGCATTCCCTTGTGGCCTGTGTGCAGGTGGTGCATGGCTGTCGTCAGCTCGTGTCGTGAGATGTTGGGTTAAGTCCCG		High	6.34	3.995565e-02	56.875
k__Bacteria	Topsoil	2022	p__Actinobacteriota	c__Thermoleophilia	o__Gaiellales	f__Gaiellaceae	g__Gaiella	s__unidentified	g__Gaiella sp ASV617	GTAGTCCACGCCGTAAACGATGGGTGCTAGGTGTGGGGGGTGTCGACTCCCTCCGTGCCGTAGCTAACGCATTAAGCACCCCGCCTGGGGAGTACGGCCGCAAGGCTAAAACTCAAAGGAATTGACGGGGCCCCGCACAAGCAGCGGAGCATGTGGTTTAATTCGATGCAACGCGAAGAACCTTACCAGGGCTTGACATGCACTGGAAAACCGTAGAAATACGGTCCTCCTTCGGGACCAGTACACAGGTGGTGCATGGCTGTCGTCAGCTCGTGTCGTGAGATGTTGGGTTAAGTCCCG	x27F_bac_PacBio.ASV308_x27F_bac_PacBio.ASV228_x27F_bac_PacBio.ASV651	High	2.81	8.965892e-02	45.625
k__Bacteria	Topsoil	2022	p__Actinobacteriota	c__Thermoleophilia	o__Solirubrobacterales	f__67-14	g__unidentified	s__unidentified	f__67-14 sp ASV623	GTAGTCCACGCCGTAAACGATGGGCACTAGGTGTGGGAGGTGTCGACTCCTCCCGTGCCGTCGCTAACGCACTAAGTGCCCCGCCTGGGGAGTACGGCCGCAAGGCTAAAACTCAAAGGAATTGACGGGGGCCCGCACAAGCAGCGGAGCATGTGGTTTAATTCGACGCAACGCGAAGAACCTTACCTGGGCTTGACATGTAAGTGACCGCCATAGAAATATGGCTTTCCTTCGGGACACTTTCACAGGTGGTGCATGGCTGTCGTCAGCTCGTGTCGTGAGATGTTGGGTTAAGTCCCG		High	5.31	5.170057e-02	73.125
k__Bacteria	Topsoil	2022	p__Bacteroidota	c__Bacteroidia	o__Chitinophagales	f__Chitinophagaceae	g__unidentified	s__unidentified	f__Chitinophagaceae sp ASV625	GTAGTCCACGCCCTAAACGATGGATACTCGACATACGCGATACACAGTGTGTGTCTGAGCGAAAGCATTAAGTATCCCACCTGGGAAGTACGACCGCAAGGTTGAAACTCAAAGGAATTGGCGGGGGTCCGCACAAGCGGTGGAGCATGTGGTTTAATTCGATGATACGCGAGGAACCTTACCTGGGCTAGAATGCTAGTTGACCGAGGGTGAAAGCTCTCTTTGTAGCAATACACAACTAGTAAGGTGCTGCATGGCTGTCGTCAGCTCGTGCCGTGAGGTGTTGGGTTAAGTCCCG		High	3.28	4.950258e-02	83.750
k__Bacteria	Topsoil	2022	p__Bacteroidota	c__Bacteroidia	o__Cytophagales	f__Microscillaceae	g__Hassallia	s__unidentified	g__Hassallia sp ASV627	GTAGTCCACACTGTAAACGTTGATGACTCGATGTTGGCGATACACAGCCAGCGTCCAAGAGCAATCGTTAAGTCATCCACCTGGGGAGTACGCCGGCAACGGTGAAACTCAAAGGAATTGACGGGGGTCCGCACAAGCGGTGGAGCATGTGGTTTAATTCGATGATACGCGAGGAACCTTACCTGGGCTAGAATGCCTTTGATGGGTACAGAGATGTATCGTTTCGCAAGAACAAAGAGCAAGGTGCTGCATGGCTGTCGTCAGCTCGTGCCGTGAGGTGTTGGGTTAAGTCCCG		High	4.78	1.064879e-01	57.500
k__Bacteria	Topsoil	2022	p__Actinobacteriota	c__MB-A2-108	o__unidentified	f__unidentified	g__unidentified	s__unidentified	c__MB-A2-108 sp ASV637	GTAGTCCTAGCCGTAAACGTTGGGTGCTAGGTGTGGGCGGATATCGACCCCGTCCGTGCCGAAGCTAACGCATTAAGCACCCCGCCTGGGGAGTACGGCCGCAAGGCTAAAACTCAAAGGAATTGACGGGGGCCCGCACAAGCGGCGGAGCATGCGGCTTAATTCGATGCGACGCGAAGAACCTTACCTGGGCTTGACATGCAGGGTGAAACCCGTGAAAGCGGGTGCTCTACGGAGCCTGCACAGGTGGTGCATGGCTGTCGTCAGCTCGTGCCGTGAGGTGTTGCCTTAAGTGGCG		Low	3.37	1.986793e-02	63.750
k__Bacteria	Topsoil	2022	p__Chloroflexi	c__unidentified	o__unidentified	f__unidentified	g__unidentified	s__unidentified	p__Chloroflexi sp ASV640	GTAGTCCACGCTGTAAACGATGGGCACTAGGTGTCGGGGGTATCGACCCCCCCGGTGCCGCCGCAAACGCAGTAAGTGCCCCGCCTGGGGACTACGGCCGCAAGGCTAAAACTCAAAGGAATTGACGGGGGCCCGCACAAGCAGCGGAGCGTGTGGTTTAATTCGATGCAACGCGAAGAACCTTACCCGGGCTTGACATGCAGGTGGTACCGACCGGAAACGGAAGGGACCCGCAAGGGAGCCTGCACAGGTGCTGCACGGCTGTCGTCAGCTCGTGCCGTGAGGTGTTGGGTTAAGTCCCG		Low	3.79	6.667558e-02	31.875
k__Bacteria	Topsoil	2022	p__Proteobacteria	c__Alphaproteobacteria	o__Sphingomonadales	f__Sphingomonadaceae	g__Sphingomonas	s__unidentified	g__Sphingomonas sp ASV647	GTAGTCCACGCCGTAAACGATGATGACTAGCTGTCTGGGCGCTTAGCGTTCAGGTGGCGCAGCTAACGCGTTAAGTCATCCGCCTGGGGAGTACGGCCGCAAGGTTAAAACTCAAAGAAATTGACGGGGGCCTGCACAAGCGGTGGAGCATGTGGTTTAATTCGAAGCAACGCGCAGAACCTTACCAGCGTTTGACATGCCAGGACGGTTTCCAGAGATGGATTCCTTCCCTTACGGGACCTGGACACAGGTGCTGCATGGCTGTCGTCAGCTCGTGTCGTGAGATGTTGGGTTAAGTCCCG		Low	6.89	5.771160e-02	71.250
k__Bacteria	Topsoil	2022	p__Actinobacteriota	c__Thermoleophilia	o__Solirubrobacterales	f__Solirubrobacteraceae	g__Solirubrobacter	s__unidentified	g__Solirubrobacter sp ASV665	GTAGTCCACGCTGTAAACGATGGGCACTAGGTGTGGGGGGTGTCGACTCCCTCCGTGCCGAAGCTAACGCATTAAGTGCCCCGCCTGGGGAGTACGGCCGCAAGGCTAAAACTCAAAGGAATTGACGGGGGCCCGCACAAGCAGCGGAGCATGTGGTTTAATTCGACGCAACGCGAAGAACCTTACCTGGGCTTGACATGTAGGTCATACCCGTGGAAACACGGGGTCAGTTCGGCTGGACCTTCACAGGTGGTGCATGGCTGTCGTCAGCTCGTGTCGTGAGATGTTGGGTTAAGTCCCG		Low	4.05	5.104117e-02	80.625
k__Bacteria	Topsoil	2022	p__Proteobacteria	c__Gammaproteobacteria	o__Burkholderiales	f__Nitrosomonadaceae	g__MND1	s__unidentified	g__MND1 sp ASV669	GTAGTCCACGCCCTAAACGATGATGACTAGTTGTTGGAGGAGTTAAATCCTTTAGTAACGCAGCTAACGCGTGAAGTCATCCGCCTGGGGAGTACGGTCGCAAGATTAAAACTCAAAGGAATTGACGGGGGCCCGCACAAGCGGTGGATGATGTGGTTTAATTCGATGCAACGCGAAAAACCTTACCTACCCTTGACATGTCAGGAACTCTGCAGAAATGCAGAGGTGCTCGAAAGAGAACCTGAACACAGGTGCTGCATGGCTGTCGTCAGCTCGTGTCGTGAGATGTTGGGTTAAGTCCCG		High	3.86	5.832321e-02	66.875
k__Bacteria	Topsoil	2022	p__Actinobacteriota	c__Actinobacteria	o__Micrococcales	f__Microbacteriaceae	g__Agrococcus	s__unidentified	g__Agrococcus sp ASV671	GTAGTCCATGCCGTAAACGTTGGGAACTAGATGTGGGGACCATTCCACGGTCTCCGTGTCGTAGCTAACGCATTAAGTTCCCCGCCTGGGGAGTACGGCCGCAAGGCTAAAACTCAAAGGAATTGACGGGGGCCCGCACAAGCGGCGGAGCATGCGGATTAATTCGATGCAACGCGAAGAACCTTACCAAGGCTTGACATATACGAGAACGCACTGGAGACAGTGAACTCTTTGGACACTCGTATACAGGTGGTGCATGGTTGTCGTCAGCTCGTGTCGTGAGATGTTGGGTTAAGTCCCG		Low	3.18	3.783411e-02	47.500
k__Bacteria	Topsoil	2022	p__Chloroflexi	c__unidentified	o__unidentified	f__unidentified	g__unidentified	s__unidentified	p__Chloroflexi sp ASV672	GTAGTCCACGCTGTAAACGATGGGTGCTAGGTGTCGGGGGTATCGACCCCTCCGGTGCCGTCGCTAACGCAATAAGCACCCCGCCTGGGGACTACGGCCGCAAGGCTAAAACTCAAAGGAATTGACGGGGGCCCGCACAAGCAGCGGAGCGTGTGGTTTAATTCGATGCAACGCGAAGAACCTTACCCGGACTTGACATGCAGGTGGTACCGCGGCGAAAGCCAAGGGACCCGCAAGGGAGCCTGTGCAGGTGCTGCACGGCTGTCGTCAGCTCGTGCCGTGAGGTGTTGGGTTAAGTCCCG		Low	4.15	8.527249e-02	76.875
k__Bacteria	Topsoil	2022	p__Actinobacteriota	c__Actinobacteria	o__Streptomycetales	f__Streptomycetaceae	g__Streptomyces	s__unidentified	g__Streptomyces sp ASV674	GTAGTCCACGCCGTAAACGGTGGGAACTAGGTGTTGGCGACATTCCACGTCGTCGGTGCCGCAGCTAACGCATTAAGTTCCCCGCCTGGGGAGTACGGCCGCAAGGCTAAAACTCAAAGGAATTGACGGGGGCCCGCACAAGCGGCGGAGCATGTGGCTTAATTCGACGCAACGCGAAGAACCTTACCAAGGCTTGACATACACCGGAAACGTCCAGAGATGGGCGCCCCCTTGTGGTCGGTGTACAGGTGGTGCATGGCTGTCGTCAGCTCGTGTCGTGAGATGTTGGGTTAAGTCCCG		Low	7.64	4.948347e-02	70.000
k__Bacteria	Topsoil	2022	p__Firmicutes	c__Bacilli	o__Bacillales	f__Bacillaceae	g__Bacillus	s__Bacillus nealsonii	s__Bacillus nealsonii ASV676	GTAGTCCACGCCGTAAACGATGAGTGCTAAGTGTTAGAGGGTTTCCGCCCTTTAGTGCTGCAGCAAACGCATTAAGCACTCCGCCTGGGGAGTACGGCCGCAAGGCTGAAACTCAAAGGAATTGACGGGGGCCCGCACAAGCGGTGGAGCATGTGGTTTAATTCGAAGCAACGCGAAGAACCTTACCAGGTCTTGACATCTCCTGACAATCCTAGAGATAGGACGTTCCCCTTCGGGGGACAGGATGACAGGTGGTGCATGGTTGTCGTCAGCTCGTGTCGTGAGATGTTGGGTTAAGTCCCG		Low	4.07	6.249940e-02	82.500
k__Bacteria	Topsoil	2022	p__Actinobacteriota	c__Actinobacteria	o__Propionibacteriales	f__Nocardioidaceae	g__Nocardioides	s__unidentified	g__Nocardioides sp ASV679	GTAGTCCACACCGTAAACGTTGGGCGCTAGGTGTGGGATCCATTCCACGGGTTCCGTGCCGCAGCTAACGCATTAAGCGCCCCGCCTGGGGAGTACGGCCGCAAGGCTAAAACTCAAAGGAATTGACGGGGGCCCGCACAAGCGGCGGAGCATGCGGATTAATTCGATGCAACGCGAAGAACCTTACCTGGGTTTGACATACACCGGAAACATCCAGAGATGGGTGCCCTTTTGTCGGTGTACAGGTGGTGCATGGCTGTCGTCAGCTCGTGTCGTGAGATGTTGGGTTAAGTCCCG		Low	2.93	5.178658e-02	48.750
k__Bacteria	Topsoil	2022	p__Bacteroidota	c__Bacteroidia	o__Cytophagales	f__Hymenobacteraceae	g__Adhaeribacter	s__unidentified	g__Adhaeribacter sp ASV686	GTAGTCCACGCTGTAAACGATGATTACTCGATGTTGGCGATACACAGTCAGCGTCTTAGCGAAAGCGTTAAGTAATCCACCTGGGGAGTACGCCCGCAAGGGTGAAACTCAAAGGAATTGACGGGGGCCCGCACAAGCGGTGGAGCATGTGGTTTAATTCGATGATACGCGAGGAACCTTACCTAGGCTAGAATGCGCGTGACCGCGCCAGAGATGGCGCTTCCCTTCGGGGCACAAAGCAAGGTGCTGCATGGCTGTCGTCAGCTCGTGCCGTGAGGTGTTGGGTTAAGTCCCG		Low	4.03	4.232566e-02	30.625
k__Bacteria	Topsoil	2022	p__Actinobacteriota	c__Actinobacteria	o__Micrococcales	f__Intrasporangiaceae	g__Knoellia	s__unidentified	g__Knoellia sp ASV691	GTAGTCCATGCCGTAAACGTTGGGAACTAGGTGTGGGTCTCATTCCACGAGGTCCGTGCCGCAGCTAACGCATTAAGTTCCCCGCCTGGGGAGTACGGCCGCAAGGCTAAAACTCAAAGGAATTGACGGGGGCCCGCACAAGCGGCGGAGCATGTGGATTAATTCGATGCAACGCGAAGAACCTTACCAAGGCTTGACATATACCGGAAACATCCAGAGATGGGTGCCCCGCAAGGTCGGTATACAGGTGGTGCATGGTTGTCGTCAGCTCGTGTCGTGAGATGTTGGGTTAAGTCCCG		Low	4.29	2.178878e-02	79.375
k__Bacteria	Topsoil	2022	p__Actinobacteriota	c__Thermoleophilia	o__Solirubrobacterales	f__Solirubrobacteraceae	g__unidentified	s__unidentified	f__Solirubrobacteraceae sp ASV695	GTAGTCCACGCCGTAAACGATGGTCACTAGGTGTGGGGGGTGTCGACTCCCTCCGTGCCGGAGCTAACGCATTAAGTGACCCGCCTGGGGAGTACGGCCGCAAGGCTAAAACTCAAAGGAATTGACGGGGGCCCGCACAAGCAGCGGAGCATGTGGTTTAATTCGACGCAACGCGAAGAACCTTACCTGGGCTTGACATGGCCTTGACCGGCGTGGAAACACGTCTTCCCTTCGGGGCAGGGTCACAGGTGGTGCATGGCTGTCGTCAGCTCGTGTCGTGAGATGTTGGGTTAAGTCCCG		Low	3.12	3.778633e-02	85.625
k__Bacteria	Topsoil	2022	p__Chloroflexi	c__Chloroflexia	o__Thermomicrobiales	f__JG30-KF-CM45	g__unidentified	s__unidentified	f__JG30-KF-CM45 sp ASV714	GTAGTCCACGCAGTAAACGATGCCGACTGGGCGTGGGGGGAGTTGACCCCCTCCGTGCCGGAGCCAACGCGGGAAGTCGGCCGCCTGGGGAGTACGGCCGCAAGGCTAAAACTCAAAGGAATTGACGGGGGCCCGCACAAGCGGCGGAGCGTGCGGTTTAATTCGACGCGACGCGCAGAACCTTACCGGGGCTTGACATGGACCTGCATCCCCGCGAAAGCGGGTGGCCTTCGAGGGTGGTCCACAGGTGCTGCATGGCTGTCGTCAGCTCGTGCCGTGAGGTGTTGGGTTAAGTCCCG		Low	4.35	8.552096e-02	21.250
k__Bacteria	Topsoil	2022	p__Chloroflexi	c__unidentified	o__unidentified	f__unidentified	g__unidentified	s__unidentified	p__Chloroflexi sp ASV715	GTAGTCCACGCTGTAAACGATGGGTGCTAGGTGTCGGGGGTATCGACCCCTCCGGTGCCGTCGCTAACGCAATAAGCACCCCGCCTGGGGACTACGGCCGCAAGGCTAAAACTCAAAGGAATTGACGGGGGCCCGCACAAGCAGCGGAGCGTGTGGTTTAATTCGATGCAACGCGAAGAACCTTACCCGGACTTGACATGCAGGTGGTACTGAGGCGAAAGCCAAGGGACCCGCAAGGGAGCCTGTGCAGGTGCTGCACGGCTGTCGTCAGCTCGTGCCGTGAGGTGTTGGGTTAAGTCCCG		Low	4.14	6.808038e-02	60.625
k__Bacteria	Topsoil	2022	p__Actinobacteriota	c__Actinobacteria	o__Micrococcales	f__Intrasporangiaceae	g__Lapillicoccus	s__unidentified	g__Lapillicoccus sp ASV721	GTAGTCCATGCCGTAAACGTTGGGAACTAGGTGTGGGTCTCATTCCACGAGATCCGTGCCGCAGCTAACGCATTAAGTTCCCCGCCTGGGGAGTACGGCCGCAAGGCTAAAACTCAAAGGAATTGACGGGGGCCCGCACAAGCGGCGGAGCATGCGGATTAATTCGATGCAACGCGAAGAACCTTACCAAGGCTTGACATACACCGGAAACACTCAGAGATGGGTGCCCCGCAAGGTCGGTGTACAGGTGGTGCATGGTTGTCGTCAGCTCGTGTCGTGAGATGTTGGGTTAAGTCCCG		High	4.03	3.143127e-02	74.375
k__Bacteria	Topsoil	2022	p__Actinobacteriota	c__Actinobacteria	o__Propionibacteriales	f__Nocardioidaceae	g__Nocardioides	s__unidentified	g__Nocardioides sp ASV726	GTAGTCCACACCGTAAACGTTGGGCGCTAGGTGTGGGATCCATTCCACGGGTTCCGTGCCGCAGCTAACGCATTAAGCGCCCCGCCTGGGGAGTACGGCCGCAAGGCTAAAACTCAAAGGAATTGACGGGGGCCCGCACAAGCGGCGGAGCATGCGGATTAATTCGATGCAACGCGAAGAACCTTACCTGGGTTTGACATATGCCGGAAAGCTCCAGAGATGGAGCCCCTTTTGTCGGTATACAGGTGGTGCATGGCTGTCGTCAGCTCGTGTCGTGAGATGTTGGGTTAAGTCCCG		High	4.13	5.677506e-02	78.125
k__Bacteria	Topsoil	2022	p__Actinobacteriota	c__Actinobacteria	o__Propionibacteriales	f__Nocardioidaceae	g__Marmoricola	s__unidentified	g__Marmoricola sp ASV740	GTAGTCCACACCGTAAACGTTGGGCGCTAGGTGTGGGACTCATTCCACGAGTTCCGTGCCGCAGCTAACGCATTAAGCGCCCCGCCTGGGGAGTACGGCCGCAAGGCTAAAACTCAAAGGAATTGACGGGGGCCCGCACAAGCGGCGGAGCATGCGGATTAATTCGATGCAACGCGAAGAACCTTACCTGGGTTTGACATATGCGAGAAGCCTCTAGAGATAGAGGTCTCTTTGGACACTCGCATACAGGTGGTGCATGGCTGTCGTCAGCTCGTGTCGTGAGATGTTGGGTTAAGTCCCG		Low	5.65	2.896570e-02	83.750
k__Bacteria	Topsoil	2022	p__Actinobacteriota	c__Acidimicrobiia	o__Actinomarinales	f__unidentified	g__unidentified	s__unidentified	o__Actinomarinales sp ASV743	GTAGTCCACGCTGTAAACGTTGGGCACTAGGTGTGGCGACCCGATCAACGGTTGCCGTGCCGAAGCTAACGCATTAAGTGCCCCGCCTGGGGAGTACGGCCGCAAGGCTAAAACTCAAAGGAATTGACGGGTCCCCGCACAAGCGGCGGAGCATGCGGCTTAATTCGATGCGACCCGAAGAACCTTACCTGGGTTTGACATCATGGGAAAAGCCGTAGAGATACGGTGTCCGAAAGGGCCCATGACAGGTGGTGCATGGCTGTCGTCAGCTCGTGTCGTGAGATGTTGGGTTAAGTCCCG		Low	5.03	5.750136e-02	31.875
k__Bacteria	Topsoil	2022	p__Bacteroidota	c__Bacteroidia	o__Cytophagales	f__Hymenobacteraceae	g__Adhaeribacter	s__unidentified	g__Adhaeribacter sp ASV748	GTAGTCCACGCTGTAAACGATGATTACTCGATGTCGGCGATAAACTGTCGGCGTCTTAGCGAAAGCGTTAAGTAATCCACCTGGGGAGTACGCCCGCAAGGGTGAAACTCAAAGGAATTGACGGGGGCCCGCACAAGCGGTGGAGCATGTGGTTTAATTCGATGATACGCGAGGAACCTTACCTAGGCTAGAATGCGCGTGACCGCCTCAGAGATGAGGCTTTCCTTCGGGACACAAAGCAAGGTGCTGCATGGCCGTCGTCAGCTCGTGCCGTGAGGTGTTGGGTTAAGTCCCG		High	4.05	6.614042e-02	81.250
k__Bacteria	Topsoil	2022	p__Actinobacteriota	c__Actinobacteria	o__Frankiales	f__Geodermatophilaceae	g__Modestobacter	s__unidentified	g__Modestobacter sp ASV751	GTAGTCCACGCCGTAAACGTTGGGCGCTAGGTGTGGGGGCCATTCCACGGTCTCCGTGCCGCAGCTAACGCATTAAGCGCCCCGCCTGGGGAGTACGGCCGCAAGGCTAAAACTCAAAGGAATTGACGGGGGCCCGCACAAGCGGCGGAGCATGTTGCTTAATTCGATGCAACGCGAAGAACCTTACCTAGGCTTGACATGCACGGAAATCTGTCAGAGATGGCAGGTCCTTTTAGGGTCGTGCACAGGTGGTGCATGGTTGTCGTCAGCTCGTGTCGTGAGATGTTGGGTTAAGTCCCG		Low	4.11	4.240211e-02	33.750
k__Bacteria	Topsoil	2022	p__Proteobacteria	c__Gammaproteobacteria	o__Xanthomonadales	f__Xanthomonadaceae	g__Arenimonas	s__unidentified	g__Arenimonas sp ASV754	GTAGTCCACGCCCTAAACGATGCGAACTGGACGTTGGGAGCAATCAGGCTCTCAGTGTCGAAGCTAACGCGTTAAGTTCGCCGCCTGGGGAGTACGGTCGCAAGACTGAAACTCAAAGGAATTGACGGGGGCCCGCACAAGCGGTGGAGTATGTGGTTTAATTCGATGCAACGCGAAGAACCTTACCTGGCCTTGACATCCACGGAATCCTTTAGAGATAGAGGAGTGCCTTCGGGAACCGTGAGACAGGTGCTGCATGGCTGTCGTCAGCTCGTGTCGTGAGATGTTGGGTTAAGTCCCG		High	2.94	9.612866e-02	86.250
k__Bacteria	Topsoil	2022	p__Verrucomicrobiota	c__Verrucomicrobiae	o__Pedosphaerales	f__Pedosphaeraceae	g__Ellin517	s__unidentified	g__Ellin517 sp ASV755	GTAGTCTTGGCTGTAAACGGTGCGCATTTGCTGTAAACGGAATCGACCCCGTTTGTGGCGAAGCTAACGCGATAAATGCGCCGCCTGGGAAGTACGGTCGCAAGATTAAAACTCAAAGAAATTGACGGGGGCCTGCACAAGCGGTGGAGTATGTGGCTTAATTCGATGCAACGCGAAGAACCTTACCTGGCCTTGACATGCATGTGGTAGAACCATGAAAGTGGGACGATCCCGCAAGGGAAGCATGCACAGGTGCTGCATGGCTGTCGTCAGCTCGTGTCGTGAGATGTTGGGTTAAGTCCCG		High	3.31	5.049645e-02	81.250
k__Bacteria	Topsoil	2022	p__Firmicutes	c__Bacilli	o__Paenibacillales	f__Paenibacillaceae	g__Paenibacillus	s__unidentified	g__Paenibacillus sp ASV766	GTAGTCCACGCCGTAAACGATGAGTGCTAGGTGTTAGGGGTTTCGATACCCTTGGTGCCGAAGTTAACACATTAAGCACTCCGCCTGGGGAGTACGGTCGCAAGACTGAAACTCAAAGGAATTGACGGGGACCCGCACAAGCAGTGGAGTATGTGGTTTAATTCGAAGCAACGCGAAGAACCTTACCAGGTCTTGACATCCCTCTGACCGGTACAGAGATGTACCTTTCCTTCGGGACAGAGGAGACAGGTGGTGCATGGTTGTCGTCAGCTCGTGTCGTGAGATGTTGGGTTAAGTCCCG		Low	3.59	4.889097e-02	88.125
k__Bacteria	Topsoil	2022	p__Actinobacteriota	c__Actinobacteria	o__Micrococcales	f__Microbacteriaceae	g__unidentified	s__unidentified	f__Microbacteriaceae sp ASV775	GTAGTCCATGCCGTAAACGTTGGGAACTAGATGTGGGGACCATTCCACGGTCTCCGTGTCGCAGCTAACGCATTAAGTTCCCCGCCTGGGGAGTACGGCCGCAAGGCTAAAACTCAAAGGAATTGACGGGGGCCCGCACAAGCGGCGGAGCATGCGGATTAATTCGATGCAACGCGAAGAACCTTACCAAGACTTGACATATACGAGAACGGGCCAGAAATGGTCAACTCTTTGGACACTCGTAAACAGGTGGTGCATGGTTGTCGTCAGCTCGTGTCGTGAGATGTTGGGTTAAGTCCCG		Low	3.53	6.156286e-02	90.625
k__Bacteria	Topsoil	2022	p__Actinobacteriota	c__Actinobacteria	o__Micrococcales	f__Intrasporangiaceae	g__Pedococcus-Phycicoccus	s__unidentified	g__Pedococcus-Phycicoccus sp ASV777	GTAGTCCATGCCGTAAACGTTGGGAACTAGGTGTGGGTCTCATTCCACGAGATCCGTGCCGCAGCTAACGCATTAAGTTCCCCGCCTGGGGAGTACGGCCGCAAGGCTAAAACTCAAAGGAATTGACGGGGGCCCGCACAAGCGGCGGAGCATGCGGATTAATTCGATGCAACGCGAAGAACCTTACCAAGGCTTGACATATGCGAGAACGCTGCAGAGATGCAGAACTCTTTGGACACTCGCATACAGGTGGTGCATGGTTGTCGTCAGCTCGTGTCGTGAGATGTTGGGTTAAGTCCCG		High	5.56	3.589415e-02	81.250
k__Bacteria	Topsoil	2022	p__Proteobacteria	c__Gammaproteobacteria	o__Xanthomonadales	f__Xanthomonadaceae	g__unidentified	s__unidentified	f__Xanthomonadaceae sp ASV778	GTAGTCCACGCCCTAAACGATGCGAACTGGATGTTGGGTGCAACTAGGCACTCAGTATCGAAGCTAACGCGTTAAGTTCGCCGCCTGGGGAGTACGGTCGCAAGACTGAAACTCAAAGGAATTGACGGGGGCCCGCACAAGCGGTGGAGTATGTGGTTTAATTCGATGCAACGCGAAGAACCTTACCTGGCCTTGACATCCACGGAACTTTCCAGAGATGGATTGGTGCCTTCGGGAACCGTGAGACAGGTGCTGCATGGCTGTCGTCAGCTCGTGTCGTGAGATGTTGGGTTAAGTCCCG		High	5.54	7.394806e-02	80.625
k__Bacteria	Topsoil	2022	p__Actinobacteriota	c__Rubrobacteria	o__Rubrobacterales	f__Rubrobacteriaceae	g__Rubrobacter	s__unidentified	g__Rubrobacter sp ASV782	GTAGTCCACGCCGTAAACGATGAACACTAGGTGTGGGCGGAGTCGAATCTGTCCGTGCCGCAGCCAACGCGATAAGTGTTCCGCCTGGGGAGTACGGCCGCAAGGCTAAAACTCAAAAGAATTGACGGGGGCCCGCACAAGCAGCGGAGCATGTTCTTTAATTCGATGCAACGCGAAGAACCTTACCTGGGCTTGACATGGTGCTGCAAGCGCACGGAAACGTGTGACCTTCGAGGGTGCACCACAGATGCTGCATGGCTGTCGTCAGCTCGTGTCGTGAGATGTTGGGTTAAGTCCCG		Low	3.81	3.205244e-02	30.000
k__Bacteria	Topsoil	2022	p__Firmicutes	c__Bacilli	o__Paenibacillales	f__Paenibacillaceae	g__Paenibacillus	s__unidentified	g__Paenibacillus sp ASV786	GTAGTCCACGCCGTAAACGATGAATGCTAGGTGTTAGGGGTTTCGATACCCTTGGTGCCGAAGTTAACACATTAAGCATTCCGCCTGGGGAGTACGGTCGCAAGACTGAAACTCAAAGGAATTGACGGGGACCCGCACAAGCAGTGGAGTATGTGGTTTAATTCGAAGCAACGCGAAGAACCTTACCAGGTCTTGACATCCCTCTGACCGTCCTAGAGATAGGGCTTTCCTTCGGGACAGAGGAGACAGGTGGTGCATGGTTGTCGTCAGCTCGTGTCGTGAGATGTTGGGTTAAGTCCCG		Low	5.59	7.947171e-02	87.500
k__Bacteria	Topsoil	2022	p__Chloroflexi	c__TK10	o__unidentified	f__unidentified	g__unidentified	s__unidentified	c__TK10 sp ASV789	GTAGTCCACGCCGTAAACGATGCGGACTAGGTGTCGGGGGTATCGACCCCCTCGGCGCCGCAGCTAACGCATTAAGTCCGCCGCCTGGGGACTACGGCCGCAAGGCTAAAACTCAAAGGAATTGACGGGGGCCCGCACAAGCAGCGGAGCGTGTGGTTTAATTCGATGCAACGCGCAGAACCTTACCTCGGCTTGACATGCACCTGGTACCGACCTGTAAGGGAAGGGACCCGCAAGGGAGGGTGCACAGATGCTGCATGGCTGTCGTCAGCTCGTGCCGTGAGGTGTTGGGTTAAGTCCCG		High	3.7	9.830754e-02	57.500
k__Bacteria	Topsoil	2022	p__Actinobacteriota	c__Actinobacteria	o__Micrococcales	f__Micrococcaceae	g__Arthrobacter	s__Arthrobacter globiformis	s__Arthrobacter globiformis ASV791	GTAGTCCATGCCGTAAACGTTGGGCACTAGGTGTGGGGGACATTCCACGTTTTCCGCGCCGTAGCTAACGCATTAAGTGCCCCGCCTGGGGAGTACGGCCGCAAGGCTAAAACTCAAAGGAATTGACGGGGGCCCGCACAAGCGGCGGAGCATGCGGATTAATTCGATGCAACGCGAAGAACCTTACCAAGGCTTGACATGGACCGGACCGCCGCAGAGATGTGGTTTCCCCTTTGGGGCTGGTTCACAGGTGGTGCATGGTTGTCGTCAGCTCGTGTCGTGAGATGTTGGGTTAAGTCCCG	x27F_bac_PacBio.ASV4951	Low	5.19	6.661824e-02	10.000
k__Bacteria	Topsoil	2022	p__Firmicutes	c__Bacilli	o__Bacillales	f__Bacillaceae	g__Bacillus	s__Bacillus litoralis	s__Bacillus litoralis ASV797	GTAGTCCACGCCGTAAACGATGAGTGCTAAGTGTTAGAGGGTTTCCGCCCTTTAGTGCTGCAGCAAACGCATTAAGCACTCCGCCTGGGGAGTACGGTCGCAAGACTGAAACTCAAAGGAATTGACGGGGGCCCGCACAAGCGGTGGAGCATGTGGTTTAATTCGAAGCAACGCGAAGAACCTTACCAGGTCTTGACATCCCACTGCCCGGTATAGAGATATACCTTTCCCTTCGGGGACAGTGGTGACAGGTGGTGCATGGTTGTCGTCAGCTCGTGTCGTGAGATGTTGGGTTAAGTCCCG		Low	4.92	9.503922e-02	62.500
k__Bacteria	Topsoil	2022	p__Proteobacteria	c__Gammaproteobacteria	o__Burkholderiales	f__Oxalobacteraceae	g__unidentified	s__unidentified	f__Oxalobacteraceae sp ASV800	GTAGTCCACGCCCTAAACGATGTCAACTAGTTGTCGGGTCTTAATTGACTTGGTAACGCAGCTAACGCGTGAAGTTGACCGCCTGGGGAGTACGGTCGCAAGATTAAAACTCAAAGGAATTGACGGGGACCCGCACAAGCGGTGGATGATGTGGATTAATTCGATGCAACGCGAAAAACCTTACCTACCCTTGACATGGCAGGAATCCCTGAGAGATCAGGGAGTGCCCGAAAGGGAACCTGCACACAGGTGCTGCATGGCTGTCGTCAGCTCGTGTCGTGAGATGTTGGGTTAAGTCCCG		Low	4.26	4.409361e-02	24.375
k__Bacteria	Topsoil	2022	p__Actinobacteriota	c__Acidimicrobiia	o__IMCC26256	f__unidentified	g__unidentified	s__unidentified	o__IMCC26256 sp ASV802	GTAGTCCACGCCGTAAACGTTGGGCACTAGGTGTGGGGCCTTATCAACGGGTTCCGTGCCGTAGCTAACGCATTAAGTGCCCCGCCTGGGGAGTACGGCCGCAAGGCTAAAACTCAAAGGAATTGACGGGGGCCCGCACAAGCGGCGGAGCATGTGGCTTAATTCGATGCAACGCGAAGAACCTTACCTGGGTTGAACTACGTAGGAAAAGCCACAGAGATGTGGTGTCCGAAAGGGCCTGCGATAGGTGGTGCATGGCTGTCGTCAGCTCGTGTCGTGAGATGTTGGGTTAAGTCCCG		High	5.9	9.413135e-03	49.375
k__Bacteria	Topsoil	2022	p__Bacteroidota	c__Bacteroidia	o__Cytophagales	f__Microscillaceae	g__unidentified	s__unidentified	f__Microscillaceae sp ASV807	GTAGTCCACACTGTAAACGATGATCACTCGATGTTGGCGATACACAGCCAGCGTCTTAGCAAAAGCGATAAGTGATCCACCTGGGGAGTACGCCGGCAACGGTGAAACTCAAAGGAATTGACGGGGGTCCGCACAAGCGGTGGAGCATGTGGTTTAATTCGATGATACGCGAGGAACCTTACCTGGGCTAGAATGCCCTTGACGGGTCCAGAGACGGATCGTTCCGCAAGGACAAGGAGCAAGGTGCTGCATGGCTGTCGTCAGCTCGTGCCGTGAGGTGTTGGGTTAAGTCCCG		High	5.05	1.173441e-01	68.125
k__Bacteria	Topsoil	2022	p__Chloroflexi	c__Chloroflexia	o__Chloroflexales	f__Roseiflexaceae	g__unidentified	s__unidentified	f__Roseiflexaceae sp ASV811	GTAGTCCACGCCGTAAACGATGGCCACTCGGCCTTTGCGGGCGGAATCTCCGTCCGTGGGGGCCTTAGCTAACGCGGGAAGTGGCCCGCCTGGGAACTACGAGCGCAAGCTTAAAACTCAAAGGAATTGACGGGGGCCCGCACAAGCAGCGGAGCGTGTGGTTTAATTCGACGCAACGCGCAGAACCTTACCCAGGTTTGACATGGCACTGCAAGCTCCTGAAAGGGAGTCGCCTTCGAGGGTGTGCCACAGATGCTGCATGGCTGTCGTCAGCTCGTGTCGTGAGATGTTGGGTTAAGTCCCG		Low	5.28	3.949694e-02	66.250
k__Bacteria	Topsoil	2022	p__Chloroflexi	c__Chloroflexia	o__Thermomicrobiales	f__JG30-KF-CM45	g__unidentified	s__unidentified	f__JG30-KF-CM45 sp ASV813	GTAGTCCACGCAGTAAACGATGCAGACTAGGCGTGGGGGGAGTTGACCCCCTCCGTGCCGGAGCTAACGCGGGAAGTCTGCCGCCTGGGGAGTACGGCCGCAAGGCTAAAACTCAAAGGAATTGACGGGGGCCCGCACAAGCGGCGGAGCGTGCGGTTTAATTCGACGCGACGCGTAAAACCTTACCAGGGTTTGACATGCTCCTGCAGAGCCGGGAAACCGGTTGGCCTTCGAGGGTGGAGCACAGGTGCTGCATGGCTGTCGTCAGCTCGTGCCGTGAGGTGTTGGGTTAAGTCCCG		Low	5.42	7.035483e-02	88.750
k__Bacteria	Topsoil	2022	p__Chloroflexi	c__Chloroflexia	o__Thermomicrobiales	f__JG30-KF-CM45	g__unidentified	s__unidentified	f__JG30-KF-CM45 sp ASV816	GTAGTCCACGCAGTAAACGATGCAGACTAGGCGTGGGGGGACTTGACCCCCTCCGTGCCGCAGCTAACGCGTGAAGTCTGCCGCCTGGGGAGTACGGCCGCAAGGCTAAAACTCAAAGGAATTGACGGGGGCCCGCACAAGCGGCGGAGCGTGCGGTTTAATTCGACGCAACGCGCAGAACCTTACCAGGGTTTGACATGCACCTGCAGAGCCGTGAAAGCGGTTGGCCTTCGAGGGTGGTGCACAGGTGCTGCATGGCTGTCGTCAGCTCGTGTCGTGAGATGTTGGGTTAAGTCCCG		High	3.55	7.253370e-02	60.000
k__Bacteria	Topsoil	2022	p__Proteobacteria	c__Alphaproteobacteria	o__Rhizobiales	f__Beijerinckiaceae	g__Microvirga	s__unidentified	g__Microvirga sp ASV825	GTAGTCCACGCCGTAAACGATGAATGCCAGCCGTTGGCGAGCTTGCTCGTCAGTGGCGCAGCTAACGCTTTAAGCATTCCGCCTGGGGAGTACGGTCGCAAGATTAAAACTCAAAGGAATTGACGGGGGCCCGCACAAGCGGTGGAGCATGTGGTTTAATTCGAAGCAACGCGCAGAACCTTACCAACCTTTGACATGTCCGGTATGGGGAGTGGAGACATTCCTCTTCAGTTCGGCTGGCCGGAACACAGGTGCTGCATGGCTGTCGTCAGCTCGTGTCGTGAGATGTTGGGTTAAGTCCCG		Low	3.63	2.830630e-02	51.250
k__Bacteria	Topsoil	2022	p__Bacteroidota	c__Bacteroidia	o__Chitinophagales	f__Chitinophagaceae	g__Terrimonas	s__unidentified	g__Terrimonas sp ASV829	GTAGTCCACGCCCTAAACTATGGATACTCGACATACGCGATACACTGTGTGTGTCTGAGCGAAAGCATTAAGTATCCCACCTGGGAAGTACGATCGCAAGATTGAAACTCAAAGGAATTGGCGGGGGTCCGCACAAGCGGTGGAGCATGTGGTTTAATTCGATGATACGCGAGGAACCTTACCTGGGCTAGAATGCTGGGAGACCGTGGGTGAAAGCTCACTTTGTAGCAATACACTGCCAGTAAGGTGCTGCATGGCTGTCGTCAGCTCGTGCCGTGAGGTGTTGGGTTAAGTCCCG		High	4.32	6.471650e-02	94.375
k__Bacteria	Topsoil	2022	p__Fibrobacterota	c__Fibrobacteria	o__Fibrobacterales	f__Fibrobacteraceae	g__possible_genus_04	s__unidentified	g__possible_genus_04 sp ASV831	GTAGTCCATGCCATAAACGATGAATACTAGGTTTTGGGCCCGTCAACGGTCCAGAGCCGCAGCTAACGCGTTAAGTATTCCGCCTGGGGAGTACGGTCGCAAGACTGAAACTCAAAGGAATTGACGGGGGCCCGCACAAGCGGTGGAGCATGTGGTTTAATTCGACGCAACGCGAAGAACCTTACCAAGGCTTGACATGGGACAGACCGTACGAGAGATCGTGCTTCTCCAGCAATGGAGCTGTCCACACAGGTGCTGCATGGCTGTCGTCAGCTCGTGTCGTGAGATGTTGGGTTAAGTCCCG		High	3.2	2.587896e-02	78.750
k__Bacteria	Topsoil	2022	p__Proteobacteria	c__Gammaproteobacteria	o__Burkholderiales	f__A21b	g__unidentified	s__unidentified	f__A21b sp ASV833	GTAGTCCACGCCCTAAACGATGTCAACTAGGTGTTGGAGGAGCAATCCTTTGGTACCGCAGCTAACGCGTGAAGTTGACCGCCTGGGGAGTACGGTCGCAAGATTAAAACTCAAAGGAATTGACGGGGACCCGCACAAGCGGTGGATGATGTGGATTAATTCGATGCAACGCGAACAACCTTACCTACCCTTGACATGTCCGGAAGGCTACTGAAAGGTGGCTGTGCCCGAAAGGGAACTGGAACACAGGTGCTGCATGGCTGTCGTCAGCTCGTGTCGTGAGATGTTGGGTTAAGTCCCG		High	3.66	4.586156e-02	70.000
k__Bacteria	Topsoil	2022	p__Actinobacteriota	c__Thermoleophilia	o__Solirubrobacterales	f__Solirubrobacteraceae	g__Conexibacter	s__unidentified	g__Conexibacter sp ASV834	GTAGTCCACGCCGTAAACGATGGGCACTAGGTGTGGGAGGTGTCGACTCCTTCCGTGCCGAAGCTAACGCATTAAGTGCCCCGCCTGGGGAGTACGGCCGCAAGGCTAAAACTCAAAGGAATTGACGGGGGCCCGCACAAGCAGCGGAGCATGTGGTTTAATTCGACGCAACGCGAAGAACCTTACCTGGGCTTGACATGTGCCTGACCGCCGTGGAAACACGGTTTCCCTTCGGGGCAGGTTCACAGGTGGTGCATGGCTGTCGTCAGCTCGTGTCGTGAGATGTTGGGTTAAGTCCCG		Low	3.86	4.936879e-02	88.125
k__Bacteria	Topsoil	2022	p__Deinococcota	c__Deinococci	o__Deinococcales	f__Trueperaceae	g__Truepera	s__unidentified	g__Truepera sp ASV837	GTAGTCCACACCCTAAACGATGCATACTTGGTGTCGGCCCGTTGGGGTCGGTGCCGGAGCTAACGCGTTAAGTATGCCGCCTGGGAAGTACGGCCGCAAGGTTGAAACTCAAAGGAATTGACGGGGACCCGCACAAGCGGTGGAGCATGTGGTTTAATTCGAAGCAACGCGAAGAACCTTACCAGGTCTTGACATCCTAGGGATCTCTTAGAGATAAGAGAGTGCCCTTCGGGGAACCTAGAGACAGGTGCTGCATGGCTGTCGTCAGCTCGTGTCGTGAGATGTTGGGTTAAGTCCCG		Low	3.34	3.175619e-02	20.000
k__Bacteria	Topsoil	2022	p__Actinobacteriota	c__MB-A2-108	o__unidentified	f__unidentified	g__unidentified	s__unidentified	c__MB-A2-108 sp ASV841	GTAGTCCTAGCTGTAAACGTTGGGTGCTAGGTGTGGGCGGATATCGACCCCGTCCGTGCCGAAGCTAACGCATTAAGCACCCCGCCTGGGGAGTACGGCCGCAAGGCTAAAACTCAAAGGAATTGACGGGGCCCCGCACAAGCGGCGGAGCATGTTGCTTAATTCGATGCGACGCGAAGAACCTTACCTGGGCTTGACATGCAGGGTGAAACCCGTGAAAGCGGGCGCTCTTCGGAGCCTGCACAGGTGGTGCATGGCTGTCGTCAGCTCGTGCCGTGAGGTGTTGCCTTAAGTGGCG	x27F_bac_PacBio.ASV374	Low	3.65	6.786058e-02	22.500
k__Bacteria	Topsoil	2022	p__Verrucomicrobiota	c__Verrucomicrobiae	o__Verrucomicrobiales	f__Verrucomicrobiaceae	g__unidentified	s__unidentified	f__Verrucomicrobiaceae sp ASV853	GTAGTCCTGGCAGTAAACGGTGCACGCTTGGTATGGGGGGAATCGACCCCTCCCGTGCCGGAGCTAACGCGTTAAGCGTGCCGCCTGGGAAGTACGGTCGCAAGATTAAAACTCAAAGAAATTGACGGGGACCCGCACAAGCGGTGGAGTATGTGGCTTAATTCGATGCAACGCGAAGAACCTTACCTGGGCTTGACATGCATCTCTCAAACGGTGAAAGCCGTGGATAGGAGCAATCCTAAATTTGCACAGGTGTTGCATGGCTGTCGTCAGCTCGTGTCGTGAGATGTTGGGTTAAGTCCCG		High	3.8	5.223573e-02	80.000
k__Bacteria	Topsoil	2022	p__Abditibacteriota	c__Abditibacteria	o__Abditibacteriales	f__Abditibacteriaceae	g__Abditibacterium	s__unidentified	g__Abditibacterium sp ASV856	GTAGTCTTGGCCATAAACGATGTTCACTAGGTGTTGGGGCTTTGCCTCGGTGCCGCAGCTAACGCATTAAGTGAACCGCCTGGGAACTACGATCGCAAGATTAAAACTCAAAGGAATTGGCGGGGGCCCGCACAAGCGGTGGAGCATGTGGCTTAATTCGATGCAACGCGAAGAACCTTACCAGGGCTTGACATGGATCTGCAAGCTACCGAAAAGTAGTCGCCTTCGAGGGTGATTCACAGGTGGTGCATGGCTGTCGTCAGCTCGTGTTGTGAAATGTTGGGTTAAGTCCCG		Low	3.18	2.345161e-02	76.250
k__Bacteria	Topsoil	2022	p__Actinobacteriota	c__Actinobacteria	o__Streptomycetales	f__Streptomycetaceae	g__Streptomyces	s__Streptomyces albidoflavus	s__Streptomyces albidoflavus ASV875	GTAGTCCACGCCGTAAACGGTGGGCACTAGGTGTGGGCAACATTCCACGTTGTCCGTGCCGCAGCTAACGCATTAAGTGCCCCGCCTGGGGAGTACGGCCGCAAGGCTAAAACTCAAAGGAATTGACGGGGGCCCGCACAAGCGGCGGAGCATGTGGCTTAATTCGACGCAACGCGAAGAACCTTACCAAGGCTTGACATACACCGGAAACGTCTGGAGACAGGCGCCCCCTTGTGGTCGGTGTACAGGTGGTGCATGGCTGTCGTCAGCTCGTGTCGTGAGATGTTGGGTTAAGTCCCG		Low	6.05	1.867337e-02	66.250
k__Bacteria	Topsoil	2022	p__Chloroflexi	c__Chloroflexia	o__Chloroflexales	f__Roseiflexaceae	g__unidentified	s__unidentified	f__Roseiflexaceae sp ASV879	GTAGTCCACGCCGTAAACGATGGCCACTCGGCCTTTGGCGGCGGAATCTCCGTCGGTGGGGGCCTTAGCTAACGCGGGAAGTGGCCCGCCTGGGAACTACGAGCGCAAGCTTAAAACTCAAAGGAATTGACGGGGGCCCGCACAAGCAGCGGAGCGTGTGGTTTAATTCGACGCAACGCGCAGAACCTTACCCAGGTTTGACATGCCACTGCAAGCCGCTGAAAGGCGGTCGCCTTCGAGGGTGTGGCACAGATGCTGCATGGCTGTCGTCAGCTCGTGTCGTGAGATGTTGGGTTAAGTCCCG		Low	4.13	4.007989e-02	71.250
k__Bacteria	Topsoil	2022	p__Actinobacteriota	c__Actinobacteria	o__Micrococcales	f__Microbacteriaceae	g__Naasia	s__Naasia aerilata	s__Naasia aerilata ASV880	GTAGTCCACGCCGTAAACGTTGGGAACTAGATGTGGGGTCCATTCCACGGATTCCGTGTCGCAGCTAACGCATTAAGTTCCCCGCCTGGGGAGTACGGCCGCAAGGCTAAAACTCAAAGGAATTGACGGGGGCCCGCACAAGCGGCGGAGCATGCGGATTAATTCGATGCAACGCGAAGAACCTTACCAAGGCTTGACATACACCGGAAACGGCTGGAAACAGTCGCCCCGCAAGGTCGGTGTACAGGTGGTGCATGGTTGTCGTCAGCTCGTGTCGTGAGATGTTGGGTTAAGTCCCG		Low	4.82	2.205636e-02	65.000
k__Bacteria	Topsoil	2022	p__Acidobacteriota	c__Thermoanaerobaculia	o__Thermoanaerobaculales	f__Thermoanaerobaculaceae	g__Subgroup_10	s__unidentified	g__Subgroup_10 sp ASV881	GTAGTCCACGCTGTAAACGATGAGTGCTCGGTGTCGCGGGTATCGACCCCTGCGGTGCCTTAGCTAACGCGTTAAGCACTCCGCCTGGGGAGTACGGTCGCAAGGCTGAAACTCAAAGGAATTGACGGGGGCCCGCACAAGCGGTGGAGCATGTGGTTTAATTCGATGCAACGCGAAGAACCTTACCTGGGCTTGAACTGTGGTGGACCGTCGTGGAAACACGGCTTCTCCTTCGGGAGCCGCCATAGAGGTGCTGCATGGCTGTCGTCAGCTCGTGTCGTGAGATGTTGGGTTAAGTCCCG		High	5.22	4.287038e-02	71.250
k__Bacteria	Topsoil	2022	p__Acidobacteriota	c__Acidobacteriae	o__Solibacterales	f__Solibacteraceae	g__Candidatus_Solibacter	s__unidentified	g__Candidatus_Solibacter sp ASV890	GTAGTCCACGCCCTAAACGATGCATATTTGGTGTGGGCAGTTCATTCTGTCCGTGCCGGAGCTAACGCGTTAAATATGCCGCCTGGGGAGTACAGTCGCAAGGCTGAAACTCAAAGGAATTGACGGGGGCCCGCACAAGCGGTGGAGCATGTGGTTCAATTCGACGCAACGCGAAGAACCTTACCTGGGCTCGAACGGCTGGTCAACGGCGGTGGAAACATCGCTACCCCGCAAGGGGGTCCAGTCGAGGTGCTGCATGGCTGTCGTCAGCTCGTGTCGTGAGATGTTGGGTTAAGTCCCG		Low	6.96	4.935923e-02	85.625
k__Bacteria	Topsoil	2022	p__Proteobacteria	c__Gammaproteobacteria	o__Xanthomonadales	f__Xanthomonadaceae	g__unidentified	s__unidentified	f__Xanthomonadaceae sp ASV891	GTAGTCCACGCCCTAAACGATGCGAACTGGATGTTGGGAGCAACTAGGCTCTCAGTATCGAAGCTAACGCGTTAAGTTCGCCGCCTGGGGAGTACGGTCGCAAGACTGAAACTCAAAGGAATTGACGGGGGCCCGCACAAGCGGTGGAGTATGTGGTTTAATTCGATGCAACGCGCAGAACCTTACCTGGCCTTGACATCCACGGAACCCTTGAGAGATCGAGGGGTGCCTTCGGGAACCGTGAGACAGGTGCTGCATGGCTGTCGTCAGCTCGTGTCGTGAGATGTTGGGTTAAGTCCCG		High	3.99	4.399805e-02	70.625
k__Bacteria	Topsoil	2022	p__Actinobacteriota	c__Actinobacteria	o__Micrococcales	f__Micrococcaceae	g__Pseudarthrobacter	s__unidentified	g__Pseudarthrobacter sp ASV895	GTAGTCCATGCCGTAAACGTTGGGCACTAGGTGTGGGGGACATTCCACGTTTTCCGCGCCGTAGCTAACGCATTAAGTGCCCCGCCTGGGGAGTACGGCCGCAAGGCTAAAACTCAAAGGAATTGACGGGGGCCCGCACAAGCGGCGGAGCATGCGGATTAATTCGATGCAACGCGAAGAACCTTACCAAGGCTTGACATGAACCGGACCGCCGCAGAAATGTGGTTTCCCCTTTGGGGTCGGTTTACAGGTGGTGCATGGTTGTCGTCAGCTCGTGTCGTGAGATGTTGGGTTAAGTCCCG		Low	3.95	3.389684e-02	15.625
k__Bacteria	Topsoil	2022	p__Bacteroidota	c__Bacteroidia	o__Sphingobacteriales	f__AKYH767	g__unidentified	s__unidentified	f__AKYH767 sp ASV906	GTAGTCCACGCCCTAAACGATGATCACTCGATGTGTGCGATACACTGTACGCGTCTGAGCGAAAGCATTAAGTGATCCACCTGGGGAGTACGACCGCAAGGTTGAAACTCAAAGGAATTGACGGGGGCCCGCACAAGCGGAGGAGCATGTGGTTTAATTCGATGATACGCGAGGAACCTTACCAGGGCTTGAAAGTTAGTGAAGGATGTGGAAACATGTCCGTCAGCAATGACACGAAACTAGGTGCTGCATGGCTGTCGTCAGCTCGTGCCGTGAGGTGTTGGGTTAAGTCCCG		High	3.4	3.667778e-02	85.625
k__Bacteria	Topsoil	2022	p__Bacteroidota	c__Bacteroidia	o__Cytophagales	f__Microscillaceae	g__Hassallia	s__unidentified	g__Hassallia sp ASV910	GTAGTCCACACTGTAAACGTTGATGACTCGATGTTGGCGATACACAGCCAGCGTCCAAGAGCAATCGTTAAGTCATCCACCTGGGGAGTACGCCGGCAACGGTGAAACTCAAAGGAATTGACGGGGGTCCGCACAAGCGGTGGAGCATGTGGTTTAATTCGATGATACGCGAGGAACCTTACCTGGGCTAGAATGCCCTTGACTGGTACAGAGATGTATCGTTTCGCAAGAACAAGGAGCAAGGTGCTGCATGGCTGTCGTCAGCTCGTGCCGTGAGGTGTTGGGTTAAGTCCCG		High	3.76	5.149033e-02	76.875
k__Bacteria	Topsoil	2022	p__Actinobacteriota	c__Actinobacteria	o__Streptomycetales	f__Streptomycetaceae	g__Streptomyces	s__Streptomyces ambofaciens	s__Streptomyces ambofaciens ASV915	GTAGTCCACGCCGTAAACGGTGGGCACTAGGTGTGGGCAACATTCCACGTTGTCCGTGCCGCAGCTAACGCATTAAGTGCCCCGCCTGGGGAGTACGGCCGCAAGGCTAAAACTCAAAGGAATTGACGGGGGCCCGCACAAGCGGCGGAGCATGTGGCTTAATTCGACGCAACGCGAAGAACCTTACCAAGGCTTGACATACACCGGAAAGCATTAGAGATAGTGCCCCCCTTGTGGTCGGTGTACAGGTGGTGCATGGCTGTCGTCAGCTCGTGTCGTGAGATGTTGGGTTAAGTCCCG		Low	6.73	1.793752e-02	69.375
k__Bacteria	Topsoil	2022	p__Actinobacteriota	c__Acidimicrobiia	o__Microtrichales	f__Ilumatobacteraceae	g__CL500-29_marine_group	s__unidentified	g__CL500-29_marine_group sp ASV919	GTAGTCCACGCCGTAAACGTTGGGCACTAGGTGTGGGTTCCAACCAACGGGATCCGCGCCGTCGCTAACGCATTAAGTGCCCCGCCTGGGGAGTACGGCCGCAAGGTTAAAACTCAAAGGAATTGACGGGGGCCCGCACAAGCAGCGGAGTGTGTTGCTTAATTCGATGCAACGCGAAGAACCTTACCTGGGCTTGACATGTGGGGAAAAGCCGTAGAGATACGGTGTCCTTCGGGGCCTCACACAGGTGGTGCATGGCTGTCGTCAGCTCGTGTCGTGAGATGTTGGGTTAAGTCCCG		High	4.32	6.397110e-02	78.750
k__Bacteria	Topsoil	2022	p__Proteobacteria	c__Alphaproteobacteria	o__Defluviicoccales	f__Defluviicoccaceae	g__Defluviicoccus	s__unidentified	g__Defluviicoccus sp ASV921	GTAGTCCACGCCGTAAACGATGGGTGCTAGATGTCGGGGGGCTTGCCCTTCGGTGTCGTAGCTAACGCGTTAAGCACCCCGCCTGGGGAGTACGGCCGCAAGGTTAAAACTCAAAGGAATTGACGGGGGCCCGCACAAGCGGTGGAGCATGTGGTTTAATTCGAAGCAACGCGCAGAACCTTACCAGCCCTTGACATGGGCGTCGTACCCTGGGGAGACCTAGGGGTCGGTTCGGCCGGACGCCACACAGGTGCTGCATGGCTGTCGTCAGCTCGTGTCGTGAGATGTTGGGTTAAGTCCCG		High	5.03	3.345725e-02	29.375
k__Bacteria	Topsoil	2022	p__Actinobacteriota	c__Actinobacteria	o__Micrococcales	f__Cellulomonadaceae	g__Cellulomonas	s__unidentified	g__Cellulomonas sp ASV929	GTAGTCCATGCCGTAAACGTTGGGCACTAGGTGTGGGGCTCATTCCACGAGTTCCGTGCCGCAGCAAACGCATTAAGTGCCCCGCCTGGGGAGTACGGCCGCAAGGCTAAAACTCAAAGAAATTGACGGGGGCCCGCACAAGCGGCGGAGCATGCGGATTAATTCGATGCAACGCGAAGAACCTTACCAAGGCTTGACATACACCGGTAACGTGCAGAGATGTGCGCCCCGCAAGGTCGGTGTACAGGTGGTGCATGGTTGTCGTCAGCTCGTGTCGTGAGATGTTGGGTTAAGTCCCG		Low	3.34	4.449498e-02	24.375
k__Bacteria	Topsoil	2022	p__Actinobacteriota	c__Actinobacteria	o__Pseudonocardiales	f__Pseudonocardiaceae	g__Amycolatopsis	s__Amycolatopsis keratiniphila	s__Amycolatopsis keratiniphila ASV947	GTAGTCCACGCTGTAAACGTTGGGCGCTAGGTGTGGGCGACATCCACGTTGTCCGTGCCGTAGCTAACGCATTAAGCGCCCCGCCTGGGGAGTACGGCCGCAAGGCTAAAACTCAAAGGAATTGACGGGGGCCCGCACAAGCGGCGGAGCATGTGGATTAATTCGATGCAACGCGAAGAACCTTACCTGGGCTTGACATGCGCCAGACATCCCTAGAGATAGGGCTTCCCTTGTGGTTGGTGTACAGGTGGTGCATGGCTGTCGTCAGCTCGTGTCGTGAGATGTTGGGTTAAGTCCCG		Low	3.81	7.855429e-03	21.875
k__Bacteria	Topsoil	2022	p__Bacteroidota	c__Bacteroidia	o__Sphingobacteriales	f__AKYH767	g__unidentified	s__unidentified	f__AKYH767 sp ASV949	GTAGTCCACGCCCTAAACGATGATCACTCGATGTGTGCGATATACTGTACGCGTCTGAGCGAAAGCATTAAGTGATCCACCTGGGGAGTACGACCGCAAGGTTGAAACTCAAAGGAATTGACGGGGGCCCGCACAAGCGGAGGAGCATGTGGTTTAATTCGATGATACGCGAGGAACCTTACCAGGGCTTGAAAGTTAAGGAATGATGTAGAAATATGTCAGTCAGCAATGACCTGAAACTAGGTGCTGCATGGCTGTCGTCAGCTCGTGCCGTGAGGTGTTGGGTTAAGTCCCG		High	5.41	5.057291e-02	85.625
k__Bacteria	Topsoil	2022	p__Proteobacteria	c__Alphaproteobacteria	o__Rhizobiales	f__Beijerinckiaceae	g__Microvirga	s__unidentified	g__Microvirga sp ASV957	GTAGTCCACGCCGTAAACGATGAATGCCAGCCGTTGGCGAGCTTGCTCGTCAGTGGCGCAGCTAACGCTTTAAGCATTCCGCCTGGGGAGTACGGTCGCAAGATTAAAACTCAAAGGAATTGACGGGGGCCCGCACAAGCGGTGGAGCATGTGGTTTAATTCGAAGCAACGCGCAGAACCTTACCAGCCTTTGACATGTCCCGTATGGGTCCTGGAGACAGGATCCTTCAGTTCGGCTGGCGGGAACACAGGTGCTGCATGGCTGTCGTCAGCTCGTGTCGTGAGATGTTGGGTTAAGTCCCG	x27F_bac_PacBio.ASV5272	High	5.59	2.962510e-02	64.375
k__Bacteria	Topsoil	2022	p__Chloroflexi	c__TK10	o__unidentified	f__unidentified	g__unidentified	s__unidentified	c__TK10 sp ASV963	GTAGTCCACGCTGTAAACGATGAGTACTAGGTGTCGGGGGTATCGACCCCCTCGGTGCCGCAGCTAACGCGATAAGTACTCCGCCTGGGGACTACGGCCGCAAGGCTAAAACTCAAAGGAATTGACGGGGGCCCGCACAAGCAGCGGAGCGTGTGGTTTAATTCGACGCAACGCGAAGAACCTTACCTGGGCTTGACATGCACGTGGTACGAGGTCGAAAGGCCGAGGACCCGCAAGGGAGCGTGCACAGATGCTGCATGGCTGTCGTCAGCTCGTGCCGTGAGGTGTTGGGTTAAGTCCCG		High	2.95	5.372655e-02	46.250
k__Bacteria	Topsoil	2022	p__Bacteroidota	c__Bacteroidia	o__Chitinophagales	f__Chitinophagaceae	g__Parafilimonas	s__unidentified	g__Parafilimonas sp ASV969	GTAGTCCACGCCCTAAACGATGATTACTCGACATACGCGATACACAGTGTGTGTCTGAGCGAAAGCATTAAGTAATCCACCTGGGAAGTACGACCGCAAGGTTGAAACTCAAAGGAATTGGCGGGGGTCCGCACAAGCGGTGGAGCATGTGGTTTAATTCGATGATACGCGAGGAACCTTACCTGGGCTAGAATGCGGTTTGACCGCCGGTGAAAGCCGGTTTTGTAGCAATACACAGATCGTAAGGTGCTGCATGGCTGTCGTCAGCTCGTGCCGTGAGGTGTTGGGTTAAGTCCCG		High	5.4	3.999388e-02	77.500
k__Bacteria	Topsoil	2022	p__Gemmatimonadota	c__S0134_terrestrial_group	o__unidentified	f__unidentified	g__unidentified	s__unidentified	c__S0134_terrestrial_group sp ASV971	GTAGTCCACGCCGTAAACGATGGGCACTAGGCGCTGGTGGGAGCGACCCCTTCAGTGCCGTAGCTAACGCGATAAGTGCCCCGCCTGGGGAGTACGGCCGCAAGGCTGAAACTCAAAGGAATTGACGGGGGCCCGCACAAGCGGTGGAGCATGTGGTTTAATTCGAAGCAACGCGAAGAACCTTACCCAGGTTTGACATGCACGGGAAACCCTCTTGAAAGAGGGGGCCTCCTTCGGGACCCGTGGACAGGTGCTGCATGGCTGTCGTCAGCTCGTGTCGTGAGATGTTGGGTTAAGTCCCG		High	4.12	4.597624e-02	79.375
k__Bacteria	Topsoil	2022	p__Actinobacteriota	c__Actinobacteria	o__Pseudonocardiales	f__Pseudonocardiaceae	g__Pseudonocardia	s__unidentified	g__Pseudonocardia sp ASV977	GTAGTCCACGCCGTAAACGGTGGGCGCTAGGTGTGGGGGCCATTCCACGGTCTCTGTGCCGCAGCTAACGCATTAAGCGCCCCGCCTGGGGAGTACGGCCGCAAGGCTAAAACTCAAAGGAATTGACGGGGGCCCGCACAAGCGGCGGAGCATGTGGATTAATTCGATGCAACGCGAAGAACCTTACCTGGGTTTGACATGCGCCAGACGCGTCCAGAGATGGGCGTTCCCTTGTGGTTGGTGTGCAGGTGGTGCATGGCTGTCGTCAGCTCGTGTCGTGAGATGTTGGGTTAAGTCCCG		Low	4.64	6.939918e-02	89.375
k__Bacteria	Topsoil	2022	p__Actinobacteriota	c__Actinobacteria	o__Frankiales	f__Geodermatophilaceae	g__unidentified	s__unidentified	f__Geodermatophilaceae sp ASV983	GTAGTCCACGCCGTAAACGTTGGGCGCTAGGTGTGGGGGCCATTCCACGGTCTCCGTGCCGCAGCTAACGCATTAAGCGCCCCGCCTGGGGAGTACGGCCGCAAGGCTAAAACTCAAAGGAATTGACGGGGGCCCGCACAAGCGGCGGAGCATGTTGCTTAATTCGATGCAACGCGAAGAACCTTACCTAGGCTTGACATGCACGGAAATCTCCCAGAGATGGGGGGTCCGTAAGGGCCGTGCACAGGTGGTGCATGGTTGTCGTCAGCTCGTGTCGTGAGATGTTGGGTTAAGTCCCG		Low	4.45	1.910341e-02	76.250
k__Bacteria	Topsoil	2022	p__Proteobacteria	c__Alphaproteobacteria	o__Rhodobacterales	f__Rhodobacteraceae	g__Amaricoccus	s__unidentified	g__Amaricoccus sp ASV984	GTAGTCCACGCCGTAAACTATGAGAGCTAGACGTCGGGCGGCTTGCCGTTCGGTGTCGCAGCTAACGCATTAAGCTCTCCGCCTGGGGAGTACGGCCGCAAGGTTAAAACTCAAAGGAATTGACGGGGGCCCGCACAAGCGGTGGAGCATGTGGTTTAATTCGAAGCAACGCGCAGAACCTTACCATCCCTTGACTTGGATATCGCGGCCCGAGAGATCGGGCTTTCAGTTCGGCTGGATATCACACAGGTGCTGCATGGCTGTCGTCAGCTCGTGTCGTGAGATGTTGGGTTAAGTCCCG		High	3.77	3.326612e-02	72.500
k__Bacteria	Topsoil	2022	p__Chloroflexi	c__Chloroflexia	o__Chloroflexales	f__Roseiflexaceae	g__unidentified	s__unidentified	f__Roseiflexaceae sp ASV985	GTAGTCCACGCCGTAAACGATGGCCACTCGGCCTTTGGTGGCGGAATCTCCGTCGCTGGGGGCCTTAGCTAACGCGGGAAGTGGCCCGCCTGGGAACTACGAGCGCAAGCTTAAAACTCAAAGGAATTGACGGGGGCCCGCACAAGCAGCGGAGCGTGTGGTTTAATTCGACGCAACGCGCAGAACCTTACCCAGGTTTGACATGGCACTGCAAGCTCCTGAAAGGGAGTCGCCTTCGAGGGTGTGCCACAGATGCTGCATGGCTGTCGTCAGCTCGTGTCGTGAGATGTTGGGTTAAGTCCCG		Low	4.76	7.185519e-02	63.125
k__Bacteria	Topsoil	2022	p__Actinobacteriota	c__Actinobacteria	o__Frankiales	f__Geodermatophilaceae	g__unidentified	s__unidentified	f__Geodermatophilaceae sp ASV987	GTAGTCCACGCCGTAAACGTTGGGCGCTAGGTGTGGGGGCCATTCCACGGTCTCCGTGCCGCAGCTAACGCATTAAGCGCCCCGCCTGGGGAGTACGGCCGCAAGGCTAAAACTCAAAGGAATTGACGGGGGCCCGCACAAGCGGCGGAGCATGTTGCTTAATTCGATGCAACGCGAAGAACCTTACCTAGGCTTGACATGCACGGAAATCCTCCAGAGATGGGGGGTCCGTAAGGGCCGTGCACAGGTGGTGCATGGTTGTCGTCAGCTCGTGTCGTGAGATGTTGGGTTAAGTCCCG		Low	5.26	3.283607e-02	90.625
k__Bacteria	Topsoil	2022	p__Chloroflexi	c__Chloroflexia	o__Chloroflexales	f__Roseiflexaceae	g__unidentified	s__unidentified	f__Roseiflexaceae sp ASV994	GTAGTCCACGCCGTAAACGATGGCCACTCGGCCTTTGACGACGGAATCTCCGTCGGTGGGGGCCTTAGCTAACGCGGGAAGTGGCCCGCCTGGGAACTACGAGCGCAAGCTTAAAACTCAAAGGAATTGACGGGGGCCCGCACAAGCAGCGGAGCGTGTGGTTTAATTCGACGCAACGCGCAGAACCTTACCCAGGTTTGACATGGCACTGCAAGCCGTGGAAACACGGTCGCCTTCGAGGGTGTGCCACAGATGCTGCATGGCTGTCGTCAGCTCGTGTCGTGAGATGTTGGGTTAAGTCCCG		High	4.17	5.258932e-02	28.125
k__Bacteria	Topsoil	2022	p__Bacteroidota	c__Bacteroidia	o__Cytophagales	f__Microscillaceae	g__Hassallia	s__unidentified	g__Hassallia sp ASV999	GTAGTCCACACTGTAAACGTTGATGACTCGATGTTGGCGATACACAGCCAGCGTCCAAGAGCAATCGTTAAGTCATCCACCTGGGGAGTACGCCGGCAACGGTGAAACTCAAAGGAATTGACGGGGGTCCGCACAAGCGGTGGAGCATGTGGTTTAATTCGATGATACGCGAGGAACCTTACCTGGGCTAGAATGCCCTTGATGGGTACAGAGATGTATCGTTCCGCAAGGACAAGGAGCAAGGTGCTGCATGGCTGTCGTCAGCTCGTGCCGTGAGGTGTTGGGTTAAGTCCCG		High	3.89	4.364446e-02	66.875
k__Bacteria	Topsoil	2022	p__Chloroflexi	c__TK10	o__unidentified	f__unidentified	g__unidentified	s__unidentified	c__TK10 sp ASV1016	GTAGTCCACGCCGTAAACGATGGGTGCTAGGTGTCGGGGGTATCGACCCCCCCGGTGCCGCCGCTAACGCAGTAAGCACCCCGCCTGGGGACTACGGCCGCAAGGCTAAAACTCAAAGGAATTGACGGGGGCCCGCACAAGCAGCGGAGCGTGTGGTTTAATTCGATGCAACGCGAAGAACCTTACCCGGGCTTGACATGCGCGTGGTACCCGAGGGAAACCGAGGGGACCCGCAAGGGAGCGCGCACAGGTGCTGCACGGCTGTCGTCAGCTCGTGCCGTGAGGTGTTGGGTTAAGTCCCG		Low	5.1	4.492503e-02	26.875
k__Bacteria	Topsoil	2022	p__Chloroflexi	c__JG30-KF-CM66	o__unidentified	f__unidentified	g__unidentified	s__unidentified	c__JG30-KF-CM66 sp ASV1019	GTAGTCCACGCCGTAAACGATGAGTACTAGTTGTCGGGGGTATCGACCCCCTCGGTAACGAAGCTAACGCGATAAGTACTCCGCCTGGGGACTACGACCGCAAGGTTAAAACTCAAAGGAATTGACGGGGGCCCGCACAAGCAGCGGAGCGTGCGGTTTAATTCGAAGCGACGCGAAGAACCTTACCAGGGCTTGACATGGCGAGGACAGCCGGTGAAAGCCGGTCTCCCTTCGGGGCCTCGTCACAGATGCTGCATGGCCGTCGTCAGCTCGTGCCGTGAGGTGTTGGGTTAAGTCCCG		Low	5.07	3.439378e-02	73.750
k__Bacteria	Topsoil	2022	p__Actinobacteriota	c__Thermoleophilia	o__unidentified	f__unidentified	g__unidentified	s__unidentified	c__Thermoleophilia sp ASV1020	GTAGTCCACGCCGTAAACGATGGGCACTAGGTGTCGGAGGTGTCGACTCCTCCGGTGCCGAAGCTAACGCATTAAGTGCCCCGCCTGGGGAGTACGGCCGCAAGGCTAAAACTCAAAGGAATTGACGGGGACCCGCACAAGCAGCGGAGCATGTGGTTCAATTCGACGCAACGCGAAGAACCTTACCTGGGCTTGACATGTAGGTGACAGCCGTGGAAACACGGTCTCCCTTCGGGGCACCTTCACAGGTGGTGCATGGCTGTCGTCAGCTCGTGCCGTGAGGTGTTGGGTTAAGTCCCG		Low	4.41	5.063980e-02	80.000
k__Bacteria	Topsoil	2022	p__Actinobacteriota	c__Actinobacteria	o__Kineosporiales	f__Kineosporiaceae	g__Kineosporia	s__unidentified	g__Kineosporia sp ASV1021	GTAGTCCATGCCGTAAACGTTGGGCGCTAGGTGTGGGGCTCATTCCACGAGTTCCGTGCCGCAGCTAACGCATTAAGCGCCCCGCCTGGGGAGTACGGCCGCAAGGCTAAAACTCAAAGGAATTGACGGGGGCCCGCACAAGCGGCGGAGCATGCGGATTAATTCGATGCAACGCGAAGAACCTTACCAAGGCTTGACATGGGGTGAAAACTCGCAGAGATGCGGGGTCCGCAAGGGCGCCTCACAGGTGGTGCATGGTTGTCGTCAGCTCGTGTCGTGAGATGTTGGGTTAAGTCCCG		Low	4.26	4.619604e-02	91.875
k__Bacteria	Topsoil	2022	p__Chloroflexi	c__Chloroflexia	o__Thermomicrobiales	f__JG30-KF-CM45	g__unidentified	s__unidentified	f__JG30-KF-CM45 sp ASV1025	GTAGTCCACGCAGTAAACGATGCCGACTAGGCGTGGGGGGACTTGACCCCCTCCGTGCCGGAGCCAACGCGGGAAGTCGGCCGCCTGGGGAGTACGGCCGCAAGGCTAAAACTCAAAGGAATTGACGGGGGCCCGCACAAGCGGCGGAGCGTGCGGTTTAATTCGACGCAACGCGCAAAACCTTACCGAGGCTTGACATGGGACTGCAGAGCCGGGAAACCGGTTGGCCTTCGAGGGTGTCCCACAGGTGCTGCATGGCTGTCGTCAGCTCGTGCCGTGAGGTGTTGGGTTAAGTCCCG		Low	5.45	8.355233e-02	17.500
k__Bacteria	Topsoil	2022	p__Proteobacteria	c__Gammaproteobacteria	o__Burkholderiales	f__Comamonadaceae	g__unidentified	s__unidentified	f__Comamonadaceae sp ASV1029	GTAGTCCACGCCCTAAACGATGTCAACTGGTTGTTGGGTCTTCACTGACTCAGTAACGAAGCTAACGCGTGAAGTTGACCGCCTGGGGAGTACGGCCGCAAGGTTGAAACTCAAAGGAATTGACGGGGACCCGCACAAGCGGTGGATGATGTGGTTTAATTCGATGCAACGCGAAAAACCTTACCTACCCTTGACATGTCTGGAATTCCGCAGAGATGTGGAAGTGCCCGAAAGGGAGCCAGAACACAGGTGCTGCATGGCTGTCGTCAGCTCGTGTCGTGAGATGTTGGGTTAAGTCCCG		High	4.33	4.670253e-02	91.250
k__Bacteria	Topsoil	2022	p__Gemmatimonadota	c__Gemmatimonadetes	o__Gemmatimonadales	f__Gemmatimonadaceae	g__unidentified	s__unidentified	f__Gemmatimonadaceae sp ASV1032	GTAGTCCACGCCGTAAACGATGGGCACTAGGTGCTCCGGGGAGCGACCCTTGGAGTACCGGCGCTAACGCATGAAGTGCCCCGCCTGGGGAGTACGGCCGCAAGGCTGAAACTCAAAGGAATTGACGGGGGCCCGCACAAGCGGTGGAGCATGTGGTTTAATTCGACGCAACGCGCAGAACCTTACCTAGGCTTGACATGCACGGGAAAGCTGCTGGAAACAGTGGCCCCTCTTCGGAGCTCGTGCACAGGTGCTGCATGGCTGTCGTCAGCTCGTGTCGTGAGATGTTGGGTTAAGTCCCG		Low	3.85	2.962510e-02	64.375
k__Bacteria	Topsoil	2022	p__Proteobacteria	c__Gammaproteobacteria	o__Burkholderiales	f__Oxalobacteraceae	g__Massilia	s__unidentified	g__Massilia sp ASV1034	GTAGTCCACGCCCTAAACGATGTCTACTAGTTGTCGGGTCTTAATTGACTTGGTAACGCAGCTAACGCGTGAAGTAGACCGCCTGGGGAGTACGGTCGCAAGATTAAAACTCAAAGGAATTGACGGGGACCCGCACAAGCGGTGGATGATGTGGATTAATTCGATGCAACGCGAAAAACCTTACCTACCCTTGACATGTCAGGAATCCTGGAGAGATCCGGGAGTGCCCGAAAGGGAGCCTGAACACAGGTGCTGCATGGCTGTCGTCAGCTCGTGTCGTGAGATGTTGGGTTAAGTCCCG		Low	4.79	5.678462e-02	85.625
k__Bacteria	Topsoil	2022	p__Proteobacteria	c__Gammaproteobacteria	o__Burkholderiales	f__SC-I-84	g__unidentified	s__unidentified	f__SC-I-84 sp ASV1036	GTAGTCCACGCCCTAAACGATGCTCACTAGGTGTTGGGGAAGCGATTCCTTGGTACCGTAGCTAACGCGTGAAGTGAGCCGCCTGGGGAGTACGGCCGCAAGGTTAAAACTCAAAGGAATTGACGGGGACCCGCACAAGCGGTGGATGATGTGGATTAATTCGATGCAACGCGAACAACCTTACCTACCCTTGACATGTCCGGAAGTCTGCTGAAAGGTGGATGTGCTCGAAAGAGAACCGGAACACAGGTGCTGCATGGCTGTCGTCAGCTCGTGTCGTGAGATGTTGGGTTAAGTCCCG		High	4.9	3.616173e-02	89.375
k__Bacteria	Topsoil	2022	p__Chloroflexi	c__TK10	o__unidentified	f__unidentified	g__unidentified	s__unidentified	c__TK10 sp ASV1039	GTAGTCCACGCTGTAAACGATGGGTGCTAGGTGTCGGGGGTATCGACCCCCTCGGTGCCGCAGCTAACGCGATAAGCACCCCGCCTGGGGACTACGGCCGCAAGGCTAAAACTCAAAGGAATTGACGGGGGCCCGCACAAGCAGCGGAGCGTGTGGTTTAATTCGATGCAACGCGAAGAACCTTACCTGGGCTTGACATGGAGGTGGTACCAACCTGAAAGGGAAGGGACCCGCAAGGGAGCCTCTGCAGGTGCTGCACGGCTGTCGTCAGCTCGTGCCGTGAGGTGTTGGGTTAAGTCCCG		High	4.32	2.420657e-02	76.250
k__Bacteria	Topsoil	2022	p__Gemmatimonadota	c__S0134_terrestrial_group	o__unidentified	f__unidentified	g__unidentified	s__unidentified	c__S0134_terrestrial_group sp ASV1040	GTAGTCCACGCCGTAAACGATGGGCACTAGGTGCTGGGGGGAGCGACCCCGTCAGTGCCGTAGCTAACGCGATAAGTGCCCCGCCTGGGGAGTACGGCCGCAAGGCTGAAACTCAAAGGAATTGACGGGGGCCCGCACAAGCGGTGGAGCATGTGGTTTAATTCGAAGCAACGCGAAGAACCTTACCTAGGTTTGACATGCTGGTGAAAGCCTCTGGAAACAGGGGCCCTTCTTCGGAACACCAGCACAGGTGCTGCATGGCTGTCGTCAGCTCGTGTCGTGAGATGTTGGGTTAAGTCCCG		High	2.86	4.775374e-02	80.625
k__Bacteria	Topsoil	2022	p__Gemmatimonadota	c__Gemmatimonadetes	o__Gemmatimonadales	f__Gemmatimonadaceae	g__unidentified	s__unidentified	f__Gemmatimonadaceae sp ASV1041	GTAGTCCACGCCGTAAACGATGGACACTAGGCGTCGGGGGGAGCGACCCTCCCGGTGCCGTCGCTAACGCAGTAAGTGTCCCGCCTGGGGAGTACGGCCGCAAGGCTGAAACTCAAAGGAATTGACGGGGGCCCGCACAAGCGGTGGAGCATGTGGTTTAATTCGAAGCAACGCGAAGAACCTTACCTGGGCTTGACATGCACGGGAAAGCCGGTGGAAACATCGGCCCCTCTTCGGAGTCCGTGCACAGGTGCTGCATGGCTGTCGTCAGCTCGTGTCGTGAGATGTTGGGTTAAGTCCCG		Low	4.2	2.632811e-02	80.000
k__Bacteria	Topsoil	2022	p__Bacteroidota	c__Bacteroidia	o__Chitinophagales	f__Chitinophagaceae	g__Ferruginibacter	s__unidentified	g__Ferruginibacter sp ASV1046	GTAGTCCACGCCCTAAACGATGGATACTCGACATCAGCGATACACTGTTGGTGTCTGAGCGAAAGCATTAAGTATCCCACCTGGGAAGTACGATCGCAAGATTGAAACTCAAAGGAATTGACGGGGGTCCGCACAAGCGGTGGAGCATGTGGTTTAATTCGATGATACGCGAGGAACCTTACCTGGGCTAGAATGCGGTTTGACCGCTGGTGAAAGCTAGTTTTGTCGCAAGACACAGATCGTAAGGTGCTGCATGGCTGTCGTCAGCTCGTGCCGTGAGGTGTTGGGTTAAGTCCCG		High	3.85	3.107768e-02	83.750
k__Bacteria	Topsoil	2022	p__Bacteroidota	c__Bacteroidia	o__Cytophagales	f__Microscillaceae	g__unidentified	s__unidentified	f__Microscillaceae sp ASV1049	GTAGTCCACACTGTAAACGATGATTACTCGATGTTGGCGATACACAGCCAGCGTCTTAGCAAAAGCGATAAGTAATCCACCTGGGGAGTACGCCGGCAACGGTGAAACTCAAAGGAATTGACGGGGGTCCGCACAAGCGGTGGAGCATGTGGTTTAATTCGATGATACGCGAGGAACCTTACCTGGGCTAGAATGCCCTTGATGGGTACAGAGATGTATCGTTCCGCAAGGACAAGGAGCAAGGTGCTGCATGGCTGTCGTCAGCTCGTGCCGTGAGGTGTTGGGTTAAGTCCCG		High	3.44	5.342074e-02	38.750
k__Bacteria	Topsoil	2022	p__Proteobacteria	c__Gammaproteobacteria	o__Burkholderiales	f__Comamonadaceae	g__Azohydromonas	s__Azohydromonas australica	s__Azohydromonas australica ASV1060	GTAGTCCACGCCCTAAACGATGTCAACTGGTTGTTGGGTGGGTTTCTACTCAGTAACGTAGCTAACGCGTGAAGTTGACCGCCTGGGGAGTACGGCCGCAAGGTTGAAACTCAAAGGAATTGACGGGGACCCGCACAAGCGGTGGATGATGTGGTTTAATTCGATGCAACGCGAAAAACCTTACCTACCCTTGACATGCCAGGAACCTTGCAGAGATGCGAGGGTGCCCGAAAGGGAGCCTGGACACAGGTGCTGCATGGCCGTCGTCAGCTCGTGTCGTGAGATGTTGGGTTAAGTCCCG		Low	4.11	2.249596e-02	62.500
k__Bacteria	Topsoil	2022	p__Actinobacteriota	c__Thermoleophilia	o__Solirubrobacterales	f__Solirubrobacteraceae	g__unidentified	s__unidentified	f__Solirubrobacteraceae sp ASV1062	GTAGTCCACGCCGTAAACGATGGACACTAGGTGTGGGAGGTGTCGACTCCTCCCGTGCCGAAGCTAACGCATTAAGTGTCCCGCCTGGGGAGTACGGCCGCAAGGCTAAAACTCAAAGGAATTGACGGGGGCCCGCACAAGCAGCGGAGCATGTGGTTTAATTCGACGCAACGCGAAGAACCTTACCTGGGCTTGACATGTTCCTGACCGCCGTGGAAACACGGCTTCCCTTCGGGGCAGGATCACAGGTGGTGCATGGCTGTCGTCAGCTCGTGTCGTGAGATGTTGGGTTAAGTCCCG		Low	3.61	2.220927e-02	81.875
k__Bacteria	Topsoil	2022	p__Chloroflexi	c__JG30-KF-CM66	o__unidentified	f__unidentified	g__unidentified	s__unidentified	c__JG30-KF-CM66 sp ASV1064	GTAGTCCACGCTGTAAACGATGGGCACTAGGTGTGGGGGGTATTGACCCCCTCCGTGCCGAAGCTAACGCAATAAGTGCCCCGCCTGGGGAGTACGGCCGCAAGGCTAAAACTCAAAGGAATTGACGGGGGCCCGCACAAGCAGCGGAGCGTGTGGTTTAATTCGACGCAACGCGAAGAACCTTACCAAGGCTTGACATGCTAGTGGTACCGAACCGAAAGGTGAGGGACCCTTCGGGGAGCTAGTGCAGGTGATGCATGGCTGTCGTCAGCTCGTGCCGTGAGGTGTTGGGTTAAGTCCCG		Low	5.97	4.185739e-02	11.250
k__Bacteria	Topsoil	2022	p__Actinobacteriota	c__Actinobacteria	o__Micrococcales	f__Cellulomonadaceae	g__Actinotalea	s__unidentified	g__Actinotalea sp ASV1068	GTAGTCCATGCCGTAAACGTTGGGCACTAGGTGTGGGGCTCATTCCACGAGTTCCGTGCCGCAGCAAACGCATTAAGTGCCCCGCCTGGGGAGTACGGCCGCAAGGCTAAAACTCAAAGGAATTGACGGGGGCCCGCACAAGCGGCGGAGCATGCGGATTAATTCGATGCAACGCGAAGAACCTTACCAAGGCTTGACATATACCGAAAACTCATGGAGACATGGGGTCCGCAAGGGCGGTATACAGGTGGTGCATGGTTGTCGTCAGCTCGTGTCGTGAGATGTTGGGTTAAGTCCCG		Low	7.63	2.762779e-02	42.500
k__Bacteria	Topsoil	2022	p__Actinobacteriota	c__Thermoleophilia	o__Gaiellales	f__Gaiellaceae	g__Gaiella	s__unidentified	g__Gaiella sp ASV1076	GTAGTCCACGCCGTAAACGATGGGTGCTAGGTGTGGGGGGTGTCGACTCCCCCCGTGCCGAAGCTAACGCATTAAGCACCCCGCCTGGGGAGTACGGCCGCAAGGCTAAAACTCAAAGGAATTGACGGGGGCCCGCACAAGCAGCGGAGCATGTGGTTTAATTCGACGCAACGCGAAGAACCTTACCAAGGCTTGACATGCACTGGAAAGCCCTAGAAATAGGGCCTCCCTTCGGGGCCAGTGCACAGGTGGTGCATGGCTGTCGTCAGCTCGTGTCGTGAGATGTTGGGTTAAGTCCCG		Low	4.07	5.173880e-02	43.750
k__Bacteria	Topsoil	2022	p__Myxococcota	c__Myxococcia	o__Myxococcales	f__Myxococcaceae	g__unidentified	s__unidentified	f__Myxococcaceae sp ASV1084	GTAGTCCACGCCGTAAACGATGAGAACTAGGTGTCGTGGGTGTTGACCCCCGCGGTGCCGTAGCTAACGCATTAAGTTCTCCGCCTGGGAAGTACGGTCGCAAGACTAAAACTCAAAGGAATTGACGGGGGCCCGCACAAGCGGTGGAGCATGTGGTTTAATTCGACGCAACGCGCAGAACCTTACCTGGTCTTGACATCCTCGGAATCCTTCAGAGATGAGGGAGTGCCCGCAAGGGAACCGAGAGACAGGTGCTGCATGGCTGTCGTCAGCTCGTGTCGTGAGATGTTGGGTTAAGTCCCG		Low	3.48	4.243078e-02	84.375
k__Bacteria	Topsoil	2022	p__Gemmatimonadota	c__Gemmatimonadetes	o__Gemmatimonadales	f__Gemmatimonadaceae	g__Gemmatimonas	s__unidentified	g__Gemmatimonas sp ASV1110	GTAGTCCACGCCGTAAACGATGGGCACTAGGCGCTTGGGGGAGCGACCCCCCGAGGGCCGGCGCTAACGCATTAAGTGCCCCGCCTGGGGAGTACGGCCGCAAGGCTGAAACTCAAAGGAATTGACGGGGGCCCGCACAAGCGGTGGAGCATGTGGTTTAATTCGACGCAACGCGAAGAACCTTACCTAGGCTTGACATACACGGGAAAGCCCTCAGAAACGGGGGCCCCTCTTCGGAGCCCGTGCACAGGTGCTGCATGGCTGTCGTCAGCTCGTGTCGTGAGATGTTGGGTTAAGTCCCG		Low	5.93	5.280912e-02	79.375
k__Bacteria	Topsoil	2022	p__Chloroflexi	c__Chloroflexia	o__Chloroflexales	f__Roseiflexaceae	g__Kouleothrix	s__unidentified	g__Kouleothrix sp ASV1113	GTAGTCCACGCCGTAAACGATGAATACTCGGCATCTGGTTCTCGATTTTCGGGAGCCGGGTGCCCCAGCTAACGCGGTAAGTATTCCGCCTGGGAACTACGAGCGCAAGCTTAAAACTCAAAGGAATTGACGGGGGCCCGCACAAGCAGCGGAGCGTGTGGTTTAATTCGACGCAACGCGCAGAACCTTACCCAGGTTTGACATGGCACTGCAAGCCGGTGAAAGCCGGTCGCCTTCGAGGGTGTGCCACAGATGCTGCATGGCTGTCGTCAGCTCGTGTCGTGAGATGTTGGGTTAAGTCCCG		Low	3.99	3.927714e-02	55.000
k__Bacteria	Topsoil	2022	p__Chloroflexi	c__Chloroflexia	o__Thermomicrobiales	f__JG30-KF-CM45	g__unidentified	s__unidentified	f__JG30-KF-CM45 sp ASV1125	GTAGTCCACGCAGTAAACGATGCCGACTAGGCGTGGGGGGAGTTGACCCCCTCCGTGCCGGAGCCAACGCGGGAAGTCGGCCGCCTGGGGAGTACGGCCGCAAGGCTAAAACTCAAAGGAATTGACGGGGGCCCGCACAAGCGGCGGAGCGTGCGGTTTAATTCGACGCGACGCGTAGAACCTTACCAAGGCTTGACATGCGCCTGCATCCTCCTGAAAGGGAGTGGCCTTCGAGGGTGGCGCACAGGTGCTGCATGGCTGTCGTCAGCTCGTGCCGTGAGGTGTTGGGTTAAGTCCCG		Low	3.2	7.364226e-02	44.375
k__Bacteria	Topsoil	2022	p__Proteobacteria	c__Gammaproteobacteria	o__Burkholderiales	f__Comamonadaceae	g__Caenimonas	s__unidentified	g__Caenimonas sp ASV1134	GTAGTCCACGCCCTAAACGATGTCAACTGGTTGTTGGGTCTTCACTGACTCAGTAACGAAGCTAACGCGTGAAGTTGACCGCCTGGGGAGTACGGCCGCAAGGTTGAAACTCAAAGGAATTGACGGGGACCCGCACAAGCGGTGGATGATGTGGTTTAATTCGATGCAACGCGAAAAACCTTACCTACCCTTGACATGTCTGGAATCTTTTAGAGATAGAAGAGTGCCCGAAAGGGAGCCAGAACACAGGTGCTGCATGGCTGTCGTCAGCTCGTGTCGTGAGATGTTGGGTTAAGTCCCG		High	3.38	3.124014e-02	91.250
k__Bacteria	Topsoil	2022	p__Proteobacteria	c__Gammaproteobacteria	o__Burkholderiales	f__Nitrosomonadaceae	g__IS-44	s__unidentified	g__IS-44 sp ASV1137	GTAGTCCACGCCCTAAACGATGTCGACTAGGTGTTGGGGAAGGAGACTTCCTTAGTACCGCAGCTAACGCGTGAAGTCGACCGCCTGGGGAGTACGGTCGCAAGATTAAAACTCAAAGGAATTGACGGGGACCCGCACAAGCGGTGGATGATGTGGATTAATTCGATGCAACGCGAAGAACCTTACCTACCCTTGACATGTACCGAAGCCCGCTGAGAGGTGGGCGTGCCCGAAAGGGAGCGGTAACACAGGTGCTGCATGGCTGTCGTCAGCTCGTGTCGTGAGATGTTGGGTTAAGTCCCG		Low	4.1	2.260108e-02	43.125
k__Bacteria	Topsoil	2022	p__Verrucomicrobiota	c__Verrucomicrobiae	o__Pedosphaerales	f__Pedosphaeraceae	g__unidentified	s__unidentified	f__Pedosphaeraceae sp ASV1150	GTAGTCCTAGCCCTAAACGGTGCTTGCTTGCTGTAAGAGGAATCGACCCCTCTTGTGGCGGAGCTAACGCGTTAAGCAAGCCGCCTGGGAAGTACGGTCGCAAGATTAAAACTCAAAGAAATTGACGGGGGCCTGCACAAGCGGTGGAGTATGTGGCTTAATTCGATGCAACGCGAAGAACCTTACCTGGCCTTGACATGCAAGTAGTAGGAGGATGAAAGTCTAACGAGGTAGCAATACCAGCTTGCACAGGTGCTGCATGGCTGTCGTCAGCTCGTGTCGTGAGATGTTGGGTTAAGTCCCG		High	3.26	3.936315e-02	72.500
k__Bacteria	Topsoil	2022	p__Actinobacteriota	c__Thermoleophilia	o__Solirubrobacterales	f__67-14	g__unidentified	s__unidentified	f__67-14 sp ASV1152	GTAGTCCACGCCGTAAACGATGGGCATTAGGTGTGGGAGGTGTCGACTCCTCCCGTGCCGGCGCTAACGCATTAAATGCCCCGCCTGGGGAGTACGGCCGCAAGGCTAAAACTCAAAGGAATTGACGGGGGCCCGCACAAGCAGCGGAGCATGTGGTTTAATTCGATGCAACGCGAAGAACCTTACCTGGGCTTGACATGTAAGTGACAGCCGTGGAAACACGGTCTTCCTTCGGGACACTTTCACAGGTGGTGCATGGCTGTCGTCAGCTCGTGTCGTGAGATGTTGGGTTAAGTCCCG		High	4.68	3.774811e-03	23.750
k__Bacteria	Topsoil	2022	p__Bacteroidota	c__Bacteroidia	o__Chitinophagales	f__Chitinophagaceae	g__Flavisolibacter	s__unidentified	g__Flavisolibacter sp ASV1179	GTAGTCCACGCCCTAAACTATGGATACTCGACATACGCGATACACTGTGTGTGTCTGAGCGAAAGCATTAAGTATCCCACCTGGGAAGTACGACCGCAAGGTTGAAACTCAAAGGAATTGGCGGGGGTCCGCACAAGCGGTGGAGCATGTGGTTTAATTCGATGATACGCGAGGAACCTTACCTGGGCTAGAATGCTAGTGGACCGGCAGTGAAAGCTGTCTTTGTAGCAATACACCGCTAGTAAGGTGCTGCATGGCTGTCGTCAGCTCGTGCCGTGAGGTGTTGGGTTAAGTCCCG	x27F_bac_PacBio.ASV2457	High	5.85	1.394291e-02	66.250
k__Bacteria	Topsoil	2022	p__Verrucomicrobiota	c__Verrucomicrobiae	o__Pedosphaerales	f__Pedosphaeraceae	g__unidentified	s__unidentified	f__Pedosphaeraceae sp ASV1186	GTAGTCCTAGCTGTAAACGGTGCACGTTTGCTGTAAGAGGAATCGACCCCTTTTGTGGCGAAGCTAACGCGCTAAACGTGCCGCCTGGGGAGTACGGTCGCAAGATTAAAACTCAAAGAAATTGACGGGGGCCTGCACAAGCGGTGGAGTATGTGGCTTAATTCGATGCAACGCGAAGAACCTTACCTGGCCTTGACATGCACGTAGTAGGAGCCTGAAAGGGTAACGAACCCGCAAGGGAAGCGTGCACAGGTGCTGCATGGCTGTCGTCAGCTCGTGTCGTGAGATGTTGGGTTAAGTCCCG		High	3.69	5.835188e-02	71.250
k__Bacteria	Topsoil	2022	p__Deinococcota	c__Deinococci	o__Deinococcales	f__Trueperaceae	g__Truepera	s__unidentified	g__Truepera sp ASV1188	GTAGTCCACACCCTAAACGATGCATACTTGGTGTCGGCCCGTTGGGGTCGGTGCCGGAGCTAACGTGTTAAGTATGCCGCCTGGGAAGTACGGCCGCAAGGTTGAAACTCAAAGGAATTGACGGGGACCCGCACAAGCGGTGGAGCATGTGATTTAATTCGATGCAACGCGAAGAACCTTACCAGGTCTTGACATTGATAGAATCCCCTAGAAATAGGGGAGTGCCCGCAAGGGAGCTTGAAAACAGGTGCTGCATGGCTGTCGTCAGCTCGTGTCGTGAGATGTTCGGTTAAGTCCGG		Low	4.75	2.801961e-02	33.125
k__Bacteria	Topsoil	2022	p__Actinobacteriota	c__Actinobacteria	o__Micrococcales	f__Micrococcaceae	g__unidentified	s__unidentified	f__Micrococcaceae sp ASV1212	GTAGTCCATGCCGTAAACGTTGGGCACTAGGTGTGGGGGACATTCCACGTTTTCCGCGCCGTAGCTAACGCATTAAGTGCCCCGCCTGGGGAGTACGGCCGCAAGGCTAAAACTCAAAGGAATTGACGGGGGCCCGCACAAGCGGCGGAGCATGCGGATTAATTCGATGCAACGCGAAGAACCTTACCAAGGCTTGACATGGACCGGTAACACCTGGAAACAGGTGCCCCGCTTGCGGTCGGTTCACAGGTGGTGCATGGTTGTCGTCAGCTCGTGTCGTGAGATGTTGGGTTAAGTCCCG		Low	3.75	1.619824e-02	18.125
k__Bacteria	Topsoil	2022	p__Proteobacteria	c__Alphaproteobacteria	o__Acetobacterales	f__Acetobacteraceae	g__unidentified	s__unidentified	f__Acetobacteraceae sp ASV1223	GTAGTCCACGCCGTAAACGATGTGCGCTGGATGTTGGGTGGCCTAGCCACTCAGTGTCGTAGCTAACGCGGTAAGCGCACCGCCTGGGGAGTACGGCCGCAAGGTTGAAACTCAAAGGAATTGACGGGGGCCCGCACAAGCGGTGGAGCATGTGGTTTAATTCGAAGCAACGCGCAGAACCTTACCAGCCCTTGACATGGGCAGGTCTGGCCGAGAGATCGGCCTTCCCCGCAAGGGGCCTGCTGCACAGGTGCTGCATGGCTGTCGTCAGCTCGTGTCGTGAGATGTTGGGTTAAGTCCCG		Low	4.6	9.155110e-03	70.000
k__Bacteria	Topsoil	2022	p__Actinobacteriota	c__Actinobacteria	o__Pseudonocardiales	f__Pseudonocardiaceae	g__Pseudonocardia	s__unidentified	g__Pseudonocardia sp ASV1224	GTAGTCCACGCCGTAAACGTTGGGCGCTAGGTGTGGGGGCCATTCCACGGTCTCTGTGCCGTAGCTAACGCATTAAGCGCCCCGCCTGGGGAGTACGGCCGCAAGGCTAAAACTCAAAGGAATTGACGGGGGCCCGCACAAGCGGCGGAGCATGTGGATTAATTCGATGCAACGCGAAGAACCTTACCTGGGTTTGACATGCGCCAGACGCGTTCAGAGATGGGCGTTCCCTTGTGGTTGGTGTGCAGGTGGTGCATGGCTGTCGTCAGCTCGTGTCGTGAGATGTTGGGTTAAGTCCCG		High	4.25	2.107204e-02	66.250
k__Bacteria	Topsoil	2022	p__Proteobacteria	c__Gammaproteobacteria	o__Burkholderiales	f__Oxalobacteraceae	g__unidentified	s__unidentified	f__Oxalobacteraceae sp ASV1227	GTAGTCCACGCCCTAAACGATGTCTACTAGTTGTCGGGTTTTAATTAACTTGGTAACGCAGCTAACGCGTGAAGTAGACCGCCTGGGGAGTACGGTCGCAAGATTAAAACTCAAAGGAATTGACGGGGACCCGCACAAGCGGTGGATGATGTGGATTAATTCGATGCAACGCGAAAAACCTTACCTACCCTTGACATGGCAGGAATCCCGGAGAGATTTGGGAGTGCTCGAAAGAGAACCTGCACACAGGTGCTGCATGGCTGTCGTCAGCTCGTGTCGTGAGATGTTGGGTTAAGTCCCG		Low	4.88	4.342466e-02	85.625
k__Bacteria	Topsoil	2022	p__Bacteroidota	c__Bacteroidia	o__Chitinophagales	f__Chitinophagaceae	g__Edaphobaculum	s__unidentified	g__Edaphobaculum sp ASV1229	GTAGTCCACGCCCTAAACGATGATTACTCGACGTTGGCGATACACTGATCAGCGTCCAAGCGAAAGCATTAAGTAATCCACCTGGGAAGTACGTTCGCAAGAATGAAACTCAAAGGAATTGACGGGGGTCCGCACAAGCGGTGGAGCATGTGGTTTAATTCGATGATACGCGAGGAACCTTACCTGGGCTAGAATGCAGTCTGACCGCTGGTGAAAGCCAGTTTTGTAGCAATACACAGATTGTAAGGTGCTGCATGGCCGTCGTCAGCTCGTGCCGTGAGGTGTTGGGTTAAGTCCCG		High	5.6	2.596496e-02	77.500
k__Bacteria	Topsoil	2022	p__Nitrospirota	c__Nitrospiria	o__Nitrospirales	f__Nitrospiraceae	g__Nitrospira	s__unidentified	g__Nitrospira sp ASV1231	GTAGTCCACGCCTTAAACGATGGATACTAAGTGTCGGCGGGTTACCGCCGGTGCCGCAGCTAACGCAGTAAGTATCCCGCCTGGGAAGTACGGCCGCAAGGTTGAAACTCAAAGGAATTGACGGGGGCCCGCACAAGCGGTGGAGCATGTGGTTTAATTCGACGCAACGCGAAGAACCTTACCCAGGCTGGACATGCAGGTAGTAGGAGGGTGAAAGCCCAACGAGGTAGCAATACCAGCCTGCTCAGGTGCTGCATGGCTGTCGTCAGCTCGTGCCGTGAGGTGTTGGGTTAAGTCCCG		Low	5.47	3.663955e-02	73.125
k__Bacteria	Topsoil	2022	p__Actinobacteriota	c__Actinobacteria	o__Micrococcales	f__Micrococcaceae	g__Pseudarthrobacter	s__Pseudarthrobacter equi	s__Pseudarthrobacter equi ASV1234	GTAGTCCATGCCGTAAACGTTGGGCACTAGGTGTGGGGGACATTCCACGTTTTCCGCGCCGTAGCTAACGCATTAAGTGCCCCGCCTGGGGAGTACGGCCGCAAGGCTAAAACTCAAAGGAATTGACGGGGGCCCGCACAAGCGGCGGAGCATGCGGATTAATTCGATGCAACGCGAAGAACCTTACCAAGGCTTGACATGAACCGGTAACGCCTGGAAACAGGTGCCCCACTTTGTGGTCGGTTTACAGGTGGTGCATGGTTGTCGTCAGCTCGTGTCGTGAGATGTTGGGTTAAGTCCCG	x27F_bac_PacBio.ASV343_x27F_bac_PacBio.ASV261_x27F_bac_PacBio.ASV377_x27F_bac_PacBio.ASV382	Low	5.29	2.342294e-02	50.625
k__Bacteria	Topsoil	2022	p__Chloroflexi	c__Dehalococcoidia	o__S085	f__unidentified	g__unidentified	s__unidentified	o__S085 sp ASV1262	GTAGTCCACGCCGTAAACTATGAACACTAGGTGTGGGGGGTATCGACCCCCTCCGTGCCGAAGCTAACGCAATAAGTGTTCCGCCTGGGGAGTACGGCCGCAAGGCTAAAACTCAAAGGAATTGACGGGGGCCCGCACAAGCAGCGGAGCGTGCGGTTTAATTCGTCGCAACGCGAAGAACCTTACCAAGGCTTGACATGCTAGTGGTACCGAACCGAAAGGTGAGGGACCCTTCGGGGAGCTAGCACAGGTGCTGCATGGCTGTCGTCAGCTCGTGCCGTGAGGTGTTGGGTTAAGTCCCG		Low	3.12	3.244426e-02	59.375
k__Bacteria	Topsoil	2022	p__Actinobacteriota	c__Thermoleophilia	o__Gaiellales	f__unidentified	g__unidentified	s__unidentified	o__Gaiellales sp ASV1265	GTAGTCCACGCCGTAAACGATGGGTGCTAGGTGTGGGTGGTGTCGACTCCATCCGTGCCGAAGCTAACGCATTAAGCACCCCGCCTGGGGAGTACGGCCGCAAGGCTAAAACTCAAAGGAATTGACGGGGGCCCGCACAAGCAGCGGAGCATGTGGTTTAATTCGACGCGACGCGAAGAACCTTACCAGGGCTTGACATGCACGGGAAAACCGTAGAAATACGGTCCTCCTTCGGGACTCGTGCACAGGTGGTGCATGGCTGTCGTCAGCTCGTGTCGTGAGATGTTGGGTTAAGTCCCG		Low	3.82	4.263147e-02	16.250
k__Bacteria	Topsoil	2022	p__Proteobacteria	c__Alphaproteobacteria	o__Sphingomonadales	f__Sphingomonadaceae	g__unidentified	s__unidentified	f__Sphingomonadaceae sp ASV1270	GTAGTCCACGCCGTAAACGATGATAACTAGCTGTCCGGGCACTTGGTGCTTGGGTGGCGCAGCTAACGCATTAAGTTATCCGCCTGGGGAGTACGGTCGCAAGATTAAAACTCAAAGGAATTGACGGGGGCCTGCACAAGCGGTGGAGCATGTGGTTTAATTCGAAGCAACGCGCAGAACCTTACCAGCCTTTGACATCCTGGTCGCGGATTAGAGAGATCTTTTCCTTCAGTTCGGCTGGACCAGTGACAGGTGCTGCATGGCTGTCGTCAGCTCGTGTCGTGAGATGTTGGGTTAAGTCCCG		High	4.54	3.749964e-02	86.250
k__Bacteria	Topsoil	2022	p__Actinobacteriota	c__Actinobacteria	o__Frankiales	f__Nakamurellaceae	g__Nakamurella	s__unidentified	g__Nakamurella sp ASV1272	GTAGTCCACGCCGTAAACGGTGGGCGCTAGGTGTGGGGACCTTCCACGGTCTCTGTGCCGCAGCTAACGCATTAAGCGCCCCGCCTGGGGAGTACGGCCGCAAGGCTAAAACTCAAAGGAATTGACGGGGGCCCGCACAAGCGGCGGAGCATGCTGATTAATTCGATGCAACGCGAAGAACCTTACCAAGGCTTGACATACACCGGAAACTTCCAGAAATGGTTGCCCCGCAAGGTCGGTGTACAGGTGGTGCATGGTTGTCGTCAGCTCGTGTCGTGAGATGTTGGGTTAAGTCCCG		High	3.91	2.512399e-02	66.875
k__Bacteria	Topsoil	2022	p__Proteobacteria	c__Alphaproteobacteria	o__unidentified	f__unidentified	g__unidentified	s__unidentified	c__Alphaproteobacteria sp ASV1271	GTAGTCCACGCCGTAAACGATGAGTGCTAGACGTTGGGGAGCCTAGCTTTCCGGTGTCGCAGCTAACGCATTAAGCACTCCGCCTGGGGAGTACGGCCGCAAGGTTAAAACTCAAAGGAATTGACGGGGGCCCGCACAAGCGGTGGAGCATGTGGTTTAATTCGAAGCAACGCGCAGAACCTTACCAGCCCTTGACATGGGCGTCGCGAGCCTGGGAGACCGGGTTCTTCAGTTCGGCTGGACGCCACACAGGTGCTGCATGGCTGTCGTCAGCTCGTGTCGTGAGATGTTGGGTTAAGTCCCG		High	6.49	6.670425e-03	24.375
k__Bacteria	Topsoil	2022	p__Acidobacteriota	c__Thermoanaerobaculia	o__Thermoanaerobaculales	f__Thermoanaerobaculaceae	g__Subgroup_10	s__unidentified	g__Subgroup_10 sp ASV1273	GTAGTCCACGCTGTAAACGATGGGTGCTCGGTGTCGCGGGTATCGACCCCTGCGGTGCCTTAGCTAACGCGTTAAGCACCCCGCCTGGGGAGTACGGTCGCAAGGCTGAAACTCAAAGGAATTGACGGGGGCCCGCACAAGCGGTGGAGCATGTGGTTTAATTCGATGCAACGCGAAGAACCTTACCTGGGCTTGAACTGTGGTGGACCGTCTTGGAAACAAGGCTTCTCCTTCGGGAGCCGCCATAGAGGTGCTGCATGGCTGTCGTCAGCTCGTGTCGTGAGATGTTGGGTTAAGTCCCG		High	2.36	2.671993e-02	63.125
k__Bacteria	Topsoil	2022	p__Proteobacteria	c__Alphaproteobacteria	o__Rhizobiales	f__Beijerinckiaceae	g__Microvirga	s__unidentified	g__Microvirga sp ASV1276	GTAGTCCACGCCGTAAACGATGAATGCCAGCCGTTGGCGAGCTTGCTCGTCAGTGGCGCAGCTAACGCTTTAAGCATTCCGCCTGGGGAGTACGGTCGCAAGATTAAAACTCAAAGGAATTGACGGGGGCCCGCACAAGCGGTGGAGCATGTGGTTTAATTCGAAGCAACGCGCAGAACCTTACCAGCCTTTGACATGTCCCGTATGAGGAGTGGAGACACACCTCTTCAGTTCGGCTGGCGGGAACACAGGTGCTGCATGGCTGTCGTCAGCTCGTGTCGTGAGATGTTGGGTTAAGTCCCG		Low	4.33	1.734502e-02	26.875
k__Bacteria	Topsoil	2022	p__Bacteroidota	c__Bacteroidia	o__Chitinophagales	f__Chitinophagaceae	g__Ferruginibacter	s__unidentified	g__Ferruginibacter sp ASV1280	GTAGTCCACGCCCTAAACGATGGATACTCGACATTAGCGATATACAGTTAGTGTCTGAGCGAAAGCATTAAGTATCCCACCTGGGAAGTACGATCGCAAGATTGAAACTCAAATGAATTGACGGGGGTCCGCACAAGCGGTGGAGCATGTGGTTTAATTCGATGATACGCGAGGAACCTTACCTGGGCTAGAATGCGGTTTGACCGTAGGTGAAAGCTTATTTTGTAGCAATACACAGATCGTAAGGTGCTGCATGGCTGTCGTCAGCTCGTGCCGTGAGGTGTTGGGTTAAGTCCCG		High	4.01	3.592282e-02	88.125
k__Bacteria	Topsoil	2022	p__Acidobacteriota	c__Blastocatellia	o__Pyrinomonadales	f__Pyrinomonadaceae	g__RB41	s__unidentified	g__RB41 sp ASV1281	GTAGTCCTAGCCTTAAACGATGAATGCTTGGTGTCTGGGGTTTTATAGTCCCCGGGTGCCGTCGCTAACGCTTTAAGCATTCCGCCTGGGGAGTACGGTCGCAAGACTGAAACTCAAAGGAATTGACGGGGACCCGCACAAGCGGTGGAGCATGTGGTTTAATTCGACGCAACGCGAAGAACCTTACCTGGGCTAGAATGCCTTCGACAGCCGTAGAGATACGGTCTCTTGGGTAAAACCAAGCGAAGTGCAAGGTGCTGCATGGCTGTCGTCAGCTCGTGTCGTGAGATGTTGGGTTAAGTCCCG		High	3.19	4.408405e-02	73.750
k__Bacteria	Topsoil	2022	p__Chloroflexi	c__unidentified	o__unidentified	f__unidentified	g__unidentified	s__unidentified	p__Chloroflexi sp ASV1282	GTAGTCCACGCCGTAAACGATGACCACTAGATGTGGGGGGTATCGACCCCCTCCGCGTCGGAGCTAACGCGATAAGTGGTCCGCCTGGGGAGTACGGCCGCAAGGCTAAAACTCAAAGGAATTGACGGGGGCCCGCACAAGCAGCGGAGCGTGTGGTTTAATTCGATGCAACGCGAAGAACCTTACCTGGGTTAAATTTGCCAGGACCGCCTCGGAAACGGGGTTTCCCTTCGGGGCCTGGTGGACGGTGCTGCACGGCTGTCGTCAGCTCGTGCCGTGAGGTGTTGGGTTAAGTCCCG		Low	3.15	1.952389e-02	31.875
k__Bacteria	Topsoil	2022	p__Gemmatimonadota	c__Gemmatimonadetes	o__Gemmatimonadales	f__Gemmatimonadaceae	g__Gemmatimonas	s__unidentified	g__Gemmatimonas sp ASV1293	GTAGTCCACGCCGTAAACGATGGGCACTAGATGCTTGGGGGAGCGACCCTCTGAGTGTCGGCGCTAACGCATTAAGTGCCCCGCCTGGGGAGTACGGCCGCAAGGCTGAAACTCAAAGGAATTGACGGGGGCCCGCACAAGCGGTGGAGCATGTGGTTTAATTCGACGCAACGCGAAGAACCTTACCTAGGCTTGACATGCACGGGAAACCTCTGAGAAACCAGAGGCCCTCTTCGGAGTCCGTGCACAGGTGCTGCATGGCTGTCGTCAGCTCGTGTCGTGAGATGTTGGGTTAAGTCCCG		High	3.91	3.588459e-02	65.000
k__Bacteria	Topsoil	2022	p__Actinobacteriota	c__Acidimicrobiia	o__Microtrichales	f__unidentified	g__unidentified	s__unidentified	o__Microtrichales sp ASV1297	GTAGTCCACGCCGTAAACGTTGGGCACTAGGTGTGGGTCGTTATCAACGCGATCCGTGCCGTAGCTAACGCATTAAGTGCCCCGCCTGGGGAGTACGGCCGCAAGGCTAAAACTCAAAGGAATTGACGGGGGCCCGCACAAGCGGCGGAGCATGTTGCTTAATTCGAGGCAACGCGAAGAACCTTACCTGGGCTTGACATGTAGGGAAAAGCCGTAGAGATACGGTGTCCTTCGGGGCCCTACACAGGTGGTGCATGGCTGTCGTCAGCTCGTGTCGTGAGATGTTGGGTTAAGTCCCG		High	3.79	3.624774e-02	45.625
k__Bacteria	Topsoil	2022	p__Gemmatimonadota	c__Gemmatimonadetes	o__Gemmatimonadales	f__Gemmatimonadaceae	g__Gemmatimonas	s__unidentified	g__Gemmatimonas sp ASV1312	GTAGTCCACGCCGTAAACGATGGGCACTAGATGCTTGGGGGAGCGACCCCCTGAGTGTCGACGCTAACGCATTAAGTGCCCCGCCTGGGGAGTACGGCCGCAAGGCTGAAACTCAAAGGAATTGACGGGGGCCCGCACAAGCGGTGGAGCATGTGGTTTAATTCGACGCAACGCGAAGAACCTTACCTAGGCTTGACATAGCCGAGAAAGCCTCCAGAAACGGAGGCCCCTCTTCGGAGTTCGGTTACAGGTGCTGCATGGCTGTCGTCAGCTCGTGTCGTGAGATGTTGGGTTAAGTCCCG		High	3	3.616173e-02	82.500
k__Bacteria	Topsoil	2022	p__Actinobacteriota	c__Actinobacteria	o__unidentified	f__unidentified	g__unidentified	s__unidentified	c__Actinobacteria sp ASV1326	GTAGTCCACGCTGTAAACGTTGGGCGCTAGGTGTGGGACGCATTCCACGTGTTCTGTGCCGTAGCTAACGCATTAAGCGCCCCGCCTGGGGAGTACGGCCGCAAGGCTAAAACTCAAAGGAATTGACGGGGGCCCGCACAAGCGGCGGAGCATGCGGATTAATTCGATGCAACGCGAAGAACCTTACCTGGGTTTGACATGCACGGTGTACCCGTAGAGATGCGGGGTCCCTTTGGGGTCGTGCACAGGTGGTGCATGGCTGTCGTCAGCTCGTGTCGTGAGATGTTGGGTTAAGTCCCG		Low	4.83	3.391596e-02	16.250
k__Bacteria	Topsoil	2022	p__Bacteroidota	c__Bacteroidia	o__Chitinophagales	f__Chitinophagaceae	g__Ferruginibacter	s__unidentified	g__Ferruginibacter sp ASV1333	GTAGTCCACGCCCTAAACGATGGATACTCGACATTAGCGATACACAGTTAGTGTCTGAGCGAAAGCATTAAGTATCCCACCTGGGAAGTACGATCGCAAGATTGAAACTCAAAGGAATTGACGGGGGTCCGCACAAGCGGTGGAGCATGTGGTTTAATTCGATGATACGCGAGGAACCTTACCTGGGCTAGAATGCTGGGAGACCGTAGGTGAAAGCTTACTTTGTAGCAATACACTGCCAGTAAGGTGCTGCATGGCTGTCGTCAGCTCGTGCCGTGAGGTGTTGGGTTAAGTCCCG		High	4.7	2.683460e-02	75.000
k__Bacteria	Topsoil	2022	p__Gemmatimonadota	c__Gemmatimonadetes	o__Gemmatimonadales	f__Gemmatimonadaceae	g__Gemmatimonas	s__unidentified	g__Gemmatimonas sp ASV1342	GTAGTCCACGCCGTAAACGATGGGCACTAGGCGCTTGGGGGAGCGACCCCCCGAGGGCCGGCGCTAACGCATTAAGTGCCCCGCCTGGGGAGTACGGCCGCAAGGCTGAAACTCAAAGGAATTGACGGGGGCCCGCACAAGCGGTGGAGCATGTGGTTTAATTCGACGCAACGCGAAGAACCTTACCTAGGCTTGACATACACGGGAAACCTCGGAGAAACCCGAGGCCCTCTTCGGAGCCCGTGCACAGGTGCTGCATGGCTGTCGTCAGCTCGTGTCGTGAGATGTTGGGTTAAGTCCCG		Low	5.07	2.894659e-02	18.125
k__Bacteria	Topsoil	2022	p__Bacteroidota	c__Bacteroidia	o__Chitinophagales	f__Chitinophagaceae	g__Terrimonas	s__unidentified	g__Terrimonas sp ASV1344	GTAGTCCACGCCCTAAACTATGGATACTCGACATACGCGATACACTGTGTGTGTCTGAGCGAAAGCATTAAGTATCCCACCTGGGAAGTACGATCGCAAGATTGAAACTCAAAGGAATTGGCGGGGGTCCGCACAAGCGGTGGAGCATGTGGTTTAATTCGATGATACGCGAGGAACCTTACCTGGGCTAGAATGTCAGTGGACCGTGGGTGAAAGCTCATTTTGTAGCAATACACCGCTGATAAGGTGCTGCATGGCTGTCGTCAGCTCGTGCCGTGAGGTGTTGGGTTAAGTCCCG		High	6.8	6.675203e-02	91.250
k__Bacteria	Topsoil	2022	p__Acidobacteriota	c__Blastocatellia	o__Pyrinomonadales	f__Pyrinomonadaceae	g__RB41	s__unidentified	g__RB41 sp ASV1349	GTAGTCCTAGCCTTAAACGATGAATGCTTGGTGTCTGGGGTTTTATAGTCCCCGGGTGCCGTCGCTAACGCTTTAAGCATTCCGCCTGGGGAGTACGGTCGCAAGACTGAAACTCAAAGGAATTGACGGGGACCCGCACAAGCGGTGGAGCATGTGGTTTAATTCGACGCAACGCGAAGAACCTTACCTGGGCTAGAATGCCTCTGACCGCCCTAGAGATAGGGCTTCCTGGGTAAAACCAGGCAGAGTGCAAGGTGCTGCATGGCTGTCGTCAGCTCGTGTCGTGAGATGTTGGGTTAAGTCCCG		Low	4.88	3.920069e-02	83.750
k__Bacteria	Topsoil	2022	p__Actinobacteriota	c__Actinobacteria	o__Micrococcales	f__Micrococcaceae	g__Arthrobacter	s__Arthrobacter globiformis	s__Arthrobacter globiformis ASV1353	GTAGTCCATGCCGTAAACGTTGGGCACTAGGTGTGGGGGACATTCCACGTTTTCCGCGCCGTAGCTAACGCATTAAGTGCCCCGCCTGGGGAGTACGGCCGCAAGGCTAAAACTCAAAGGAATTGACGGGGGCCCGCACAAGCGGCGGAGCATGCGGATTAATTCGATGCAACGCGAAGAACCTTACCAAGGCTTGACATGGACTAGACCGCCGCAGAGATGTGGTTTCCCCTTTGGGGCTGGTTCACAGGTGGTGCATGGTTGTCGTCAGCTCGTGTCGTGAGATGTTGGGTTAAGTCCCG		Low	5.11	3.374394e-02	10.000
k__Bacteria	Topsoil	2022	p__Proteobacteria	c__Gammaproteobacteria	o__Burkholderiales	f__Nitrosomonadaceae	g__mle1-7	s__unidentified	g__mle1-7 sp ASV1354	GTAGTCCACGCCCTAAACGATGTCAACTGGTTGTTGGTGGGGTTAAACCCATTAGTAACGAAGCTAACGCGTGAAGTTGACCGCCTGGGGAGTACGGCCGCAAGGTTAAAACTCAAAGGAATTGACGGGGACCCGCACAAGCGGTGGATGATGTGGATTAATTCGATGCAACGCGAAGAACCTTACCTACCCTTGACATGCCAGGAAGCCCGCTGAGAGGTGGGTGTGCCCGAAAGGGAGCCTGGACACAGGTGCTGCATGGCTGTCGTCAGCTCGTGTCGTGAGATGTTGGGTTAAGTCCCG		Low	4.89	2.915683e-02	78.750
k__Bacteria	Topsoil	2022	p__Actinobacteriota	c__Actinobacteria	o__Corynebacteriales	f__Mycobacteriaceae	g__Mycobacterium	s__unidentified	g__Mycobacterium sp ASV1358	GTAGTCCACGCCGTAAACGGTGGGTACTAGGTGTGGGTTTCCTTCCTTGGGATCCGTGCCGTAGCTAACGCATTAAGTACCCCGCCTGGGGAGTACGGCCGCAAGGCTAAAACTCAAAGAAATTGACGGGGGCCCGCACAAGCGGCGGAGCATGTGGATTAATTCGATGCAACGCGAAGAACCTTACCTGGGTTTGACATGCACAGGACGCCGGTAGAGATATCGGTTCCCTTGTGGCCTGTGTGCAGGTGGTGCATGGCTGTCGTCAGCTCGTGTCGTGAGATGTTGGGTTAAGTCCCG		High	7.17	4.385470e-02	41.250
k__Bacteria	Topsoil	2022	p__Actinobacteriota	c__Thermoleophilia	o__unidentified	f__unidentified	g__unidentified	s__unidentified	c__Thermoleophilia sp ASV1360	GTAGTCCACGCCGTAAACGATGGGCACTAGGTGTGGGAGGTGTCGACTCCTCCTGTGCCGAAGCTAACGCATTAAGTGCCCCGCCTGGGGAGTACGGCCGCAAGGCTAAAACTCAAAGGAATTGACGGGGACCCGCACAAGCAGCGGAGCATGTGGTTCAATTCGACGCAACGCGAAGAACCTTACCTGGGCTTGACATGTAGGTGACAGCCGTGGAAACACGGTCTCCCTTCGGGGCACTTACACAGGTGGTGCATGGCTGTCGTCAGCTCGTGCCGTGAGGTGTTGGGTTAAGTCCCG		High	5.29	2.686327e-02	69.375
k__Bacteria	Topsoil	2022	p__Bacteroidota	c__Bacteroidia	o__Chitinophagales	f__Chitinophagaceae	g__unidentified	s__unidentified	f__Chitinophagaceae sp ASV1364	GTAGTCCACGCCCTAAACGATGGATACTCGACATCAGCGATACACTGTTGGTGTCTGAGCGAAAGCATTAAGTATCCCACCTGGGAAGTACGACCGCAAGGTTGAAACTCAAAGGAATTGACGGGGGTCCGCACAAGCGGTGGAGCATGTGGTTTAATTCGATGATACGCGAGGAACCTTACCTGGGCTAGAATGTAGTCTGACCGTGGGTGAAAGCTCATTTTGTAGCAATACACAGATTATAAGGTGCTGCATGGCTGTCGTCAGCTCGTGCCGTGAGGTGTTGGGTTAAGTCCCG		High	5.24	3.219579e-02	80.625
k__Bacteria	Topsoil	2022	p__Proteobacteria	c__Alphaproteobacteria	o__Sphingomonadales	f__Sphingomonadaceae	g__Ellin6055	s__unidentified	g__Ellin6055 sp ASV1365	GTAGTCCACGCCGTAAACGATGATGACTAGCTGTCGGGGGCCATGGGCTTTCGGTGGCGCAGCTAACGCATTAAGTCATCCGCCTGGGGAGTACGGCCGCAAGGTTAAAACTCAAAGAAATTGACGGGGGCCTGCACAAGCGGTGGAGCATGTGGTTTAATTCGAAGCAACGCGCAGAACCTTACCAGCGTTTGACATCCCGGTCGCGGTTTCCAGAGATGGATTCCTTCAGTTCGGCTGGACCGGTGACAGGTGCTGCATGGCTGTCGTCAGCTCGTGTCGTGAGATGTTGGGTTAAGTCCCG		High	3.76	3.312277e-02	66.250
k__Bacteria	Topsoil	2022	p__Bacteroidota	c__Bacteroidia	o__Cytophagales	f__Microscillaceae	g__Chryseolinea	s__unidentified	g__Chryseolinea sp ASV1368	GTAGTCCACACTGTAAACGTTGATTACTCGCTGTGTGCGATATACAGTACGCGGCCAAGCGAAAGCGCTAAGTAATCCACCTGGGGAGTACGCCGGCAACGGTGAAACTCAAAGGAATTGACGGGGGTCCGCACAAGCGGTGGAGCATGTGGTTTAATTCGATGATACGCGAGGAACCTTACCTGGACTAGAATGCCCTTGATTGGTGCAGAGATGTATCGTTCCGCAAGGACAAGGAGCAAGGTGCTGCATGGCCGTCGTCAGCTCGTGCCGTGAGGTGTTGGGTTAAGTCCCG		High	4.87	2.163588e-02	73.125
k__Bacteria	Topsoil	2022	p__Gemmatimonadota	c__Gemmatimonadetes	o__Gemmatimonadales	f__Gemmatimonadaceae	g__unidentified	s__unidentified	f__Gemmatimonadaceae sp ASV1374	GTAGTCCACGCCGTAAACGATGGGTACTAGGCGCCGGGGGGAGCGACCCCTTCGGTGCCGTCGCTAACGCAATAAGTACCCCGCCTGGGGAGTACGGCCGCAAGGCTGAAACTCAAAGGAATTGACGGGGGCCCGCACAAGCGGTGGAGCATGTGGTTTAATTCGAAGCAACGCGAAGAACCTTACCTGGGCTTGACATGCACGGGAAAGCCGGTGGAAACATCGGCCCCTCTTCGGAGTCCGTGCACAGGTGCTGCATGGCTGTCGTCAGCTCGTGTCGTGAGATGTTGGGTTAAGTCCCG		Low	3.49	3.501495e-02	69.375
k__Bacteria	Topsoil	2022	p__Firmicutes	c__Clostridia	o__Clostridiales	f__Clostridiaceae	g__Clostridium_sensu_stricto_1	s__unidentified	g__Clostridium_sensu_stricto_1 sp ASV1376	GTAGTCCACGCCGTAAACGATGAATACTAGGTGTGGGGGTTGTCATGACCTCCGTGCCGCCGCTAACGCATTAAGTATTCCGCCTGGGGAGTACGGTCGCAAGATTAAAACTCAAAGGAATTGACGGGGGCCCGCACAAGCAGCGGAGCATGTGGTTTAATTCGAAGCAACGCGAAGAACCTTACCTAGACTTGACATCTCCTGAATTACTCTTAATCGAGGAAGCCTTTCGGGGCAGGAAGACAGGTGGTGCATGGTTGTCGTCAGCTCGTGTCGTGAGATGTTGGGTTAAGTCCCG		Low	4.13	3.277874e-02	72.500
k__Bacteria	Topsoil	2022	p__Actinobacteriota	c__Actinobacteria	o__Frankiales	f__Nakamurellaceae	g__Nakamurella	s__unidentified	g__Nakamurella sp ASV1380	GTAGTCCACGCCGTAAACGGTGGGCGCTAGGTGTGGGGGACTTCCACGTCTTCTGTGCCGCAGCTAACGCATTAAGCGCCCCGCCTGGGGAGTACGGCCGCAAGGCTAAAACTCAAAGGAATTGACGGGGGCCCGCACAAGCGGCGGAGCATGCTGATTAATTCGATGCAACGCGAAGAACCTTACCAAGGCTTGACATACACCGGAAACTTCCAGAAATGGTTGCCCCGCAAGGTCGGTGTACAGGTGGTGCATGGTTGTCGTCAGCTCGTGTCGTGAGATGTTGGGTTAAGTCCCG		Low	3.81	1.312105e-02	51.250
k__Bacteria	Topsoil	2022	p__Actinobacteriota	c__Actinobacteria	o__Micromonosporales	f__Micromonosporaceae	g__Micromonospora	s__unidentified	g__Micromonospora sp ASV1379	GTAGTCCACGCTGTAAACGTTGGGCGCTAGGTGTGGGGGGCCTCTCCGGTTCCCTGTGCCGCAGCTAACGCATTAAGCGCCCCGCCTGGGGAGTACGGCCGCAAGGCTAAAACTCAAAGGAATTGACGGGGGCCCGCACAAGCGGCGGAGCATGCGGATTAATTCGATGCAACGCGAAGAACCTTACCTGGGTTTGACATGGCCGCAAAACCGGCAGAGATGTCGGGTCCTTCGGGGGCGGTCACAGGTGGTGCATGGCTGTCGTCAGCTCGTGTCGTGAGATGTTGGGTTAAGTCCCG		Low	4.08	2.430214e-02	71.875
k__Bacteria	Topsoil	2022	p__Chloroflexi	c__Chloroflexia	o__Thermomicrobiales	f__AKYG1722	g__unidentified	s__unidentified	f__AKYG1722 sp ASV1414	GTAGTCCACGCAGTAAACGATGGGTACTAGGTGTGGCGGGAGTTGACCCCTGCCGTGCCGGCGCTAACGCAGTAAGTACCCCGCCTGGGGAGTACGGCCGCAAGGCTAAAACTCAAAGGAATTGACGGGGGCCCGCACAAGCAGCGGAGCGTGTGGTTTAATTCGACGCAACGCGCAACACCTTACCACGGTTTGACATCCACCGAACCTGCCTGAAAGGGCGGGGTGCCTTCGGGAGCGGTGAGACAGGTGCTGCATGGCTGTCGTCAGCTCGTGTCGTGAGATGTTGGGTTAAGTCCCG		Low	3.53	1.957168e-02	64.375
k__Bacteria	Topsoil	2022	p__Proteobacteria	c__Gammaproteobacteria	o__Burkholderiales	f__Oxalobacteraceae	g__Massilia	s__unidentified	g__Massilia sp ASV1425	GTAGTCCACGCCCTAAACGATGTCTACTAGTTGTCGGGTTTTAATTAACTTGGTAACGCAGCTAACGCGTGAAGTAGACCGCCTGGGGAGTACGGTCGCAAGATTAAAACTCAAAGGAATTGACGGGGACCCGCACAAGCGGTGGATGATGTGGATTAATTCGATGCAACGCGAAAAACCTTACCTACCCTTGACATGTCAGGAATCCTGGAGAGATCTAGGAGTGCCCGAAAGGGAACCTGAACACAGGTGCTGCATGGCTGTCGTCAGCTCGTGTCGTGAGATGTTGGGTTAAGTCCCG		Low	4.33	2.520044e-02	82.500
k__Bacteria	Topsoil	2022	p__Chloroflexi	c__Chloroflexia	o__Thermomicrobiales	f__JG30-KF-CM45	g__unidentified	s__unidentified	f__JG30-KF-CM45 sp ASV1440	GTAGTCCACGCAGTAAACGATGCAGACTAGGCGTGGGGGGACTTGACCCCCTCCGTGCCGAAGCCAACGCGTGAAGTCTGCCGCCTGGGGAGTACGGCCGCAAGGCTAAAACTCAAAGGAATTGACGGGGGCCCGCACAAGCGGCGGAGCGTGCGGTTTAATTCGACGCAACGCGTAGAACCTTACCAGGGCTTGACATGCGCCTGCAGAGCCGTGAAAGCGGTTGGCCTTCGAGGGTGGCGCACAGGTGCTGCATGGCTGTCGTCAGCTCGTGTCGTGAGATGTTGGGTTAAGTCCCG		Low	5.73	4.369224e-02	15.000
k__Bacteria	Topsoil	2022	p__RCP2-54	c__unidentified	o__unidentified	f__unidentified	g__unidentified	s__unidentified	p__RCP2-54 sp ASV1458	GTAGTCCACGCTGTAAACGATGGGCACTAGGTGTCCGGGGTATTGACCCCCTGGGTGCCGCAGCTAACGCATTAAGTGCCCCGCCTGGGGAGTACGGTCGCAAGATTAAAACTCAAAGGAATTGACGGGGGCCCGCACAAGCGGTGGAGCATGTGGTTCAATTCGACGCAACGCGAAGAACCTTACCTGGGCTAGACAACAGTGGACCGTCCTAGAAATAGGATTTTCCCTTCGGGGACCGCTGGTTCAGGTGCTGCATGGCTGTCGTCAGCTCGTGCCGTGAGGTGTTGGGTTAAGTCCCG		Low	3.33	2.701618e-02	77.500
k__Bacteria	Topsoil	2022	p__Proteobacteria	c__Gammaproteobacteria	o__Burkholderiales	f__Oxalobacteraceae	g__Noviherbaspirillum	s__unidentified	g__Noviherbaspirillum sp ASV1468	GTAGTCCACGCCCTAAACGATGTCAACTAGTTGTCGGGTCTTAATTGACTTGGTAACGCAGCTAACGCGTGAAGTTGACCGCCTGGGGAGTACGGTCGCAAGATTAAAACTCAAAGGAATTGACGGGGACCCGCACAAGCGGTGGATGATGTGGATTAATTCGATGCAACGCGAAAAACCTTACCTACCCTTGACATGGTCGGAATCCTGGAGAGATCTGGGAGTGCTCGAAAGAGAACCGGCGCACAGGTGCTGCATGGCTGTCGTCAGCTCGTGTCGTGAGATGTTGGGTTAAGTCCCG		Low	3.74	2.254374e-02	88.125
k__Bacteria	Topsoil	2022	p__Actinobacteriota	c__Actinobacteria	o__Propionibacteriales	f__Nocardioidaceae	g__Marmoricola	s__unidentified	g__Marmoricola sp ASV1475	GTAGTCCACACCGTAAACGTTGGGCGCTAGGTGTGGGACTCATTCCACGAGTTCCGTGCCGCAGCTAACGCATTAAGCGCCCCGCCTGGGGAGTACGGCCGCAAGGCTAAAACTCAAAGGAATTGACGGGGGCCCGCACAAGCGGCGGAGCATGCGGATTAATTCGATGCAACGCGAAGAACCTTACCTGGGTTTGACATATGCGAGAACCCTCTAGAGATAGAGGGCTCTTTGGACACTCGCATACAGGTGGTGCATGGCTGTCGTCAGCTCGTGTCGTGAGATGTTGGGTTAAGTCCCG		Low	3.3	1.749792e-02	68.750
k__Bacteria	Topsoil	2022	p__Entotheonellaeota	c__Entotheonellia	o__Entotheonellales	f__Entotheonellaceae	g__unidentified	s__unidentified	f__Entotheonellaceae sp ASV1543	GTAGTCCACGCTGTAAACGATGGGCACTAGGTGCCGGCGGTCTTGATCCCGTCGGTGCCGGCGCTAACGCAGTAAGTGCCCCGCCTGGGGAGTACGGTCGCAAGGCTGAAACTCAAAGGAATTGACGGGGGCCCGCACAAGCGGTGGAGCATGTGGTTTAATTCGACGCAACGCGAAGAACCTTACCTGGGTTTGACATGTGCAGGACAGGTGATGAAAGTCGCCCTCCCTTTGGGGCCTGTGCACAGGTGCTGCATGGCTGTCGTCAGCTCGTGTCGTGAGATGTTGGGTTAAGTCCCG		High	3.49	1.000564e-02	21.250
k__Bacteria	Topsoil	2022	p__Gemmatimonadota	c__Longimicrobia	o__Longimicrobiales	f__Longimicrobiaceae	g__Longimicrobium	s__unidentified	g__Longimicrobium sp ASV1549	GTAGTCCACGCCGTAAACGATGGGCACTAGACGCGGGTGGGATCGACCCCTTCCGTGTCGCAGCTAACGCGCTAAGTGCCCCGCCTGGGGAGTACGGCCGCAAGGCTGAAACTCAAAGGAATTGACGGGGGCCCGCACAAGCGGTGGAGCATGTGGTTTAATTCGAAGCAACGCGAAGAACCTTACCTGGGCTTGACATCTACGAGAAACCCCGGTGAAAGCCGGGGCCCTCTTCGGAGTTCGTAGACAGGTGCTGCATGGCTGTCGTCAGCTCGTGTCGTGAGATGTTGGGTTAAGTCCCG		Low	2.69	1.878804e-02	54.375
k__Bacteria	Topsoil	2022	p__Actinobacteriota	c__Thermoleophilia	o__Gaiellales	f__unidentified	g__unidentified	s__unidentified	o__Gaiellales sp ASV1566	GTAGTCCACGCCGTAAACGATGGGTGCTAGGTGTGGGAGGTGTCGATTCCTTCCGTGCCGAAGCTAACGCATTAAGCACCCCGCCTGGGGAGTACGGTCGCAAGACTAAAACTCAAAGGAATTGACGGGGGCCCGCACAAGCAGCGGAGCATGTTGTTTAATTCGATGCGACGCGAAGAACCTTACCTAGGCTTGACATGTTGTGGAAAACCGTGGAAACACGGTCCCTCTTCGGAGCCGCATCACAGGTGGTGCATGGCTGTCGTCAGCTCGTGTCGTGAGATGTTGGGTTAAGTCCCG		High	4.77	1.750748e-02	51.875
k__Bacteria	Topsoil	2022	p__Proteobacteria	c__Alphaproteobacteria	o__Rhizobiales	f__Hyphomicrobiaceae	g__Pedomicrobium	s__unidentified	g__Pedomicrobium sp ASV1600	GTAGTCCACGCTGTAAACGATGGATGCTAGCCGTCAGCAAGCATGCTTGTTGGTGGCGCAGCTAACGCATTAAGCATCCCGCCTGGGGAGTACGGCCGCAAGGTTAAAACTCAAAGGAATTGACGGGGGCCCGCACAAGCGGTGGAGCATGTGGTTTAATTCGACGCAACGCGAAGAACCTTACCAGCCCTTGACATGTCCGGACGGTTTCCAGAGATGGATTCCTCCTAGCAATAGGTCGGAACACAGGTGCTGCATGGCTGTCGTCAGCTCGTGTCGTGAGATGTTGGGTTAAGTCCCG		High	3.36	2.751311e-02	70.625
k__Bacteria	Topsoil	2022	p__Actinobacteriota	c__Actinobacteria	o__Propionibacteriales	f__Nocardioidaceae	g__Nocardioides	s__Nocardioides tritolerans	s__Nocardioides tritolerans ASV1608	GTAGTCCACACCGTAAACGTTGGGCGCTAGGTGTGGGACCTATTCCATGGGTTCCGTGCCGTAGCTAACGCATTAAGCGCCCCGCCTGGGGAGTACGGCCGCAAGGCTAAAACTCAAAGGAATTGACGGGGGCCCGCACAAGCGGCGGAGCATGCGGATTAATTCGATGCAACGCGAAGAACCTTACCTGGGTTTGACATGCACTGGAAGCATCCAGAGATGGGTGTGCCCTTGTGGCCGGTGCACAGGTGGTGCATGGCTGTCGTCAGCTCGTGTCGTGAGATGTTGGGTTAAGTCCCG		High	4.42	3.131659e-02	63.750
k__Bacteria	Topsoil	2022	p__Proteobacteria	c__Alphaproteobacteria	o__Rhizobiales	f__Xanthobacteraceae	g__unidentified	s__unidentified	f__Xanthobacteraceae sp ASV1615	GTAGTCCACGCCGTAAACGATGAATGCTAGCCGTTGGTGGGTTTACCCTTCAGTGGCGCAGCTAACGCTTTAAGCATTCCGCCTGGGGAGTACGGTCGCAAGATTAAAACTCAAAGGAATTGACGGGGGCCCGCACAAGCGGTGGAGCATGTGGTTTAATTCGACGCAACGCGCAGAACCTTACCAGCCCTTGACATGTCCAGGACCGGTCGCAGAGATGTGACCTTCTCTTCGGAGCCTGGAACACAGGTGCTGCATGGCTGTCGTCAGCTCGTGTCGTGAGATGTTGGGTTAAGTCCCG		High	3.57	2.531512e-02	80.625
k__Bacteria	Topsoil	2022	p__Actinobacteriota	c__Actinobacteria	o__Micrococcales	f__Demequinaceae	g__Demequina	s__unidentified	g__Demequina sp ASV1645	GTAGTCCACGCCGTAAACGGTGGGCACTAGATGTGGGGCTCTTTCCATGAGTTCCGCGTCGCAGCTAACGCATTAAGTGCCCCGCCTGGGGAGTACGGCCGCAAGGCTAAAACTCAAAGGAATTGACGGGGGCCCGCACAAGCGGCGGAGCATGCGGATTAATTCGATGCAACGCGAAGAACCTTACCAAGGCTTGACATATGCCGTTTATCCCTAGAGATAGGGAGTCCTTCGGGGCGGTATACAGGTGGTGCATGGTTGTCGTCAGCTCGTGTCGTGAGATGTTGGGTTAAGTCCCG		High	4.63	3.856996e-02	69.375
k__Bacteria	Topsoil	2022	p__Firmicutes	c__Bacilli	o__Bacillales	f__Planococcaceae	g__Psychrobacillus	s__unidentified	g__Psychrobacillus sp ASV1646	GTAGTCCACGCCGTAAACGATGAGTGCTAAGTGTTAGGGGGTTTCCGCCCCTTAGTGCTGCAGCTAACGCATTAAGCACTCCGCCTGGGGAGTACGGTCGCAAGACTGAAACTCAAAGGAATTGACGGGGGCCCGCACAAGCGGTGGAGCATGTGGTTTAATTCGAAGCAACGCGAAGAACCTTACCAGGTCTTGACATCCCGCTGACCGGCCTAGAGATAGGCTTTTCCCTTCGGGGACAGCGGTGACAGGTGGTGCATGGTTGTCGTCAGCTCGTGTCGTGAGATGTTGGGTTAAGTCCCG		Low	4.66	2.499976e-02	85.625
k__Bacteria	Topsoil	2022	p__Chloroflexi	c__Chloroflexia	o__Thermomicrobiales	f__JG30-KF-CM45	g__unidentified	s__unidentified	f__JG30-KF-CM45 sp ASV1656	GTAGTCCACGCAGTAAACGATGCAGACTAGGCGTGGGTGGACTTGACCCCATCCGTGCCGGAGCTAACGCGGGAAGTCTGCCGCCTGGGGAGTACGGCCGCAAGGCTAAAACTCAAAGGAATTGACGGGGGCCCGCACAAGCGGCGGAGCGTGCGGTTTAATTCGACGCAACGCGCAGAACCTTACCAGGGCTTGACATGGACCTGCACACGCCGGAAACGGTGGAGCCTTCGAGGGTGGTCCACAGGTGCTGCATGGCTGTCGTCAGCTCGTGTCGTGAGATGTTGGGTTAAGTCCCG		Low	3.51	3.221490e-02	30.625
k__Bacteria	Topsoil	2022	p__Actinobacteriota	c__Thermoleophilia	o__Gaiellales	f__unidentified	g__unidentified	s__unidentified	o__Gaiellales sp ASV1662	GTAGTCCACGCCGTAAACGATGGGTGCTAGGTGTGGGCGGTGTCGACTCCGTCCGTGCCGAAGCTAACGCATTAAGCACCCCGCCTGGGGAGTACGGCCGCAAGGCTAAAACTCAAAGGAATTGACGGGGGCCCGCACAAGCAGCGGAGCATGTGGTTCAATTCGACGCAACGCGAAGAACCTTACCGAGACTTGACATGCACTGGAATGTCGTAGAAATACGGCAGCCCTTCGGGGCTAGTGCACAGGTGGTGCATGGCTGTCGTCAGCTCGTGTCGTGAGATGTTGGGTTAAGTCCCG		Low	4.15	9.489587e-02	29.375
k__Bacteria	Topsoil	2022	p__Bacteroidota	c__Bacteroidia	o__Chitinophagales	f__Chitinophagaceae	g__Flavisolibacter	s__unidentified	g__Flavisolibacter sp ASV1668	GTAGTCCACGCCCTAAACGATGGATACTCGACATACGCGATACACAGTGTGTGTCTGAGCGAAAGCATTAAGTATCCCACCTGGGAAGTACGACCGCAAGGTTGAAACTCAAAGGAATTGGCGGGGGTCCGCACAAGCGGTGGAGCATGTGGTTTAATTCGATGATACGCGAGGAACCTTACCTGGGCTAGAATGTTAGTTGACCGTGGGTGAAAGCTCATTTTGTAGCAATACACAACTAATAAGGTGCTGCATGGCTGTCGTCAGCTCGTGCCGTGAGGTGTTGGGTTAAGTCCCG		High	6.43	2.533424e-02	81.250
k__Bacteria	Topsoil	2022	p__Myxococcota	c__bacteriap25	o__unidentified	f__unidentified	g__unidentified	s__unidentified	c__bacteriap25 sp ASV1698	GTAGTCCACGCCGTAAACGATGGGCACTAGGTGTCGGGGGTATCCACTCCCTCGGTGCCGCCGCTAACGCATTAAGTGTCCCGCCTGGGAAGTACGGTCGCAAGATTAAAACTCAAAGGAATTGACGGGGGCCCGCACAAGCGGTGGAGCATGTGGTTCAATTCGATGCTACGCGAAGAACCTTACCTGGGTTTGACATCTGGCGAATTTTCTGGAAACAGAGAAGTGCCCGCAAGGGAACGCCAAGACAGGTGCTGCATGGCTGTCGTCAGCTCGTGCCGTGAGGTGTTGGGTTAAGTCCCG		Low	4.17	2.935751e-02	42.500
k__Bacteria	Topsoil	2022	p__Proteobacteria	c__Gammaproteobacteria	o__Burkholderiales	f__Nitrosomonadaceae	g__Ellin6067	s__unidentified	g__Ellin6067 sp ASV1742	GTAGTCCACGCCCTAAACGATGTCGACTGGTTGTTGGGGGTTTGACACTCTCAGTAACGAAGCTAACGCGTGAAGTCGACCGCCTGGGGAGTACGGCCGCAAGGTTAAAACTCAAAGGAATTGACGGGGACCCGCACAAGCGGTGGATTATGTGGATTAATTCGATGCAACGCGAAAAACCTTACCTACCCTTGACATGTCCTGAAGGCCCCTGAGAGGGGGCTGTGCCCGAAAGGGAACGGGAACACAGGTGCTGCATGGCTGTCGTCAGCTCGTGTCGTGAGATGTTGGGTTAAGTCCCG		Low	4.52	4.327175e-02	75.000
k__Bacteria	Topsoil	2022	p__Chloroflexi	c__TK10	o__unidentified	f__unidentified	g__unidentified	s__unidentified	c__TK10 sp ASV1744	GTAGTCCACGCCGTAAACGATGGGCACTAGGTGTCGGGGGTATCGACCCCCCCGGTGCCGCAGCTAACGCACTAAGTGCCCCGCCTGGGGACTACGGCCGCAAGGCTAAAACTCAAAGGAATTGACGGGGGCCCGCACAAGCAGCGGAGCGTGTGGTTTAATTCGATGCAACGCGAAGAACCTTACCCAGGCTTGACATGCACGTGGTACTGACCCGAAAGGGAAGGGACCCGCAAGGGAGCGTGCACAGGTGCTGCACGGCTGTCGTCAGCTCGTGCCGTGAGGTGTTGGGTTAAGTCCCG		High	3.73	1.889317e-02	67.500
k__Bacteria	Topsoil	2022	p__Actinobacteriota	c__Actinobacteria	o__Propionibacteriales	f__Nocardioidaceae	g__Aeromicrobium	s__unidentified	g__Aeromicrobium sp ASV1821	GTAGTCCATGCCGTAAACGTTGGGCGCTAGGTGTGGGGACCTTCCAAGGTCTCCGTGCCGCAGCTAACGCATTAAGCGCCCCGCCTGGGGAGTACGGCCGCAAGGCTAAAACTCAAAGGAATTGACGGGGGCCCGCACAAGCGGCGGAGCATGCTGATTAATTCGATGCAACGCGAAGAACCTTACCTGGGTTTGACATATGGAGAAAACTCACAGAGATGTGAGGTCCTTTTGGGCTCCATACAGGTGGTGCATGGCTGTCGTCAGCTCGTGTCGTGAGATGTTGGGTTAAGTCCCG		Low	4.18	2.081402e-02	47.500
k__Bacteria	Topsoil	2022	p__Chloroflexi	c__KD4-96	o__unidentified	f__unidentified	g__unidentified	s__unidentified	c__KD4-96 sp ASV1823	GTAGTCCTAGCCGTAAACGATGGACACTAGGTGTTGGTGGTATCAACCCCGCCAGTGCCGAAGCTAACGCATTAAGTGTCCCGCCTGGGGAGTACGGCCGCAAGGCTAAAACTCAAAGGAATTGACGGGGGCCCGCACAAGCAGCGGAGCGTGGGGTTTAATTCGACGCAACGCGAAGAACCTTACCAAGGCTTGACATGACCAGGACAGCGGCGGAAACGTCGTCTTCCCGCAAGGGACCTGGCCACAGGTGTTGCATGGCTGTCGTCAGCTCGTGTCGTGAGATGTTGGGTTAAGTCCCG		Low	4.68	1.478388e-02	78.125
k__Bacteria	Topsoil	2022	p__Firmicutes	c__Bacilli	o__Bacillales	f__Planococcaceae	g__Sporosarcina	s__Sporosarcina psychrophila	s__Sporosarcina psychrophila ASV1873	GTAGTCCACGCCGTAAACGATGAGTGCTAAGTGTTAGGGGGTTTCCGCCCCTTAGTGCTGCAGCTAACGCATTAAGCACTCCGCCTGGGGAGTACGGCCGCAAGGCTGAAACTCAAAGGAATTGACGGGGACCCGCACAAGCGGTGGAGCATGTGGTTTAATTCGAAGCAACGCGAAGAACCTTACCAGGTCTTGACATCCCACTGACCGGTGTAGAGATACGCCTTTCCCTTCGGGGACAGTGGTGACAGGTGGTGCATGGTTGTCGTCAGCTCGTGTCGTGAGATGTTGGGTTAAGTCCCG		Low	3.75	3.038961e-02	73.125
k__Bacteria	Topsoil	2022	p__Bacteroidota	c__Bacteroidia	o__Sphingobacteriales	f__env.OPS_17	g__unidentified	s__unidentified	f__env.OPS_17 sp ASV1910	GTAGTCCGCACTGTAAACGATGATTACTCGCTGCTAGAGGGCAACTTTTAGTGGCTTAGCGAAAGCGATAAGTAATCCACCTGGGGAGTACGCCGGCAACGGTGAAACTCAAAGGAATTGACGGGGGCCCGCACAAGCGGAGGAGCATGTGGTTTAATTCGATGATACGCGAGGAACCTTACCAGGGCTTGAAAGTTAGTGACCGACTCTGAAAGGAGTCTTCCCGCAAGGGCACGAAACTAGGTGCTGCATGGCTGTCGTCAGCTCGTGCCGTGAGGTGTTGGGTTAAGTCCCG		High	5.86	2.159765e-02	86.250
k__Bacteria	Topsoil	2022	p__Actinobacteriota	c__Actinobacteria	o__Micrococcales	f__Microbacteriaceae	g__Amnibacterium	s__Amnibacterium kyonggiense	s__Amnibacterium kyonggiense ASV1923	GTAGTCCACGCCGTAAACGTTGGGCGCTAGATGTGGGGACCATTCCACGGTTTCCGTGTCGCAGCTAACGCATTAAGCGCCCCGCCTGGGGAGTACGGCCGCAAGGCTAAAACTCAAAGGAATTGACGGGGGCCCGCACAAGCGGCGGAGCATGCGGATTAATTCGATGCAACGCGAAGAACCTTACCAAGGCTTGACATACACCTGAAAAGGCTGGAAACAGTCTCCTCGCAAGACAGGTGTACAGGTGGTGCATGGTTGTCGTCAGCTCGTGTCGTGAGATGTTGGGTTAAGTCCCG		Low	4.1	1.241387e-02	51.250
k__Bacteria	Topsoil	2022	p__Proteobacteria	c__Gammaproteobacteria	o__Burkholderiales	f__Oxalobacteraceae	g__Noviherbaspirillum	s__unidentified	g__Noviherbaspirillum sp ASV1935	GTAGTCCACGCCCTAAACGATGTCAACTAGTTGTCGGGTCTTAATTGACTTGGTAACGCAGCTAACGCGTGAAGTTGACCGCCTGGGGAGTACGGTCGCAAGATTAAAACTCAAAGGAATTGACGGGGACCCGCACAAGCGGTGGATGATGTGGATTAATTCGATGCAACGCGAAAAACCTTACCTACCCTTGACATGTACGGAAGCCCGGAGAGATTCGGGCGTGCTCGAAAGAGAGCCGTAACACAGGTGCTGCATGGCTGTCGTCAGCTCGTGTCGTGAGATGTTGGGTTAAGTCCCG		Low	6.49	1.512791e-02	43.750
k__Bacteria	Topsoil	2022	p__Proteobacteria	c__Alphaproteobacteria	o__Sphingomonadales	f__Sphingomonadaceae	g__Sphingomonas	s__unidentified	g__Sphingomonas sp ASV1947	GTAGTCCACGCCGTAAACGATGATGACTAGCTGTCGGGGCTCTTAGAGTTTCGGTGGCGCAGCTAACGCGTTAAGTCATCCGCCTGGGGAGTACGGTCGCAAGATTAAAACTCAAAGAAATTGACGGGGGCCTGCACAAGCGGTGGAGCATGTGGTTTAATTCGAAGCAACGCGCAGAACCTTACCAGCGTTTGACATGGTAGGACGATTTCTGGAGACAGATCTCTTCCCTTACGGGACCTACACACAGGTGCTGCATGGCTGTCGTCAGCTCGTGTCGTGAGATGTTGGGTTAAGTCCCG		Low	4.24	1.854913e-02	55.000
k__Bacteria	Topsoil	2022	p__Gemmatimonadota	c__Gemmatimonadetes	o__Gemmatimonadales	f__Gemmatimonadaceae	g__unidentified	s__unidentified	f__Gemmatimonadaceae sp ASV1955	GTAGTCCACGCCGTAAACGATGGGCACTAGGTGCTTGGGGGAGCGACCCCCCGAGTGCCGGCGCTAACGCATTAAGTGCCCCGCCTGGGGAGTACGGCCGCAAGGCTGAAACTCAAAGGAATTGACGGGGGCCCGCACAAGCGGTGGAGCATGTGGTTTAATTCGACGCAACGCGAAGAACCTTACCTGGGCTTGACATGCGCGGGAAACCCCCCAGAAACGGGGGGCCCTCTTCGGAGTCCGCGCACAGGTGCTGCATGGCTGTCGTCAGCTCGTGTCGTGAGATGTTGGGTTAAGTCCCG		Low	3.95	3.743274e-02	24.375
k__Bacteria	Topsoil	2022	p__Bacteroidota	c__Bacteroidia	o__Chitinophagales	f__Chitinophagaceae	g__Ferruginibacter	s__unidentified	g__Ferruginibacter sp ASV1967	GTAGTCCACGCCCTAAACGATGGATACTCGACATCAGCGATACACTGTTGGTGTCTGAGCGAAAGCATTAAGTATCCCACCTGGGAAGTACGATCGCAAGATTGAAACTCAAAGGAATTGACGGGGGTCCGCACAAGCGGTGGAGCATGTGGTTTAATTCGATGATACGCGAGGAACCTTACCTGGGCTAGAATGTCGGGGGAATATGGGTGAAAGCTCATAGTGTAGCAATACACCGCCGATAAGGTGCTGCATGGCTGTCGTCAGCTCGTGCCGTGAGGTGTTGGGTTAAGTCCCG		High	4.87	3.307499e-02	86.250
k__Bacteria	Topsoil	2022	p__Actinobacteriota	c__Thermoleophilia	o__Solirubrobacterales	f__Solirubrobacteraceae	g__Solirubrobacter	s__unidentified	g__Solirubrobacter sp ASV2007	GTAGTCCACGCCGTAAACGATGGGCACTAGGTGTGGGAGGTGTCGACTCCTTCCGTGCCGAAGCTAACGCATTAAGTGCCCCGCCTGGGGAGTACGGCCGCAAGGCTAAAACTCAAAGGAATTGACGGGGGCCCGCACAAGCAGCGGAGCATGTGGTTTAATTCGACGAAACGCGAAGAACCTTACCTGGGCTTGACATGTCTCTGACCGGTGTGGAAACACATCTTCCCTTCGGGGCAGAGTCACAGGTGGTGCATGGCTGTCGTCAGCTCGTGTCGTGAGATGTTGGGTTAAGTCCCG		High	3.8	2.622299e-02	74.375
k__Bacteria	Topsoil	2022	p__Actinobacteriota	c__Thermoleophilia	o__unidentified	f__unidentified	g__unidentified	s__unidentified	c__Thermoleophilia sp ASV2111	GTAGTCCACGCCGTAAACGATGGGCACTAGGTGTGGGAGGTGTCGACTCCTTCCGTGCCGAAGCTAACGCATTAAGTGCCCCGCCTGGGGAGTACGGCCGCAAGGCTAAAACTCAAAGGAATTGACGGGGGCCCGCACAAGCAGCGGAGCATGTGGTTTAATTCGACGCAACGCGAAGAACCTTACCTGGGCTTGACATGTAGGTGACAGCCGTGGAAACACGGTCTCCCTTCGGGGCACTTACACAGGTGGTGCATGGCTGTCGTCAGCTCGTGTCGTGAGATGTTGGGTTAAGTCCCG		High	5.4	3.487161e-02	38.125
k__Bacteria	Topsoil	2022	p__Bacteroidota	c__Bacteroidia	o__Sphingobacteriales	f__env.OPS_17	g__unidentified	s__unidentified	f__env.OPS_17 sp ASV2155	GTAGTCCGCACTGTAAACGATGATTACTCGCTGCTAGAGGGCAACTTTTAGTGGCTTAGCGAAAGCGATAAGTAATCCACCTGGGGAGTACGCCGGCAACGGTGAAACTCAAAGGAATTGACGGGGGCCCGCACAAGCGGAGGAGCATGTGGTTTAATTCGATGATACGCGAGGAACCTTACCAGGGCTTGAAAGTTAGCGACCGGATCTGAAAGGATCCTTCCCGCAAGGGCGCGAAACTAGGTGCTGCATGGCTGTCGTCAGCTCGTGCCGTGAGGTGTTGGGTTAAGTCCCG		High	6.91	2.537246e-02	81.250
k__Bacteria	Topsoil	2022	p__Acidobacteriota	c__Blastocatellia	o__Pyrinomonadales	f__Pyrinomonadaceae	g__RB41	s__unidentified	g__RB41 sp ASV2200	GTAGTCCTAGCCTTAAACGATGAATGCTTGGTGTCTGGGGTTTTATAGTCCCCGGGTGCCGTCGCTAACGCTTTAAGCATTCCGCCTGGGGAGTACGGTCGCAAGACTGAAACTCAAAGGAATTGACGGGGACCCGCACAAGCGGTGGAGCATGTGGTTTAATTCGACGCAACGCGAAGAACCTTACCTGGGCTAGAATGCCTCTGACAGCCGTAGAGATACGGTCTCCTGGGTAAAACCAGGCAGAGTGCAAGGTGCTGCATGGCTGTCGTCAGCTCGTGTCGTGAGATGTTGGGTTAAGTCCCG		Low	4.4	3.032272e-02	64.375
k__Bacteria	Topsoil	2022	p__Actinobacteriota	c__Thermoleophilia	o__Gaiellales	f__unidentified	g__unidentified	s__unidentified	o__Gaiellales sp ASV2298	GTAGTCCACGCCGTAAACGATGGGCACTAGATGTGGGCGGTGTCGACTCCGTCCGTGTCGAAGCTAACGCATTAAGTGCCCCGCCTGGGGAGTACGGCCGCAAGGCTAAAACTCAAAGGAATTGACGGGGGCCCGCACAAGCAGCGGAGCATGTGGTTTAATTCGACGCAACGCGAAGAACCTTACCTGGGCTTGACATGTCCGTGCAAACCCTGGAAACAGGGTCCCTCTTCGGAGCGCGGTCACAGGTGGTGCATGGCTGTCGTCAGCTCGTGTCGTGAGATGTTGGGTTAAGTCCCG		Low	6.87	2.894659e-02	84.375
k__Bacteria	Topsoil	2022	p__Firmicutes	c__Bacilli	o__Paenibacillales	f__Paenibacillaceae	g__Paenibacillus	s__Paenibacillus crassostreae	s__Paenibacillus crassostreae ASV2310	GTAGTCCACGCCGTAAACGATGAGTGCTAGGTGTTAGGGGTTTCGATACCCTTGGTGCCGAAGTTAACACATTAAGCACTCCGCCTGGGGAGTACGGTCGCAAGACTGAAACTCAAAGGAATTGACGGGGACCCGCACAAGCAGTGGAGTATGTGGTTTAATTCGAAGCAACGCGAAGAACCTTACCAGGTCTTGACATCCCTCTGAATCCACTAGAGATAGTGGCGGCCTTCGGGACAGAGGAGACAGGTGGTGCATGGTTGTCGTCAGCTCGTGTCGTGAGATGTTGGGTTAAGTCCCG		Low	4.63	2.538202e-02	83.750
k__Bacteria	Topsoil	2022	p__Proteobacteria	c__Alphaproteobacteria	o__Rhizobiales	f__Xanthobacteraceae	g__unidentified	s__unidentified	f__Xanthobacteraceae sp ASV2333	GTAGTCCACGCTGTAAACGATGGATGCTAGCCGTTGGCAGGTTTACCTGTCAGTGGCGCAGCTAACGCATTAAGCATCCCGCCTGGGGAGTACGGTCGCAAGATTAAAACTCAAAGGAATTGACGGGGGCCCGCACAAGCGGTGGAGCATGTGGTTCAATTCGAAGCAACGCGCAGAACCTTACCAGCCCTTGACATCCCGGTCGCGGGAACCAGAGATGGATCCCTTCAGTTCGGCTGGACCGGAGACAGGTGCTGCATGGCTGTCGTCAGCTCGTGTCGTGAGATGTTGGGTTAAGTCCCG		High	3.71	3.122103e-02	40.000
k__Bacteria	Topsoil	2022	p__Actinobacteriota	c__Actinobacteria	o__Propionibacteriales	f__Nocardioidaceae	g__Nocardioides	s__unidentified	g__Nocardioides sp ASV2350	GTAGTCCACACCGTAAACGTTGGGCGCTAGGTGTGGGACCTATTCCATGGGTTCCGTGCCGTAGCTAACGCATTAAGCGCCCCGCCTGGGGAGTACGGCCGCAAGGCTAAAACTCAAAGGAATTGACGGGGGCCCGCACAAGCGGCGGAGCATGCGGATTAATTCGATGCAACGCGAAGAACCTTACCTGGGTTTGACATACACCAGAAGCCCCTAGAGATAGGGGTCTCTTTGATACTGGTGTACAGGTGGTGCATGGCTGTCGTCAGCTCGTGTCGTGAGATGTTGGGTTAAGTCCCG		High	4.08	3.589415e-02	76.875
k__Bacteria	Topsoil	2022	p__Chloroflexi	c__Chloroflexia	o__Chloroflexales	f__Roseiflexaceae	g__unidentified	s__unidentified	f__Roseiflexaceae sp ASV2551	GTAGTCCACGCCGTAAACGATGGCCACTCGGCCTTTGGGGGCGGAATCTCCGTCCGTGGGGGCCTTAGCTAACGCGGGAAGTGGCCCGCCTGGGAACTACGAGCGCAAGCTTAAAACTCAAAGGAATTGACGGGGGCCCGCACAAGCAGCGGAGCGTGTGGTTTAATTCGACGCAACGCGCAGAACCTTACCCAGGTTTGACATGGCCCTGCAAGCTCCTGAAAGGGAGTCGCCTTCGAGGGTGGGCCACAGATGCTGCATGGCTGTCGTCAGCTCGTGTCGTGAGATGTTGGGTTAAGTCCCG		Low	5.03	4.434208e-02	76.875
k__Bacteria	Topsoil	2022	p__Chloroflexi	c__TK10	o__unidentified	f__unidentified	g__unidentified	s__unidentified	c__TK10 sp ASV2631	GTAGTCCACGCCGTAAACGATGGGCACTAGGTGTCGGGGGTATCGACCCCCTCGGTGCCGGCGCTAACGCAATAAGTGCCCCGCCTGGGGAGTACGGCCGCAAGGCTAAAACTCAAAGGAATTGACGGGGGCCCGCACAAGCAGCGGAGCGTGTGGTTTAATTCGATGCAACGCGAAGAACCTTACCCAGGCTTGACATGCGCGAAGTAGGACCGGGAAACCGGGACGACTCGTCGAGGCGAGAGCGCGCACAGATGCTGCATGGCTGTCGTCAGCTCGTGCCGTGAGGTGTTGGGTTAAGTCCCG		Low	5.14	1.608356e-02	76.250
k__Bacteria	Topsoil	2022	p__Armatimonadota	c__unidentified	o__unidentified	f__unidentified	g__unidentified	s__unidentified	p__Armatimonadota sp ASV2796	GTAGTCCACGCCGTAAACGATGGTCACTAGGTGTATGGGGTATCGACCCCCCATGTGCCGCAGCTAACGCAATAAGTGACCCGCCTGGGGAGTACGGCCGCAAGGTTGAAACTCAAAGGAATTGACGGGGGCCCGCACAAGCGGTGGAGCATGTGGATTAATACGTCACTAACCGTAGAACCTTACCCAGGCTTGACATCTGCGGAACCCTCCTGAAAGGGAGGGGTGCCTCGCAAGAGGAGCCGCAAGACAGGTGTTGCATGGCTGTCGTCAGCTCGTGTCGTGAGATGTTGGGTTAAGTCCCG		Low	3.19	2.564004e-02	66.875
k__Bacteria	Topsoil	2022	p__Firmicutes	c__Bacilli	o__Paenibacillales	f__Paenibacillaceae	g__Paenibacillus	s__unidentified	g__Paenibacillus sp ASV2837	GTAGTCCACGCCGTAAACGATGAATGCTAGGTGTTAGGGGTTTCGATACCCTTGGTGCCGAAGTTAACACATTAAGCATTCCGCCTGGGGAGTACGGTCGCAAGACTGAAACTCAAAGGAATTGACGGGGACCCGCACAAGCAGTGGAGTATGTGGTTTAATTCGAAGCAACGCGAAGAACCTTACCAGGTCTTGACATCCCTCTGACCGGTCTAGAGATAGGCCTTTCCTTCGGGACAGAGGAGACAGGTGGTGCATGGTTGTCGTCAGCTCGTGTCGTGAGATGTTGGGTTAAGTCCCG		Low	3.88	2.459839e-02	86.250
k__Bacteria	Topsoil	2022	p__Firmicutes	c__Bacilli	o__Paenibacillales	f__Paenibacillaceae	g__Paenibacillus	s__Paenibacillus borealis	s__Paenibacillus borealis ASV2861	GTAGTCCACGCCGTAAACGATGAGTGCTAGGTGTTAGGGGTTTCGATACCCTTGGTGCCGAAGTTAACACAGTAAGCACTCCGCCTGGGGAGTACGGTCGCAAGACTGAAACTCAAAGGAATTGACGGGGACCCGCACAAGCAGTGGAGTATGTGGTTTAATTCGAAGCAACGCGAAGAACCTTACCAGGTCTTGACATCCCGATGAAAGCATTAGAGATAGTGCCCCTCTTCGGAGCATCGGAGACAGGTGGTGCATGGTTGTCGTCAGCTCGTGTCGTGAGATGTTGGGTTAAGTCCCG		Low	4.03	2.939574e-02	79.375
k__Bacteria	Topsoil	2022	p__Proteobacteria	c__Gammaproteobacteria	o__Burkholderiales	f__Comamonadaceae	g__Rhizobacter	s__unidentified	g__Rhizobacter sp ASV3011	GTAGTCCACGCCCTAAACGATGTCAACTGGTTGTTGGACGGCTTGCTGTTCAGTAACGAAGCTAACGCGTGAAGTTGACCGCCTGGGGAGTACGGCCGCAAGGTTGAAACTCAAAGGAATTGACGGGGACCCGCACAAGCGGTGGATGATGTGGTTTAATTCGATGCAACGCGAAAAACCTTACCTACCCTTGACATGTCTGGAATCCTGCAGAGATGTGGGAGTGCTCGAAAGAGAACCAGAACACAGGTGCTGCATGGCCGTCGTCAGCTCGTGTCGTGAGATGTTGGGTTAAGTCCCG		Low	4.33	2.088091e-02	86.250
k__Bacteria	Topsoil	2022	p__Proteobacteria	c__Alphaproteobacteria	o__Sphingomonadales	f__Sphingomonadaceae	g__Sphingomonas	s__unidentified	g__Sphingomonas sp ASV3098	GTAGTCCACGCCGTAAACGATGATAACTAGCTGTCAGGGCTCTTAGAGTTTTGGTGGCGCAGCTAACGCGTTAAGTTATCCGCCTGGGGAGTACGGCCGCAAGGTTAAAACTCAAAGAAATTGACGGGGGCCTGCACAAGCGGTGGAGCATGTGGTTTAATTCGAAGCAACGCGCAGAACCTTACCAGCGTTTGACATGGTAGGACGGTTTCTGGAGACAGATTCCTTCCCTTACGGGACCTACACACAGGTGCTGCATGGCTGTCGTCAGCTCGTGTCGTGAGATGTTGGGTTAAGTCCCG		Low	4.02	5.972802e-03	36.875
k__Bacteria	Topsoil	2022	p__Bdellovibrionota	c__Oligoflexia	o__0319-6G20	f__unidentified	g__unidentified	s__unidentified	o__0319-6G20 sp ASV4311	GTAGTCCACGCTGTAAACGATGGGTACTAGGTTTGGTGGGTCTTGACCCCCGCCGAACCGGCGCTAACGCAATAAGTACCCCGCCTGGGAAGTACGGTCGCAAGACTAAAACTCAAAGGAATTGACGGGGGCCCGCACAAGCGGTGGATCATGTGGTTTAATTCGAAGCAACGCGAAGAACCTTACCTGGATTTGACATCTCCTGACAACCGTAGAGATACGGCTTCTGTAGCAATACAGCAGGAAGACAGGTGCTGCATGGCTGTCGTCAGCTCGTGTGGTGACATGTTGGGTTAAGTCCCG		Low	4.99	1.813820e-02	85.625
k__Bacteria	Topsoil	2022	p__Deinococcota	c__Deinococci	o__Deinococcales	f__Deinococcaceae	g__Deinococcus	s__unidentified	g__Deinococcus sp ASV86	GTAGTCCACACCCTAAACGATGTACGTTGGATGACGGTCGGATGCGATCGTTGTCGAAGTTAACGCGATAAACGTACCGCCTGGGAAGTACGGCCGCAAGGTTGAAACTCAAAGGAATTGACGGGGGCCCGCACAAGCGGTGGAGCATGTGGTTTAATTCGAAGCAACGCGAAGAACCTTACCAGGTCTTGACATCTACAGAACCTTTCAGAGATGAGAGGGTGCCTTTCGGGGAACTGTAAGACAGGTGCTGCATGGCTGTCGTCAGCTCGTGTCGTGAGATGTTGGGTTAAGTCCCG		High	4.82	8.600834e-03	55.625
k__Bacteria	Topsoil	2022	p__Proteobacteria	c__Alphaproteobacteria	o__Sphingomonadales	f__Sphingomonadaceae	g__Sphingomonas	s__unidentified	g__Sphingomonas sp ASV252	GTAGTCCACGCCGTAAACGATGATAACTAGCTGTCCGGGGACTTGGTCTTTGGGTGGCGCAGCTAACGCATTAAGTTATCCGCCTGGGGAGTACGGCCGCAAGGTTAAAACTCAAATGAATTGACGGGGGCCTGCACAAGCGGTGGAGCATGTGGTTTAATTCGAAGCAACGCGCAGAACCTTACCAGCGTTTGACATGTCCGGACGATTTCTGGAGACAGATCTCTTCCCTTCGGGGACTGGAACACAGGTGCTGCATGGCTGTCGTCAGCTCGTGTCGTGAGATGTTGGGTTAAGTCCCG		Low	5.1	2.341338e-03	31.250
k__Bacteria	Topsoil	2022	p__Bacteroidota	c__Bacteroidia	o__Cytophagales	f__Microscillaceae	g__OLB12	s__unidentified	g__OLB12 sp ASV408	GTAGTCCACACTGTAAACGATGATTACTCGATGTTGGCGATACACAGCCAGCGTCTTAGCGAAAGCGATAAGTAATCCACCTGGGGAGTACGCCCGCAAGGGTGAAACTCAAAGGAATTGACGGGGGTCCGCACAAGCGGTGGAGCATGTGGTTTAATTCGATGATACGCGAGGAACCTTACCTGGGCTAGAATGCCCTTGACAGATTCAGAGATGGATTTTTTCGCAAGAACAAGGAGCAAGGTGCTGCATGGCTGTCGTCAGCTCGTGCCGTGAGGTGTTGGGTTAAGTCCCG		High	4.7	1.104825e-01	63.750
k__Bacteria	Topsoil	2022	p__Actinobacteriota	c__Actinobacteria	o__Propionibacteriales	f__Propionibacteriaceae	g__Microlunatus	s__unidentified	g__Microlunatus sp ASV440	GTAGTCCACGCCGTAAACGGTGGGCACTAGGTGTGGGGGACATCCACGTCCTCCGTGCCGCAGCTAACGCATTAAGTGCCCCGCCTGGGGAGTACGGCCGCAAGGCTAAAACTCAAAGGAATTGACGGGGGCCCGCACAAGCGGCGGAGCATGCGGATTAATTCGATGCAACGCGAAGAACCTTACCTGGGTTTGACATATACCGGAAAGCTGCAGAGATGCAGCCCCCGCAAGGTCGGTATACAGGTGGTGCATGGCTGTCGTCAGCTCGTGTCGTGAGATGTTGGGTTAAGTCCCG	x27F_bac_PacBio.ASV3634_x27F_bac_PacBio.ASV467_x27F_bac_PacBio.ASV127	Low	3.85	3.510096e-02	32.500
k__Bacteria	Topsoil	2022	p__Chloroflexi	c__Chloroflexia	o__Chloroflexales	f__Roseiflexaceae	g__unidentified	s__unidentified	f__Roseiflexaceae sp ASV505	GTAGTCCACGCCGTAAACGATGGCCACTCGGCCTTTGCGGGCGGAATCTCCGTTCGTGGGGGCCTTAGCTAACGCGGGAAGTGGCCCGCCTGGGAACTACGAGCGCAAGCTTAAAACTCAAAGGAATTGACGGGGGCCCGCACAAGCAGCGGAGCGTGTGGTTTAATTCGACGCAACGCGCAGAACCTTACCCAGGTTTGACATGTGACTGCAAGCTGGTGAAAGCCAGTCGCCTTCGAGGGTGTCACACAGATGCTGCATGGCTGTCGTCAGCTCGTGTCGTGAGATGTTGGGTTAAGTCCCG		Low	5.53	1.453541e-02	37.500
k__Bacteria	Topsoil	2022	p__Bacteroidota	c__Bacteroidia	o__Chitinophagales	f__Chitinophagaceae	g__Segetibacter	s__unidentified	g__Segetibacter sp ASV539	GTAGTCCACGCCCTAAACGATGGATACTCGACATTTGTGATAGACAATAAGTGTCTGAGCGAAAGCATTAAGTATCCCACCTGGGAAGTACGACCGCAAGGTTGAAACTCAAAGGAATTGGCGGGGGTCCGCACAAGCGGTGGAGCATGTGGTTTAATTCGATGATACGCGAGGAACCTTACCTGGGCTAGAATGCCGTTGGACTGTGGGTGAAAGCTCACATCCCCGCAAGGGGCCGGCGGTAAGGTGCTGCATGGCTGTCGTCAGCTCGTGCCGTGAGGTGTTGGGTTAAGTCCCG	x27F_bac_PacBio.ASV3299	Low	4.65	2.121539e-02	58.125
k__Bacteria	Topsoil	2022	p__Bacteroidota	c__Bacteroidia	o__Cytophagales	f__Hymenobacteraceae	g__Hymenobacter	s__unidentified	g__Hymenobacter sp ASV578	GTAGTCCACGCCGTAAACGATGGATACTCGCTGGCAGCGATACACTGTTGCTGGCTTAGCGAAAGCGGTAAGTATCCCACCTGGGGAGTACGCTCGCAAGAGTGAAACTCAAAGGAATTGACGGGGGCCCGCACAAGTGGTGGAGCATGTGGTTTAATTCGATGATACGCGAGGAACCTTACCTAGGCTAGAATGCGCGTGACCGGTTCAGAGATGAGCCTTTCCTTCGGGACACAAAGCAAGGTGCTGCATGGCCGTCGTCAGCTCGTGCCGTGAGGTGTTGGGTTAAGTCCCG		Low	4.17	3.736585e-03	44.375
k__Bacteria	Topsoil	2022	p__Bacteroidota	c__Bacteroidia	o__Cytophagales	f__Hymenobacteraceae	g__Adhaeribacter	s__Adhaeribacter terrae	s__Adhaeribacter terrae ASV639	GTAGTCCACGCCGTAAACGATGATTACTCGATGTTGGCGATAAACTGTCAGCGTCTTAGCGAAAGCGTTAAGTAATCCACCTGGGGAGTACGCCCGCAAGGGTGAAACTCAAAGGAATTGACGGGGGCCCGCACAAGCGGTGGAGCATGTGGTTTAATTCGATGATACGCGAGGAACCTTACCTAGGCTAGAATGCGCGTGACCGGTCCAGAGATGGACCTTTCCTTCGGGACACAAAGCAAGGTGCTGCATGGCCGTCGTCAGCTCGTGCCGTGAGGTGTTGGGTTAAGTCCCG		High	6.23	1.119255e-01	82.500
k__Bacteria	Topsoil	2022	p__Proteobacteria	c__Gammaproteobacteria	o__Burkholderiales	f__Comamonadaceae	g__Ramlibacter	s__unidentified	g__Ramlibacter sp ASV649	GTAGTCCACGCCCTAAACGATGTCAACTGGTTGTTGGTCCTTCACTGGATCAGTAACGAAGCTAACGCGTGAAGTTGACCGCCTGGGGAGTACGGCCGCAAGGTTGAAACTCAAAGGAATTGACGGGGACCCGCACAAGCGGTGGATGATGTGGTTTAATTCGATGCAACGCGAAAAACCTTACCTACCCTTGACATGTCTGGAATTGCGCAGAGATGTGCAAGTGCCCGAAAGGGAGCCAGAACACAGGTGCTGCATGGCTGTCGTCAGCTCGTGTCGTGAGATGTTGGGTTAAGTCCCG		High	4.6	5.885838e-02	67.500
k__Bacteria	Topsoil	2022	p__Actinobacteriota	c__Actinobacteria	o__Frankiales	f__Geodermatophilaceae	g__Blastococcus	s__unidentified	g__Blastococcus sp ASV662	GTAGTCCACGCCGTAAACGTTGGGCGCTAGGTGTGGGGCTCATTCCACGAGTTCCGTGCCGCAGCTAACGCATTAAGCGCCCCGCCTGGGGAGTACGGCCGCAAGGCTAAAACTCAAAGGAATTGACGGGGGCCCGCACAAGCGGCGGAGCATGTTGCTTAATTCGATGCAACGCGAAGAACCTTACCTAGGCTTGACATGCACGGAAATCCTCCAGAGATGGGGGGTCCGCAAGGGTCGTGCACAGGTGGTGCATGGTTGTCGTCAGCTCGTGTCGTGAGATGTTGGGTTAAGTCCCG		Low	4.23	5.245553e-02	40.000
k__Bacteria	Topsoil	2022	p__Nitrospirota	c__Nitrospiria	o__Nitrospirales	f__Nitrospiraceae	g__Nitrospira	s__unidentified	g__Nitrospira sp ASV706	GTAGTCCACGCCTTAAACTATGAATACTAAGTGTCGGCGGGTTACCGCCGGTGCCGCAGCTAACGCATTAAGTATTCCGCCTGGGAAGTACGGCCGCAAGGTTGAAACTCAAAGGAATTGACGGGGGCCCGCACAAGCGGTGGAGCATGTGGTTTAATTCGACGCAACGCGAAGAACCTTACCCAGGCTGGACATGCAGGTAGTAGAAGGGTGAAAGCCCAACGAGGTAGCAATACCATCCTGCTCAGGTGCTGCATGGCTGTCGTCAGCTCGTGCCGTGAGGTGTTGGGTTAAGTCCCG		Low	6.17	4.018501e-02	81.875
k__Bacteria	Topsoil	2022	p__Chloroflexi	c__Chloroflexia	o__Chloroflexales	f__Roseiflexaceae	g__unidentified	s__unidentified	f__Roseiflexaceae sp ASV858	GTAGTCCACGCCGTAAACGATGGACGCTCGGTGTCTGGGGGCTATCAACGTCCCTGGGCGCCTCAGCTAACGCGCAAGCGTCCCGCCTGGGAACTACGAGCGCAAGCTTAAAACTCAAAGGAATTGACGGGGGCCCGCACAAGCAGCGGAGCGTGTGGTTTAATTCGACGCAACGCGCAGAACCTTACCCAGACTTGACATGCGTCTGCAAGCCCGTGAAAACGGGTCGCCTTCGAGGGTGACGCACAGGTGCTGCATGGCTGTCGTCAGCTCGTGTCGTGAGATGTTGGGTTAAGTCCCG		Low	3.07	1.853958e-02	30.625
k__Bacteria	Topsoil	2022	p__Bacteroidota	c__Bacteroidia	o__Cytophagales	f__Spirosomaceae	g__Spirosoma	s__unidentified	g__Spirosoma sp ASV892	GTAGTCCATGCCGTAAACGATGATTACTGGCTGTATGTGTTCTAACATGTGTGGCTGAGCGAAAGCGTTAAGTAATCCACCTGGGGAGTACGCTGGCAACAGTGAAACTCAAAGGAATTGACGGGGGTCCGCACAAGCGGTGGAGCATGTGGTTTAATTCGATGATACGCGAGGAACCTTACCTGGGCTAGAATGTGCGTGAATGTATCAGAAATGGTACAGTGTAGCAATACACACAAAACAAGGTGCTGCATGGCTGTCGTCAGCTCGTGCCGTGAGGTGTTGGGTTAAGTCCCG		High	4.32	2.532468e-03	34.375
k__Bacteria	Topsoil	2022	p__Actinobacteriota	c__Acidimicrobiia	o__Microtrichales	f__Ilumatobacteraceae	g__CL500-29_marine_group	s__unidentified	g__CL500-29_marine_group sp ASV898	GTAGTCCACGCCGTAAACGTTGGGCACTAGGTGTGGGTCTCAACCAACGAGATCCGCGCCGTCGCTAACGCATTAAGTGCCCCGCCTGGGGAGTACGGTCGCAAGACTAAAACTCAAAGGAATTGACGGGGGCCCGCACAAGCAGCGGAGCGTGTTGCTTAATTCGATGCAACGCGAAGAACCTTACCTGGGCTTGACATGTACGGAAAAGCCGTAGAGATACGGTGTCCTTCGGGGTCGTACACAGGTGGTGCATGGCTGTCGTCAGCTCGTGTCGTGAGATGTTGGGTTAAGTCCCG		High	4.85	4.624382e-02	74.375
k__Bacteria	Topsoil	2022	p__Gemmatimonadota	c__Gemmatimonadetes	o__Gemmatimonadales	f__Gemmatimonadaceae	g__unidentified	s__unidentified	f__Gemmatimonadaceae sp ASV912	GTAGTCCACGCCGTAAACGATGGGCACTAGGTGCCTGGGGGAGCGACCCCCCGGGTGCCGGCGCTAACGCATTAAGTGCCCCGCCTGGGGAGTACGGCCGCAAGGCTGAAACTCAAAGGAATTGACGGGGGCCCGCACAAGCGGTGGAGCATGTGGTTTAATTCGACGCAACGCGAAGAACCTTACCTGGGCTTGACATGCGCGGGAAACCCCCCAGAAACGGGGGGCCCTCTTCGGAGTCCGCGCACAGGTGCTGCATGGCTGTCGTCAGCTCGTGTCGTGAGATGTTGGGTTAAGTCCCG		Low	3.31	6.120927e-02	75.000
k__Bacteria	Topsoil	2022	p__Actinobacteriota	c__Thermoleophilia	o__Gaiellales	f__unidentified	g__unidentified	s__unidentified	o__Gaiellales sp ASV934	GTAGTCCACGCCGTAAACGATGGGTGCTAGGTGTGGGGGGTGTCGACTCCCTCCGTGCCGAAGCTAACGCATTAAGCACCCCGCCTGGGGAGTACGGCCGCAAGGCTAAAACTCAAAGGAATTGACGGGGGCCCGCACAAGCAGCGGAGCATGTGGTTCAATTCGACGCAACGCGAAGAACCTTACCTAGGCTTGACATGCACTGGAATGTCGCAGAAATGCGGCAGCCCTTCGGGGCCAGTACACAGGTGGTGCATGGCTGTCGTCAGCTCGTGTCGTGAGATGTTGGGTTAAGTCCCG		High	6.1	9.088215e-03	21.250
k__Bacteria	Topsoil	2022	p__Actinobacteriota	c__Actinobacteria	o__Micrococcales	f__Intrasporangiaceae	g__Intrasporangium	s__unidentified	g__Intrasporangium sp ASV1044	GTAGTCCATGCCGTAAACGTTGGGCGCTAGGTGTGGGGCTCATTCCACGAGTTCCGTGCCGCAGCTAACGCATTAAGCGCCCCGCCTGGGGAGTACGGCCGCAAGGCTAAAACTCAAAGGAATTGACGGGGGCCCGCACAAGCGGCGGAGCATGCGGATTAATTCGATGCAACGCGAAGAACCTTACCAAGGCTTGACATACACCGGACACGCCCAGAGATGGGTGCTCCTTCGGGCTGGTGTACAGGTGGTGCATGGTTGTCGTCAGCTCGTGTCGTGAGATGTTGGGTTAAGTCCCG		High	4.27	1.681941e-02	31.875
k__Bacteria	Topsoil	2022	p__Proteobacteria	c__Alphaproteobacteria	o__Rhodobacterales	f__Rhodobacteraceae	g__Rubellimicrobium	s__unidentified	g__Rubellimicrobium sp ASV1085	GTAGTCCACGCCGTAAACGATGAATGCCAGACGTCGGGGGGCTTGCTCTTCGGTGTCACACCTAACGGATTAAGCATTCCGCCTGGGGAGTACGGTCGCAAGATTAAAACTCAAAGGAATTGACGGGGGCCCGCACAAGCGGTGGAGCATGTGGTTTAATTCGAAGCAACGCGCAGAACCTTACCAACCCTTGACATCGCCTGACCGGCCTGGAGACAGGTCTTTCCCGCAAGGGACAGGTGGACAGGTGCTGCATGGCTGTCGTCAGCTCGTGTCGTGAGATGTTCGGTTAAGTCCGG		Low	4.3	8.791964e-03	16.250
k__Bacteria	Topsoil	2022	p__Acidobacteriota	c__Acidobacteriae	o__Acidobacteriales	f__Koribacteraceae	g__Candidatus_Koribacter	s__unidentified	g__Candidatus_Koribacter sp ASV1123	GTAGTCCTAGCCCTAAACGATGATTGCTTGGTGTAGCAGGTACCCAATCCTGCTGTGCCGAAGCTAACGCGATAAGCAATCCGCCTGGGGAGTACGGTCGCAAGGCTGAAACTCAAAGGAATTGACGGGGGCCCGCACAAGCGGTGGAGCATGTGGTTCAATTCGACGCAACGCGAAGAACCTTACCTGGGCTCGAAGCGCAGTGGACCGTGGTAGAAATATCACTTTCTCGCAAGAGACTGCTGCGTAGGTGCTGCATGGCTGTCGTCAGCTCGTGTCGTGAGATGTTGGGTTAAGTCCCG		Low	5.29	5.580986e-03	36.875
k__Bacteria	Topsoil	2022	p__Gemmatimonadota	c__Gemmatimonadetes	o__Gemmatimonadales	f__Gemmatimonadaceae	g__unidentified	s__unidentified	f__Gemmatimonadaceae sp ASV1144	GTAGTCCACGCCGTAAACGATGGGCACTAGGTGCCTGGGGGAGCGACCCCCTGGGTGCCGGCGCTAACGCATTAAGTGCCCCGCCTGGGGAGTACGGCCGCAAGGCTGAAACTCAAAGGAATTGACGGGGGCCCGCACAAGCGGTGGAGCATGTGGTTTAATTCGACGCAACGCGAAGAACCTTACCTAGGCTTGACATGCACGGGAAAGCTGCCAGAAACGGCGGCCCCTCTTCGGAGTCCGTGCACAGGTGCTGCATGGCTGTCGTCAGCTCGTGTCGTGAGATGTTGGGTTAAGTCCCG		Low	5.2	4.247857e-02	13.125
k__Bacteria	Topsoil	2022	p__Bacteroidota	c__Bacteroidia	o__Sphingobacteriales	f__Sphingobacteriaceae	g__Pedobacter	s__unidentified	g__Pedobacter sp ASV1146	GTAGTCCACGCCCTAAACGATGAACACTCGCTGTTGGCGATACACAGTCAGCGGCTAAGCGAAAGCGTTAAGTGTTCCACCTGGGGAGTACGCCCGCAAGGGTGAAACTCAAAGGAATTGACGGGGGCCCGCACAAGCGGAGGAGCATGTGGTTTAATTCGATGATACGCGAGGAACCTTACCCGGGCTTGAAAGTTAGTGAATGATTTAGAGATAGATCAGTGAGCAATCACACGAAACTAGGTGCTGCATGGCTGTCGTCAGCTCGTGCCGTGAGGTGTTGGGTTAAGTCCCG		High	5.06	3.650576e-03	41.250
k__Bacteria	Topsoil	2022	p__Bacteroidota	c__Bacteroidia	o__Chitinophagales	f__Chitinophagaceae	g__Segetibacter	s__unidentified	g__Segetibacter sp ASV1218	GTAGTCCACGCCCTAAACGATGGATACTCGACATTTGTGATACACAATAAGTGTCTGAGCGAAAGCATTAAGTATCCCACCTGGGAAGTACGACCGCAAGGTTGAAACTCAAAGGAATTGGCGGGGGTCCGCACAAGCGGTGGAGCATGTGGTTTAATTCGATGATACGCGAGGAACCTTACCTGGGCTAGAATGCGGTTTGACCGTGGGTGAAAGCTCATTTTGTAGCAATACACAGATCGTAAGGTGCTGCATGGCTGTCGTCAGCTCGTGCCGTGAGGTGTTGGGTTAAGTCCCG		High	4.44	1.626513e-02	92.500
k__Bacteria	Topsoil	2022	p__Firmicutes	c__Bacilli	o__Erysipelotrichales	f__Erysipelotrichaceae	g__Turicibacter	s__unidentified	g__Turicibacter sp ASV1260	GTAGTCCACGCCGTAAACGATGAGTGCTAAGTGTTGGGGGTCGAACCTCAGTGCTGAAGTTAACGCATTAAGCACTCCGCCTGGGGAGTACGGTCGCAAGACTGAAACTCAAAGGAATTGACGGGGACCCGCACAAGCGGTGGAGCATGTGGTTTAATTCGAAGCAACGCGAAGAACCTTACCAGGTCTTGACATACCAGTGACCGTCCTAGAGATAGGATTTTCCCTTCGGGGACAGTGGATACAGGTGGTGCATGGTTGTCGTCAGCTCGTGTCGTGAGATGTTGGGTTAAGTCCCG		High	3.57	2.570694e-03	12.500
k__Bacteria	Topsoil	2022	p__Actinobacteriota	c__Actinobacteria	o__Propionibacteriales	f__Nocardioidaceae	g__unidentified	s__unidentified	f__Nocardioidaceae sp ASV1263	GTAGTCCACGCCGTAAACGTTGGGCGCTAGGTGTGGGATCCATTCCACGGGTTCCGTGCCGCAGCTAACGCATTAAGCGCCCCGCCTGGGGAGTACGGCCGCAAGGCTAAAACTCAAAGGAATTGACGGGTGCCCGCACAAGCGGCGGAGCATGTGGATTAATTCGATGCAACGCGAAGAACCTTACCTGGGTTTGACATATACGAGAAGCCTCTAGAGATAGAGGTCTCTTTGGACACTCGTATACAGGTGGTGCATGGCTGTCGTCAGCTCGTGTCGTGAGATGTTGGGTTAAGTCCCG		Low	3.34	2.091914e-02	47.500
k__Bacteria	Topsoil	2022	p__Proteobacteria	c__Alphaproteobacteria	o__Rhizobiales	f__Beijerinckiaceae	g__Psychroglaciecola	s__unidentified	g__Psychroglaciecola sp ASV1274	GTAGTCCACGCCGTAAACGATGAATGCTAGCCGTTGGCGGGCTTGCCCGTCAGTGGCGCAGCTAACGCTTTAAGCATTCCGCCTGGGGAGTACGGTCGCAAGATTAAAACTCAAAGGAATTGACGGGGGCCCGCACAAGCGGTGGAGCATGTGGTTTAATTCGAAGCAACGCGCAGAACCTTACCATCCCTTGACATCCCATGCTAACCAGAGAGATCTGGCGTTCCCTTCGGGGACGTGGAGACAGGTGCTGCATGGCTGTCGTCAGCTCGTGTCGTGAGATGTTGGGTTAAGTCCCG		Low	3.99	8.381035e-03	50.000
k__Bacteria	Topsoil	2022	p__Actinobacteriota	c__Actinobacteria	o__Propionibacteriales	f__Nocardioidaceae	g__Marmoricola	s__unidentified	g__Marmoricola sp ASV1298	GTAGTCCACACCGTAAACGTTGGGCGCTAGGTGTGGGACTCATTCCACGAGTTCCGTGCCGCAGCTAACGCATTAAGCGCCCCGCCTGGGGAGTACGGCCGCAAGGCTAAAACTCAAAGGAATTGACGGGGGCCCGCACAAGCGGCGGAGCATGCGGATTAATTCGATGCAACGCGAAGAACCTTACCTAGGTTTGACATACACCAGAAGCCCCTGGAGACAGGGGTCTCTTTGGACACTGGTGTACAGGTGGTGCATGGCTGTCGTCAGCTCGTGTCGTGAGATGTTGGGTTAAGTCCCG		Low	3.97	8.734625e-03	68.125
k__Bacteria	Topsoil	2022	p__Proteobacteria	c__Gammaproteobacteria	o__Burkholderiales	f__Oxalobacteraceae	g__unidentified	s__unidentified	f__Oxalobacteraceae sp ASV1306	GTAGTCCACGCCCTAAACGATGTCGACTAGTTGTCGGGTCTTAATTGACTTGGTAACGCAGCTAACGCGTGAAGTCGACCGCCTGGGGAGTACGGTCGCAAGATTAAAACTCAAAGGAATTGACGGGGACCCGCACAAGCGGTGGATGATGTGGATTAATTCGATGCAACGCGAAAAACCTTACCTACCCTTGACATGGATGGAAGCCTGCAGAGATGCGGGCGTGCCCGAAAGGGAGCCATCACACAGGTGCTGCATGGCTGTCGTCAGCTCGTGTCGTGAGATGTTGGGTTAAGTCCCG	x27F_bac_PacBio.ASV15674	Low	4.59	1.302549e-02	38.125
k__Bacteria	Topsoil	2022	p__Actinobacteriota	c__Thermoleophilia	o__Solirubrobacterales	f__Solirubrobacteraceae	g__Conexibacter	s__unidentified	g__Conexibacter sp ASV1307	GTAGTCCACGCCGTAAACGATGGGCACTAGGTGTGGGGGGTGTCGACTCCCTCCGTGCCGAAGCTAACGCATTAAGTGCCCCGCCTGGGGAGTACGGCCGCAAGGCTAAAACTCAAAGGAATTGACGGGGGCCCGCACAAGCAGCGGAGCATGTGGTTTAATTCGACGCAACGCGAAGAACCTTACCCGGGCTTGACATGTGCCTGACAGCCGTGGAAACACGGTCTCCCTTCGGGGCAGGTACACAGGTGGTGCATGGCTGTCGTCAGCTCGTGTCGTGAGATGTTGGGTTAAGTCCCG		Low	5.76	2.783803e-02	89.375
k__Bacteria	Topsoil	2022	p__Proteobacteria	c__Gammaproteobacteria	o__Burkholderiales	f__Oxalobacteraceae	g__Massilia	s__unidentified	g__Massilia sp ASV1319	GTAGTCCACGCCCTAAACGATGTCTACTAGTTGTCGGGTTTTAATTAACTTGGTAACGCAGCTAACGCGTGAAGTAGACCGCCTGGGGAGTACGGTCGCAAGATTAAAACTCAAAGGAATTGACGGGGACCCGCACAAGCGGTGGATGATGTGGATTAATTCGATGCAACGCGAAAAACCTTACCTACCCTTGACATGGAAGGAATCCCTGAGAGATTGGGGAGTGCTCGAAAGAGAACCTTTACACAGGTGCTGCATGGCTGTCGTCAGCTCGTGTCGTGAGATGTTGGGTTAAGTCCCG		Low	5.18	2.896570e-02	72.500
k__Bacteria	Topsoil	2022	p__Chloroflexi	c__Chloroflexia	o__Chloroflexales	f__Chloroflexaceae	g__FFCH7168	s__unidentified	g__FFCH7168 sp ASV1345	GTAGTCCACGCCGTAAACGATGTCGACTCGGGGTGTGTGCGCCGTTAAGGCGCGGGCGCCCCCAAGCTCACGCGCAAGTCGACCGCCTGGGAACTACGAGCGCAAGCTTAAAACTCAAAGGAATTGACGGGGGCCCGCACAAGCAGCGGAGCGTGTGGTTTAATTCGACGTAACGCGCAGAACCTCACCCAGACTGGACATGGACCTGCAAGGTGGTGAAAGCCACTCGCCTTCGAGGGTGGTCCACAGATGCTGCATGGCTGTCGTCAGCTCGTGTCGTGAGATGTTGGGTTAAGTCCCG		High	4	1.658050e-02	63.125
k__Bacteria	Topsoil	2022	p__Chloroflexi	c__JG30-KF-CM66	o__unidentified	f__unidentified	g__unidentified	s__unidentified	c__JG30-KF-CM66 sp ASV1367	GTAGTCCACGCCGTAAACGATGAGCACTAGCTGTCGGGGGTATCGACCCCCTCGGTAGCGCAGCTAACGCGATAAGTGCTCCGCCTGGGGACTACGGCCGCAAGGCTAAAACTCAAAGGAATTGACGGGGGCCCGCACAAGCAGCGGAGCGTGCGGTTTAATTCGAAGCTACGCGAAGAACCTTACCAGGGCTTGACATGTACAGGACCGCCGGTGAAAGCCGGTTTCCCTTCGGGGCCTGTGCACAGATGCTGCATGGCTGTCGTCAGCTCGTGCCGTGAGGTGTTGGGTTAAGTCCCG		Low	4.11	1.452585e-02	82.500
k__Bacteria	Topsoil	2022	p__Chloroflexi	c__Chloroflexia	o__Kallotenuales	f__AKIW781	g__unidentified	s__unidentified	f__AKIW781 sp ASV1467	GTAGTCCACGCCGTAAACGATGTGTACCCGGCGCTGGGACGTGATTGCGCGTCTCGGTGCCCCAGCTTACGCGATGAGTACACCGCCTGGGGACTACGGCCGCAAGGCTAAAACTCAAAGGAATTGACGGGGGCCCGCACAAGCAGCGGAGCGTGTGGTTTAATTCGACGCAACACGCAGAACCTTACCTAGATTTGACATGGACCTGCATGTCGGCGAAAGCCGGCAGCCTTCGAGGGTGGTCCACCGGTGCTGCATGGCTGTCGTCAGCTCGTGTCGTGAGATGTTGGGTTAAGTCCCG		High	5.57	5.963245e-03	41.250
k__Bacteria	Topsoil	2022	p__Actinobacteriota	c__Actinobacteria	o__Micrococcales	f__Microbacteriaceae	g__Amnibacterium	s__unidentified	g__Amnibacterium sp ASV1629	GTAGTCCACGCCGTAAACGTTGGGAACTAGATGTGGGGACCATTCCACGGTCTCCGTGTCGCAGCTAACGCATTAAGTTCCCCGCCTGGGGAGTACGGCCGCAAGGCTAAAACTCAAAGGAATTGACGGGGGCCCGCACAAGCGGCGGAGCATGCGGATTAATTCGATGCAACGCGAAGAACCTTACCAAGGCTTGACATACACCTGCAAAGGCTGGAAACAGTCTCCTCGCAAGACAGGTGTACAGGTGGTGCATGGTTGTCGTCAGCTCGTGTCGTGAGATGTTGGGTTAAGTCCCG		Low	3.02	8.935311e-03	41.250
k__Bacteria	Topsoil	2022	p__Bacteroidota	c__Bacteroidia	o__Chitinophagales	f__Chitinophagaceae	g__unidentified	s__unidentified	f__Chitinophagaceae sp ASV1655	GTAGTCCACGCCCTAAACGATGGATACTCGACATACGCGATACACAGTGTGTGTCTGAGCGAAAGCATTAAGTATCCCACCTGGGAAGTACGACCGCAAGGTTGAAACTCAAAGGAATTGGCGGGGGTCCGCACAAGCGGTGGAGCATGTGGTTTAATTCGATGATACGCGAGGAACCTTACCTGGGCTAGAATGCTGGTTGACCGAGGGTGAAAGCTCTCTTTGTAGCAATACACAACCAGTAAGGTGCTGCATGGCTGTCGTCAGCTCGTGCCGTGAGGTGTTGGGTTAAGTCCCG		High	3.62	1.315928e-02	78.125
k__Bacteria	Topsoil	2022	p__Firmicutes	c__Bacilli	o__Paenibacillales	f__Paenibacillaceae	g__Paenibacillus	s__unidentified	g__Paenibacillus sp ASV1684	GTAGTCCACGCCGTAAACGATGAGTGCTAGGTGTTAGGGGTTTCGATACCCTTGGTGCCGAAGTTAACACATTAAGCACTCCGCCTGGGGAGTACGGTCGCAAGACTGAAACTCAAAGGAATTGACGGGGACCCGCACAAGCAGTGGAGTATGTGGTTTAATTCGAAGCAACGCGAAGAACCTTACCAGGTCTTGACATCTGAATGACCGGTGCAGAGATGTACCTTTTCTTCGGAACATTCAAGACAGGTGGTGCATGGTTGTCGTCAGCTCGTGTCGTGAGATGTTGGGTTAAGTCCCG		Low	4.96	2.460794e-02	80.625
k__Bacteria	Topsoil	2022	p__Chloroflexi	c__Chloroflexia	o__Chloroflexales	f__Roseiflexaceae	g__unidentified	s__unidentified	f__Roseiflexaceae sp ASV2179	GTAGTCCACGCCGTAAACGATGGCCACTCGGCCTTTGGAGGCGGAATCTCCGTCTGTGGGGGCCTTAGCTAACGCGGGAAGTGGCCCGCCTGGGAACTACGAGCGCAAGCTTAAAACTCAAAGGAATTGACGGGGGCCCGCACAAGCAGCGGAGCGTGTGGTTTAATTCGACGCAACGCGCAGAACCTTACCCAGGTTTGACATGCACCTGCAAGCTGCTGAAAGGCAGCCGCCTTCGAGGGTGGTGCACAGATGCTGCATGGCTGTCGTCAGCTCGTGTCGTGAGATGTTGGGTTAAGTCCCG		High	3.3	2.118672e-02	46.250
k__Bacteria	Topsoil	2022	p__Actinobacteriota	c__Thermoleophilia	o__Solirubrobacterales	f__67-14	g__unidentified	s__unidentified	f__67-14 sp ASV2464	GTAGTCCACGCCGTAAACGATGGGCACTAGGTGTGGGAGGTGTCGACTCCTCCCGTGCCGCAGCTAACGCATTAAGTGCCCCGCCTGGGGAGTACGGCCGCAAGGCTAAAACTCAAAGGAATTGACGGGGGCCCGCACAAGCAGCGGAGCATGTGGTTTAATTCGACGCAACGCGAAGAACCTTACCTGGGCTTGACATGGCGGTCGCACCTGTGGAAACACAGGGTCAGTTCGGCTGGACCGTCACAGGTGGTGCATGGCTGTCGTCAGCTCGTGTCGTGAGATGTTGGGTTAAGTCCCG	x27F_bac_PacBio.ASV16478	Low	3.31	9.030876e-03	58.125
k__Bacteria	Topsoil	2022	p__Bacteroidota	c__Bacteroidia	o__Chitinophagales	f__Chitinophagaceae	g__Edaphobaculum	s__unidentified	g__Edaphobaculum sp ASV3585	GTAGTCCACGCCCTAAACGATGATTACTCGACATACGCGATACACAGTGTGTGTCTGAGCGAAAGCATTAAGTAATCCACCTGGGAAGTACGACCGCAAGGTTGAAACTCAAAGGAATTGACGGGGGTCCGCACAAGCGGTGGAGCATGTGGTTTAATTCGATGATACGCGAGGAACCTTACCTGGGCTAGAATGCTACCTGACCGATCCTGAAAGGGGTTTTTATAGCAATATACAGGTAGTAAGGTGCTGCATGGCTGTCGTCAGCTCGTGCCGTGAGGTGTTGGGTTAAGTCCCG		High	4.97	3.264494e-02	80.000
k__Bacteria	Topsoil	2022	p__Bacteroidota	c__Bacteroidia	o__Sphingobacteriales	f__Sphingobacteriaceae	g__Pedobacter	s__unidentified	g__Pedobacter sp ASV848	GTAGTCCACGCCCTAAACGATGAATACTCGCTGTTAGCGATATACAGTTAGCGGCTAAGCGAAAGCGTTAAGTATTCCACCTGGGGAGTACGCCCGCAAGGGTGAAACTCAAAGGAATTGACGGGGGCCCGCACAAGCGGAGGAGCATGTGGTTTAATTCGATGATACGCGAGGAACCTTACCCGGGCTTGAAAGTTAGTGAATGATCTAGAGATAGATCAGTGAGCAATCACACGAAACTAGGTGCTGCATGGCTGTCGTCAGCTCGTGCCGTGAGGTGTTGGGTTAAGTCCCG		Low	4.18	1.165891e-03	12.500
k__Bacteria	Phyllosphere	2022	p__Actinobacteriota	c__Rubrobacteria	o__Rubrobacterales	f__Rubrobacteriaceae	g__Rubrobacter	s__unidentified	g__Rubrobacter sp ASV13	GTAGTCCTAGCCGTAAACGATGGACACTAGGTGTGGGGGGAGTCGAATCCCTCTGTGCCGCAGTTAACGCGTTAAGTGTCCCGCCTGGGGAGTACGGCCGCAAGGCTAAAACTCAAAAGAATTGACGGGGGCCCGCACAAGCAGCGGAGCATGTTCTTTAATTCGATGCAACGCGAAGAACCTTACCTGGACTTGACATGGTGCTGCAAGCGCACGGAAACGTGTGACCTTCGAGGGTGCACCACAGATGCTGCATGGCTGTCGTCAGCTCGTGTCGTGAGATGTTGGGTTAAGTCCCG	x27F_bac_PacBio.ASV39575_x27F_bac_PacBio.ASV367_x27F_bac_PacBio.ASV477_x27F_bac_PacBio.ASV255_x27F_bac_PacBio.ASV282_x27F_bac_PacBio.ASV480_x27F_bac_PacBio.ASV318_x27F_bac_PacBio.ASV96_x27F_bac_PacBio.ASV141_x27F_bac_PacBio.ASV73	Low	4.85	1.463707e-01	58.750
k__Bacteria	Phyllosphere	2022	p__Firmicutes	c__Bacilli	o__Bacillales	f__Bacillaceae	g__Bacillus	s__Bacillus megaterium NBRC 15308 = ATCC 14581	s__Bacillus megaterium NBRC 15308 = ATCC 14581 ASV21	GTAGTCCACGCCGTAAACGATGAGTGCTAAGTGTTAGAGGGTTTCCGCCCTTTAGTGCTGCAGCTAACGCATTAAGCACTCCGCCTGGGGAGTACGGTCGCAAGACTGAAACTCAAAGGAATTGACGGGGGCCCGCACAAGCGGTGGAGCATGTGGTTTAATTCGAAGCAACGCGAAGAACCTTACCAGGTCTTGACATCCTCTGACAACTCTAGAGATAGAGCGTTCCCCTTCGGGGGACAGAGTGACAGGTGGTGCATGGTTGTCGTCAGCTCGTGTCGTGAGATGTTGGGTTAAGTCCCG	x27F_bac_PacBio.ASV98_x27F_bac_PacBio.ASV104_x27F_bac_PacBio.ASV131_x27F_bac_PacBio.ASV152_x27F_bac_PacBio.ASV70_x27F_bac_PacBio.ASV87_x27F_bac_PacBio.ASV81_x27F_bac_PacBio.ASV69_x27F_bac_PacBio.ASV45_x27F_bac_PacBio.ASV47_x27F_bac_PacBio.ASV36_x27F_bac_PacBio.ASV31_x27F_bac_PacBio.ASV33_x27F_bac_PacBio.ASV20	Low	4.2	1.946014e-01	80.000
k__Bacteria	Phyllosphere	2022	p__Actinobacteriota	c__Actinobacteria	o__Micrococcales	f__Intrasporangiaceae	g__Terrabacter	s__Terrabacter terrae	s__Terrabacter terrae ASV39	GTAGTCCATGCCGTAAACGTTGGGAACTAGGTGTGGGTCTCATTCCACGAGATCCGTGCCGCAGCTAACGCATTAAGTTCCCCGCCTGGGGAGTACGGCCGCAAGGCTAAAACTCAAAGGAATTGACGGGGGCCCGCACAAGCGGCGGAGCATGCGGATTAATTCGATGCAACGCGAAGAACCTTACCAAGGCTTGACATACACCGGAATCACTCAGAGATGGGTGCGTCTTCGGACTGGTGTACAGGTGGTGCATGGTTGTCGTCAGCTCGTGTCGTGAGATGTTGGGTTAAGTCCCG	x27F_bac_PacBio.ASV19135	Low	2.55	1.347454e-01	73.125
k__Bacteria	Phyllosphere	2022	p__Actinobacteriota	c__Actinobacteria	o__Frankiales	f__Geodermatophilaceae	g__Blastococcus	s__unidentified	g__Blastococcus sp ASV46	GTAGTCCACGCCGTAAACGTTGGGCGCTAGGTGTGGGGCTCATTCCACGAGTTCCGTGCCGCAGCTAACGCATTAAGCGCCCCGCCTGGGGAGTACGGCCGCAAGGCTAAAACTCAAAGGAATTGACGGGGGCCCGCACAAGCGGCGGAGCATGTTGCTTAATTCGATGCAACGCGAAGAACCTTACCTAGGCTTGACATGCACGGAAATCTCCCAGAGATGGGGGGTCCGTAAGGGCCGTGCACAGGTGGTGCATGGTTGTCGTCAGCTCGTGTCGTGAGATGTTGGGTTAAGTCCCG		Low	3.24	2.167034e-01	71.250
k__Bacteria	Phyllosphere	2022	p__Actinobacteriota	c__Actinobacteria	o__Micrococcales	f__Micrococcaceae	g__Pseudarthrobacter	s__unidentified	g__Pseudarthrobacter sp ASV48	GTAGTCCATGCCGTAAACGTTGGGCACTAGGTGTGGGGGACATTCCACGTTTTCCGCGCCGTAGCTAACGCATTAAGTGCCCCGCCTGGGGAGTACGGCCGCAAGGCTAAAACTCAAAGGAATTGACGGGGGCCCGCACAAGCGGCGGAGCATGCGGATTAATTCGATGCAACGCGAAGAACCTTACCAAGGCTTGACATGAACCGGTAACGCCTGGAGACAGGTGCCCCGCTTGCGGTCGGTTTACAGGTGGTGCATGGTTGTCGTCAGCTCGTGTCGTGAGATGTTGGGTTAAGTCCCG	x27F_bac_PacBio.ASV3010_x27F_bac_PacBio.ASV11018_x27F_bac_PacBio.ASV610_x27F_bac_PacBio.ASV161	Low	3.86	8.381353e-01	61.250
k__Bacteria	Phyllosphere	2022	p__Actinobacteriota	c__Actinobacteria	o__Micrococcales	f__Microbacteriaceae	g__Agromyces	s__Agromyces ramosus	s__Agromyces ramosus ASV49	GTAGTCCACGCCGTAAACGTTGGGCGCTAGATGTGGGGACCTTTCCACGGTTTCCGTGTCGTAGCTAACGCATTAAGCGCCCCGCCTGGGGAGTACGGCCGCAAGGCTAAAACTCAAAGGAATTGACGGGGGCCCGCACAAGCGGCGGAGCATGCGGATTAATTCGATGCAACGCGAAGAACCTTACCAAGGCTTGACATAACCGAGAACGCCGCAGAAATGTGGAACTCTTTGGACACTCGGTTACAGGTGGTGCATGGTTGTCGTCAGCTCGTGTCGTGAGATGTTGGGTTAAGTCCCG	x27F_bac_PacBio.ASV533_x27F_bac_PacBio.ASV183_x27F_bac_PacBio.ASV126	Low	4.64	8.828190e-02	53.125
k__Bacteria	Phyllosphere	2022	p__Chloroflexi	c__Chloroflexia	o__Thermomicrobiales	f__JG30-KF-CM45	g__unidentified	s__unidentified	f__JG30-KF-CM45 sp ASV60	GTAGTCCACGCAGTAAACGATGCCGACTAGGCGTGGGGGGAGTTGACCCCCTCCGTGCCGGAGCCAACGCGGGAAGTCGGCCGCCTGGGGAGTACGGCCGCAAGGCTAAAACTCAAAGGAATTGACGGGGGCCCGCACAAGCGGCGGAGCGTGCGGTTTAATTCGACGCGACGCGTAGAACCTTACCAAGGCTTGACATGCGCCTGCATCCCCCGGAAACGGGGTGGCCTTCGAGGGTGGCGCACAGGTGCTGCATGGCTGTCGTCAGCTCGTGCCGTGAGGTGTTGGGTTAAGTCCCG		Low	3.9	1.101189e-01	56.250
k__Bacteria	Phyllosphere	2022	p__Actinobacteriota	c__Thermoleophilia	o__Solirubrobacterales	f__Solirubrobacteraceae	g__Solirubrobacter	s__unidentified	g__Solirubrobacter sp ASV65	GTAGTCCACGCTGTAAACGATGGGCACTAGGTGTGGGGGGTGTCGACTCCCTCCGTGCCGAAGCTAACGCATTAAGTGCCCCGCCTGGGGAGTACGGCCGCAAGGCTAAAACTCAAAGGAATTGACGGGGGCCCGCACAAGCAGCGGAGCATGTGGTTTAATTCGACGCAACGCGAAGAACCTTACCTGGGCTTGACATGTGGATGACCGGCCTGGAAACAGGTCTTCCCTTCGGGGCATCTTCACAGGTGGTGCATGGCTGTCGTCAGCTCGTGTCGTGAGATGTTGGGTTAAGTCCCG		Low	4.26	6.191346e-02	62.500
k__Bacteria	Phyllosphere	2022	p__Actinobacteriota	c__Actinobacteria	o__Frankiales	f__Geodermatophilaceae	g__Blastococcus	s__unidentified	g__Blastococcus sp ASV70	GTAGTCCACGCCGTAAACGTTGGGCGCTAGGTGTGGGGCTCATTCCACGAGTTCCGTGCCGCAGCTAACGCATTAAGCGCCCCGCCTGGGGAGTACGGCCGCAAGGCTAAAACTCAAAGGAATTGACGGGGGCCCGCACAAGCGGCGGAGCATGTTGCTTAATTCGATGCAACGCGAAGAACCTTACCTAGGCTTGACATGCACGGAAATCCTCCAGAGATGGGGGGTCCGTAAGGGCCGTGCACAGGTGGTGCATGGTTGTCGTCAGCTCGTGTCGTGAGATGTTGGGTTAAGTCCCG		Low	3.38	2.930823e-01	73.125
k__Bacteria	Phyllosphere	2022	p__Actinobacteriota	c__Thermoleophilia	o__Solirubrobacterales	f__67-14	g__unidentified	s__unidentified	f__67-14 sp ASV92	GTAGTCCACGCCGTAAACGATGGGCACTAGGTGTGGGAGGTGTCGACTCCTCCCGTGCCGGAGCTAACGCATTAAGTGCCCCGCCTGGGGAGTACGGCCGCAAGGCTAAAACTCAAAGGAATTGACGGGGACCCGCACAAGCAGCGGAGCATGTGGTTTAATTCGACGCAACGCGAAGAACCTTACCTGGGTTTGACATGTTCCTGACCGCCGTGGAAACACGGTTTCCCCTTGTGGGCAGGATCACAGGTGGTGCATGGCTGTCGTCAGCTCGTGTCGTGAGATGTTGGGTTAAGTCCCG		Low	4.95	4.119990e-02	45.625
k__Bacteria	Phyllosphere	2022	p__Proteobacteria	c__Alphaproteobacteria	o__Sphingomonadales	f__Sphingomonadaceae	g__Sphingomonas	s__Sphingomonas sediminicola	s__Sphingomonas sediminicola ASV94	GTAGTCCACGCCGTAAACGATGATGACTAGCTGTCGGGGCGCTTGGCGTTTCGGTGGCGCAGCTAACGCGTTAAGTCATCCGCCTGGGGAGTACGGCCGCAAGGTTAAAACTCAAAGAAATTGACGGGGGCCTGCACAAGCGGTGGAGCATGTGGTTTAATTCGAAGCAACGCGCAGAACCTTACCAGCGTTTGACATGGTAGGACGGTTTCCAGAGATGGATTCCTTCCCTTACGGGACCTACACACAGGTGCTGCATGGCTGTCGTCAGCTCGTGTCGTGAGATGTTGGGTTAAGTCCCG		Low	4	1.160262e-01	71.250
k__Bacteria	Phyllosphere	2022	p__Firmicutes	c__Bacilli	o__Bacillales	f__Bacillaceae	g__Bacillus	s__unidentified	g__Bacillus sp ASV104	GTAGTCCACGCCGTAAACGATGAGTGCTAAGTGTTAGAGGGTTTCCGCCCTTTAGTGCTGCAGCTAACGCATTAAGCACTCCGCCTGGGGAGTACGGCCGCAAGGCTGAAACTCAAAGGAATTGACGGGGGCCCGCACAAGCGGTGGAGCATGTGGTTTAATTCGAAGCAACGCGAAGAACCTTACCAGGTCTTGACATCCTCTGACACTCCTAGAGATAGGACGTTCCCCTTCGGGGGACAGAGTGACAGGTGGTGCATGGTTGTCGTCAGCTCGTGTCGTGAGATGTTGGGTTAAGTCCCG		Low	3.37	1.310344e-01	72.500
k__Bacteria	Phyllosphere	2022	p__Actinobacteriota	c__Thermoleophilia	o__Gaiellales	f__Gaiellaceae	g__Gaiella	s__unidentified	g__Gaiella sp ASV112	GTAGTCCACGCCGTAAACGATGGGTGCTAGGTGTGGGGGGTGTCGACTCCCCCCGTGCCGAAGCTAACGCATTAAGCACCCCGCCTGGGGAGTACGGCCGCAAGGCTAAAACTCAAAGGAATTGACGGGGGCCCGCACAAGCAGCGGAGCATGTGGTTTAATTCGACGCAACGCGAAGAACCTTACCAAGGCTTGACATGGTCGGGAAAGCCGTAGAAATACGGCCCTCCTTCGGGACTCGATCACAGGTGGTGCATGGCTGTCGTCAGCTCGTGTCGTGAGATGTTGGGTTAAGTCCCG	x27F_bac_PacBio.ASV601	Low	2.72	3.799378e-02	58.750
k__Bacteria	Phyllosphere	2022	p__Gemmatimonadota	c__Gemmatimonadetes	o__Gemmatimonadales	f__Gemmatimonadaceae	g__unidentified	s__unidentified	f__Gemmatimonadaceae sp ASV127	GTAGTCCACGCCGTAAACGATGGGCACTAGGCGTCGGGGGGAGCGACCCTCCCGGTGCCGTCGCTAACGCAGTAAGTGCCCCGCCTGGGGAGTACGGCCGCAAGGCTGAAACTCAAAGGAATTGACGGGGGCCCGCACAAGCGGTGGAGCATGTGGTTTAATTCGAAGCAACGCGAAGAACCTTACCTGGGCTTGACATGCACGGGAAAGCCGGTGGAAACATCGGCCCCTCTTCGGAGTCCGTGCACAGGTGCTGCATGGCTGTCGTCAGCTCGTGTCGTGAGATGTTGGGTTAAGTCCCG		Low	3.79	2.891819e-02	58.750
k__Bacteria	Phyllosphere	2022	p__Actinobacteriota	c__Actinobacteria	o__Propionibacteriales	f__Nocardioidaceae	g__Nocardioides	s__unidentified	g__Nocardioides sp ASV141	GTAGTCCACACCGTAAACGTTGGGCGCTAGGTGTGGGATCCATTCCACGGGTTCCGTGCCGCAGCTAACGCATTAAGCGCCCCGCCTGGGGAGTACGGCCGCAAGGCTAAAACTCAAAGGAATTGACGGGGGCCCGCACAAGCGGCGGAGCATGCGGATTAATTCGATGCAACGCGAAGAACCTTACCTGGGTTTGACATACACCCTGCCGCTCCAGAGATGGGGCTTCTTTTGGGGGTGTACAGGTGGTGCATGGCTGTCGTCAGCTCGTGTCGTGAGATGTTGGGTTAAGTCCCG	x27F_bac_PacBio.ASV21184	Low	3.75	5.869471e-02	59.375
k__Bacteria	Phyllosphere	2022	p__Proteobacteria	c__Gammaproteobacteria	o__Diplorickettsiales	f__Diplorickettsiaceae	g__Rickettsiella	s__unidentified	g__Rickettsiella sp ASV142	GTAGTCCACGCGGTAAACGATGAGAACTGGCTGTGAGGCGTGGGACTTAGGTTCTGCGCGACGTAGCGAAGCTAACGCGTTAAGTTCTCCGCCTGGGGAGTACGGCCGCAAGGTTAAAACTCAAAGAAATTGACGGGGGCCCGCACAAGCGGTGGAGCATGTGGTTTAATTCGATGCAACCCGAAGAACCTTACCTACCCTTGACATCCTTGGAAGAAAGCAGAGATGCTCTTGTGCCGAAAGGAACCAAGAGACAGGTGCTGCATGGCTGTCGTCAGCTCGTGTCGTGAGATGTTGGGTTAAGTCCCG		High	4.61	5.007606e-01	17.500
k__Bacteria	Phyllosphere	2022	p__Actinobacteriota	c__Actinobacteria	o__Propionibacteriales	f__Nocardioidaceae	g__Nocardioides	s__unidentified	g__Nocardioides sp ASV154	GTAGTCCACACCGTAAACGTTGGGCGCTAGGTGTGGGGTCCATTCCACGGATTCCGTGCCGCAGCTAACGCATTAAGCGCCCCGCCTGGGGAGTACGGCCGCAAGGCTAAAACTCAAAGGAATTGACGGGGGCCCGCACAAGCGGCGGAGCATGCGGATTAATTCGATGCAACGCGAAGAACCTTACCTGGGTTTGACATATGCCGGAAAGCCCCAGAGATGGGGCCCCTTTTAGTCGGTATACAGGTGGTGCATGGCTGTCGTCAGCTCGTGTCGTGAGATGTTGGGTTAAGTCCCG		Low	3.69	1.216811e-02	40.000
k__Bacteria	Phyllosphere	2022	p__Bacteroidota	c__Bacteroidia	o__Chitinophagales	f__Chitinophagaceae	g__unidentified	s__unidentified	f__Chitinophagaceae sp ASV161	GTAGTCCACGCCCTAAACTATGGATACTCGACATTTGCGATAAACTGCAAGTGTCTGAGCGAAAGCATTAAGTATCCCACCTGGGAAGTACGATCGCAAGATTGAAACTCAAAGGAATTGGCGGGGGTCCGCACAAGCGGTGGAGCATGTGGTTTAATTCGATGATACGCGAGGAACCTTACCTGGGCTAGAATGTCAGTGGACCGTGGGTGAAAGCTCATTTTGTAGCAATACACCGCTGATAAGGTGCTGCATGGCTGTCGTCAGCTCGTGCCGTGAGGTGTTGGGTTAAGTCCCG	x27F_bac_PacBio.ASV545	Low	4.28	4.884915e-03	13.750
k__Bacteria	Phyllosphere	2022	p__Actinobacteriota	c__Actinobacteria	o__Micrococcales	f__Intrasporangiaceae	g__unidentified	s__unidentified	f__Intrasporangiaceae sp ASV162	GTAGTCCATGCCGTAAACGTTGGGAACTAGGTGTGGGTCTCATTCCACGAGATCCGTGCCGCAGCTAACGCATTAAGTTCCCCGCCTGGGGAGTACGGCCGCAAGGCTAAAACTCAAAGGAATTGACGGGGGCCCGCACAAGCGGCGGAGCATGCGGATTAATTCGATGCAACGCGAAGAACCTTACCAAGGCTTGACATACACCGGAAACATCCAGAGATGGGTGCCCCGCAAGGTCGGTGTACAGGTGGTGCATGGTTGTCGTCAGCTCGTGTCGTGAGATGTTGGGTTAAGTCCCG		Low	3.32	3.923079e-02	57.500
k__Bacteria	Phyllosphere	2022	p__Actinobacteriota	c__Thermoleophilia	o__Solirubrobacterales	f__67-14	g__unidentified	s__unidentified	f__67-14 sp ASV163	GTAGTCCACGCCGTAAACGATGGGCACTAGGTGTGGGAGGTGTCGACTCCTCCCGTGCCGCAGCTAACGCATTAAGTGCCCCGCCTGGGGAGTACGGCCGCAAGGCTAAAACTCAAAGGAATTGACGGGGGCCCGCACAAGCAGCGGAGCATGTGGTTTAATTCGACGCAACGCGAAGAACCTTACCTGGGCTTGACATGTTGGTCGTACCTGTGGAAACACAGGGTCAGTTCGGCTGGACCATCACAGGTGGTGCATGGCTGTCGTCAGCTCGTGTCGTGAGATGTTGGGTTAAGTCCCG	x27F_bac_PacBio.ASV16478	Low	3.46	3.900358e-03	20.625
k__Bacteria	Phyllosphere	2022	p__Nitrospirota	c__Nitrospiria	o__Nitrospirales	f__Nitrospiraceae	g__Nitrospira	s__unidentified	g__Nitrospira sp ASV167	GTAGTCCACGCCTTAAACGATGGATACTAAGTGTCGGCGGGTTACCGCCGGTGCCGCAGCTAACGCAGTAAGTATCCCGCCTGGGAAGTACGGCCGCAAGGTTGAAACTCAAAGGAATTGACGGGGGCCCGCACAAGCGGTGGAGCATGTGGTTTAATTCGACGCAACGCGAAGAACCTTACCTAGGCTGGACATGCACGTAGTAGGAGGGTGAAAGCCCAACGAGGTAGCAATACCAGCGTGCTCAGGTGCTGCATGGCTGTCGTCAGCTCGTGCCGTGAGGTGTTGGGTTAAGTCCCG	x27F_bac_PacBio.ASV405_x27F_bac_PacBio.ASV59	Low	5.31	9.921300e-03	18.750
k__Bacteria	Phyllosphere	2022	p__Actinobacteriota	c__Thermoleophilia	o__Gaiellales	f__Gaiellaceae	g__Gaiella	s__unidentified	g__Gaiella sp ASV172	GTAGTCCACGCCGTAAACGATGGGTGCTAGGTGTGGGAGGTGTCGACTCCTTCCGTGCCGTAGCTAACGCATTAAGCACCCCGCCTGGGGAGTACGGCCGCAAGGCTAAAACTCAAAGGAATTGACGGGGCCCCGCACAAGCAGCGGAGCATGTGGTTTAATTCGATGCAACGCGAAGAACCTTACCAGGGCTTGACATGCACTGGAAAACCGTAGAAATACGGTCCTCCTTCGGGACCAGTGCACAGGTGGTGCATGGCTGTCGTCAGCTCGTGTCGTGAGATGTTGGGTTAAGTCCCG	x27F_bac_PacBio.ASV549	Low	3.01	2.520717e-02	43.750
k__Bacteria	Phyllosphere	2022	p__Actinobacteriota	c__Rubrobacteria	o__Rubrobacterales	f__Rubrobacteriaceae	g__Rubrobacter	s__unidentified	g__Rubrobacter sp ASV176	GTAGTCCTAGCCGTAAACGATGAACACTAGGTGTGGGGGGAGTCGAATCCCCCTGTGCCGAAGCCAACGCGTTAAGTGTTCCGCCTGGGGAGTACGGCCGCAAGGCTAAAACTCAAAAGAATTGACGGGGGCCCGCACAAGCAGCGGAGCATGTTCTTTAATTCGATGCAACGCGAAGAACCTTACCTGGGCTTGACATGGTGCTGCAAGCGCACGGAAACGTGTGACCTTCGAGGGTGCACCACAGATGCTGCATGGCTGTCGTCAGCTCGTGTCGTGAGATGTTGGGTTAAGTCCCG		Low	5.41	6.929763e-03	23.750
k__Bacteria	Phyllosphere	2022	p__Actinobacteriota	c__Actinobacteria	o__Micrococcales	f__Micrococcaceae	g__Pseudarthrobacter	s__Pseudarthrobacter sulfonivorans	s__Pseudarthrobacter sulfonivorans ASV178	GTAGTCCATGCCGTAAACGTTGGGCACTAGGTGTGGGGGACATTCCACGTTTTCCGCGCCGTAGCTAACGCATTAAGTGCCCCGCCTGGGGAGTACGGCCGCAAGGCTAAAACTCAAAGGAATTGACGGGGGCCCGCACAAGCGGCGGAGCATGCGGATTAATTCGATGCAACGCGAAGAACCTTACCAAGGCTTGACATGGACTGGAAATACCTGGAAACAGGTGCCCCGCTTGCGGTCGGTTCACAGGTGGTGCATGGTTGTCGTCAGCTCGTGTCGTGAGATGTTGGGTTAAGTCCCG	x27F_bac_PacBio.ASV425	Low	4.08	9.195505e-02	50.000
k__Bacteria	Phyllosphere	2022	p__Proteobacteria	c__Alphaproteobacteria	o__Sphingomonadales	f__Sphingomonadaceae	g__Sphingomonas	s__unidentified	g__Sphingomonas sp ASV181	GTAGTCCACGCCGTAAACGATGATGACTAGCTGTCGGGGCTCATGGAGTTTCGGTGGCGCAGCTAACGCGTTAAGTCATCCGCCTGGGGAGTACGGCCGCAAGGTTAAAACTCAAAGAAATTGACGGGGGCCTGCACAAGCGGTGGAGCATGTGGTTTAATTCGAAGCAACGCGCAGAACCTTACCAGCGTTTGACATGGTAGGACGGTTTCCAGAGATGGATTCCTTCCCTTACGGGACCTACACACAGGTGCTGCATGGCTGTCGTCAGCTCGTGTCGTGAGATGTTGGGTTAAGTCCCG		Low	4.41	9.957905e-02	71.250
k__Bacteria	Phyllosphere	2022	p__Chloroflexi	c__Chloroflexia	o__Chloroflexales	f__Roseiflexaceae	g__unidentified	s__unidentified	f__Roseiflexaceae sp ASV182	GTAGTCCACGCTGTAAACGATGGCCACTCGGCCTTTGGTGGCGGAACCTCCGTCGCTGGGGGCCTTAGCTAACGCGGGAAGTGGCCCGCCTGGGAACTACGAGCGCAAGCTTAAAACTCAAAGGAATTGACGGGGGCCCGCACAAGCAGCGGAGCGTGTGGTTTAATTCGACGCAACGCGCAGAACCTTACCCAGGTTTGACATGGCACTGCAAGCCGCTGAAAGGCGGTCGCCTTCGAGGGTGTGCCACAGATGCTGCATGGCTGTCGTCAGCTCGTGTCGTGAGATGTTGGGTTAAGTCCCG		Low	5.78	7.548266e-02	38.125
k__Bacteria	Phyllosphere	2022	p__Actinobacteriota	c__Thermoleophilia	o__Gaiellales	f__Gaiellaceae	g__Gaiella	s__unidentified	g__Gaiella sp ASV192	GTAGTCCACGCCGTAAACGATGGGCGCTAGGTGTGGGAGGTGTCGACTCCTTCCGTGCCGAAGCTAACGCATTAAGCGCCCCGCCTGGGGAGTACGGCCGCAAGGCTAAAACTCAAAGGAATTGACGGGGGCCCGCACAAGCAGCGGAGCATGTGGTTTAATTGGATGCGACGCCAAGAACCTTACCAAGGCTTGACATGGTCGGGAAAGCTGGAGAAATTCAGCCCTCCTTCGGGACTCGATCACAGGTGGTGCATGGCTGTCGTCAGCTCGTGTCGTGAGATGTTGGGTTAAGTCCCG		Low	2.92	1.321578e-02	32.500
k__Bacteria	Phyllosphere	2022	p__Actinobacteriota	c__Actinobacteria	o__Propionibacteriales	f__Propionibacteriaceae	g__Microlunatus	s__unidentified	g__Microlunatus sp ASV209	GTAGTCCACGCCGTAAACGGTGGGCACTAGGTGTGGGGGACATTCCACGTCCTCCGTGCCGAAGCTAACGCATTAAGTGCCCCGCCTGGGGAGTACGGCCGCAAGGCTAAAACTCAAAGGAATTGACGGGGGCCCGCACAAGCGGCGGAGCATGCGGATTAATTCGATGCAACGCGAAGAACCTTACCTGGGTTTGACATATACCGGAAAGCTGCAGAGATGTAGCCCCCGCAAGGTCGGTATACAGGTGGTGCATGGCTGTCGTCAGCTCGTGTCGTGAGATGTTGGGTTAAGTCCCG	x27F_bac_PacBio.ASV3634_x27F_bac_PacBio.ASV467_x27F_bac_PacBio.ASV127	Low	6.98	2.788314e-02	40.625
k__Bacteria	Phyllosphere	2022	p__Gemmatimonadota	c__Gemmatimonadetes	o__Gemmatimonadales	f__Gemmatimonadaceae	g__unidentified	s__unidentified	f__Gemmatimonadaceae sp ASV215	GTAGTCCACGCCGTAAACGATGGGTACTAGGTGCCTGGGGGAGCGACCCCTTGGGTGCCGGCGCTAACGCAGGAAGTACCCCGCCTGGGGAGTACGGCCGCAAGGCTGAAACTCAAAGGAATTGACGGGGGCCCGCACAAGCGGTGGAGCATGTGGTTTAATTCGACGCAACGCGAAGAACCTTACCTAGGCTTGACATGCATGGGAAACTCCTCAGAAACGAGGAGCCTCCTTCGGGATCCATGCACAGGTGCTGCATGGCTGTCGTCAGCTCGTGTCGTGAGATGTTGGGTTAAGTCCCG		Low	4.04	7.863829e-03	34.375
k__Bacteria	Phyllosphere	2022	p__Actinobacteriota	c__Actinobacteria	o__Streptomycetales	f__Streptomycetaceae	g__Streptomyces	s__Streptomyces anulatus	s__Streptomyces anulatus ASV221	GTAGTCCACGCCGTAAACGTTGGGAACTAGGTGTTGGCGACATTCCACGTCGTCGGTGCCGCAGCTAACGCATTAAGTTCCCCGCCTGGGGAGTACGGCCGCAAGGCTAAAACTCAAAGGAATTGACGGGGGCCCGCACAAGCAGCGGAGCATGTGGCTTAATTCGACGCAACGCGAAGAACCTTACCAAGGCTTGACATATACCGGAAAGCATCAGAGATGGTGCCCCCCTTGTGGTCGGTATACAGGTGGTGCATGGCTGTCGTCAGCTCGTGTCGTGAGATGTTGGGTTAAGTCCCG	x27F_bac_PacBio.ASV13960	Low	4.62	2.958718e-02	47.500
k__Bacteria	Phyllosphere	2022	p__Actinobacteriota	c__Acidimicrobiia	o__Microtrichales	f__Ilumatobacteraceae	g__Ilumatobacter	s__unidentified	g__Ilumatobacter sp ASV226	GTAGTCCACGCCGTAAACGTTGGGCACTAGGTGTGGGTCTCAACCAACGAGATCCGCGCCGTCGCTAACGCATTAAGTGCCCCGCCTGGGGAGTACGGTCGCAAGACTAAAACTCAAAGGAATTGACGGGGGCCCGCACAAGCAGCGGAGCGTGTTGCTTAATTCGATGCAACGCGAAGAACCTTACCTGGGTTTGACATGTCCGGAAAAGCTCTAGAGATAGGGTGTCCTTCGGGGCCGGACACAGGTGGTGCATGGCTGTCGTCAGCTCGTGTCGTGAGATGTTGGGTTAAGTCCCG		Low	5.73	1.377117e-02	43.125
k__Bacteria	Phyllosphere	2022	p__Chloroflexi	c__Chloroflexia	o__Chloroflexales	f__Roseiflexaceae	g__unidentified	s__unidentified	f__Roseiflexaceae sp ASV227	GTAGTCCACGCCGTAAACGATGGCCACTCGGCCTTTGGGGGCGGAATCTCCGTCCGTGGGGGCCTTAGCTAACGCGGGAAGTGGCCCGCCTGGGAACTACGAGCGCAAGCTTAAAACTCAAAGGAATTGACGGGGGCCCGCACAAGCAGCGGAGCGTGTGGTTTAATTCGACGCAACGCGCAGAACCTTACCCAGGTTTGACATGGCCCTGCAAGCCGGTGAAAGCCGGTCGCCTTCGAGGGTGGGCCACAGATGCTGCATGGCTGTCGTCAGCTCGTGTCGTGAGATGTTGGGTTAAGTCCCG		Low	2.9	3.703447e-02	26.250
k__Bacteria	Phyllosphere	2022	p__Bacteroidota	c__Bacteroidia	o__Chitinophagales	f__Chitinophagaceae	g__Flavisolibacter	s__Flavisolibacter tropicus	s__Flavisolibacter tropicus ASV231	GTAGTCCACGCCCTAAACTATGGATACTCGACATACGCGATACACTGTGTGTGTCTGAGCGAAAGCATTAAGTATCCCACCTGGGAAGTACGACCGCAAGGTTGAAACTCAAAGGAATTGGCGGGGGTCCGCACAAGCGGTGGAGCATGTGGTTTAATTCGATGATACGCGAGGAACCTTACCTGGGCTAGAATGCTGGTGGACCGTGGGTGAAAGCTCACTTTGTAGCAATACACCGCCAGTAAGGTGCTGCATGGCTGTCGTCAGCTCGTGCCGTGAGGTGTTGGGTTAAGTCCCG		Low	4.53	3.232627e-02	47.500
k__Bacteria	Phyllosphere	2022	p__Proteobacteria	c__Gammaproteobacteria	o__Burkholderiales	f__TRA3-20	g__unidentified	s__unidentified	f__TRA3-20 sp ASV246	GTAGTCCACGCCCTAAACTATGTCAACTGGTTGTCGGGGAAGCAATTCCTTGGTAACGAAGCTAACGCGTGAAGTTGACCGCCTGGGGAGTACGGCCGCAAGGTTAAAACTCAAAGGAATTGACGGGGACCCGCACAAGCGGTGGATTATGTGGATTAATTCGATGCAACGCGAAAAACCTTACCTACCCTTGACATGCCAGGAACCTCGCAGAGATGTGAGGGTGCCCGAAAGGGAACCTGGACACAGGTGCTGCATGGCTGTCGTCAGCTCGTGTCGTGAGATGTTGGGTTAAGTCCCG		Low	5.32	1.112044e-02	42.500
k__Bacteria	Phyllosphere	2022	p__Firmicutes	c__Bacilli	o__Bacillales	f__Bacillaceae	g__Bacillus	s__Bacillus mycoides KBAB4	s__Bacillus mycoides KBAB4 ASV250	GTAGTCCACGCCGTAAACGATGAGTGCTAAGTGTTAGAGGGTTTCCGCCCTTTAGTGCTGAAGTTAACGCATTAAGCACTCCGCCTGGGGAGTACGGCCGCAAGGCTGAAACTCAAAGGAATTGACGGGGGCCCGCACAAGCGGTGGAGCATGTGGTTTAATTCGAAGCAACGCGAAGAACCTTACCAGGTCTTGACATCCTCTGAAAACTCTAGAGATAGAGCTTCTCCTTCGGGAGCAGAGTGACAGGTGGTGCATGGTTGTCGTCAGCTCGTGTCGTGAGATGTTGGGTTAAGTCCCG	x27F_bac_PacBio.ASV626	Low	4.85	3.693349e-02	41.250
k__Bacteria	Phyllosphere	2022	p__Actinobacteriota	c__Actinobacteria	o__Micrococcales	f__Microbacteriaceae	g__Agromyces	s__unidentified	g__Agromyces sp ASV253	GTAGTCCACGCCGTAAACGTTGGGCGCTAGATGTGGGGACCTTTCCACGGTTTCCGTGTCGTAGCTAACGCATTAAGCGCCCCGCCTGGGGAGTACGGCCGCAAGGCTAAAACTCAAAGGAATTGACGGGGGCCCGCACAAGCGGCGGAGCATGCGGATTAATTCGATGCAACGCGAAGAACCTTACCAAGGCTTGACATGACCGAGAACGCCCTAGAAATAGGGAACTCTTTGGACACTCGGTTACAGGTGGTGCATGGTTGTCGTCAGCTCGTGTCGTGAGATGTTGGGTTAAGTCCCG		Low	4.75	2.436146e-02	40.625
k__Bacteria	Phyllosphere	2022	p__Chloroflexi	c__TK10	o__unidentified	f__unidentified	g__unidentified	s__unidentified	c__TK10 sp ASV254	GTAGTCCACGCCGTAAACGATGAGTACTAGGTGTCGGGGGTATCGACCCCCTCGGTGCCGTCGCTAACGCATTAAGTACTCCGCCTGGGGACTACGGCCGCAAGGCTAAAACTCAAAGGAATTGACGGGGGCCCGCACAAGCAGCGGAGCGTGTGGTTTAATTCGATGCAACGCGAAGAACCTTACCTGGGCTTGACATATACGTGGTAGGGATCCGAAAGGTGACCGACCCGCAAGGGAGCGTATACAGGTGCTGCATGGCTGTCGTCAGCTCGTGCCGTGAGGTGTTGGGTTAAGTCCCG		Low	3.3	7.535644e-03	11.875
k__Bacteria	Phyllosphere	2022	p__Proteobacteria	c__Gammaproteobacteria	o__Burkholderiales	f__Nitrosomonadaceae	g__Ellin6067	s__unidentified	g__Ellin6067 sp ASV259	GTAGTCCACGCCCTAAACGATGTCGACTGGTTGTTGGGGGTTTGACACTCTCAGTAACGAAGCTAACGCGTGAAGTCGACCGCCTGGGGAGTACGGCCGCAAGGTTAAAACTCAAAGGAATTGACGGGGACCCGCACAAGCGGTGGATTATGTGGATTAATTCGATGCAACGCGAAAAACCTTACCTACCCTTGACATGTCCGAGAGCCCGCAGAGATGTGGGTGTGCCCGAAAGGGAATCGGAACACAGGTGCTGCATGGCTGTCGTCAGCTCGTGTCGTGAGATGTTGGGTTAAGTCCCG		Low	3.23	4.279034e-03	22.500
k__Bacteria	Phyllosphere	2022	p__Proteobacteria	c__Gammaproteobacteria	o__PLTA13	f__unidentified	g__unidentified	s__unidentified	o__PLTA13 sp ASV265	GTAGTCCACGCCCTAAACGATGACGACTGGATGTCGGAGGGGTCTGCCTTTCGGTGTCGTAGCTAACGCGTTAAGTCGTCCGCCTGGGGAGTACGGCCGCAAGGTTGAAACTCAAAGGAATTGACGGGGACCCGCACAAGCGGTGGAGCATGTGGTTCAATTCGATGCAACGCGAAGAACCTTACCTGGCCTTGACATCCGCGGAACTTGGCAGAAATGCCTTGGTGCCTTCGGGAATCGCGAGACAGGTGCTGCATGGCTGTCGTCAGCTCGTGTCGTGAGATGTTGGGTTAAGTCCCG		Low	3.11	4.430504e-03	15.000
k__Bacteria	Phyllosphere	2022	p__Actinobacteriota	c__Thermoleophilia	o__Solirubrobacterales	f__67-14	g__unidentified	s__unidentified	f__67-14 sp ASV276	GTAGTCCACGCCGTAAACGATGGGAACTAGGTGTGGGAGGTGTCGACTCCTCCCGTGCCGTCGCTAACGCATTAAGTTCCCCGCCTGGGGAGTACGGCCGCAAGGCTAAAACTCAAAGGAATTGACGGGGGCCCGCACAAGCAGCGGAGCATGTGGTTTAATTCGATGCAACGCGAAGAACCTTACCTGGGTTTGAAATGTTGGTGACCGGTGTGGAAACACACCTTTCCTTCGGGACACCATCACAGGTGGTGCATGGCTGTCGTCAGCTCGTGTCGTGAGATGTTGGGTTAAGTCCCG	x27F_bac_PacBio.ASV200	Low	6.48	1.786086e-02	29.375
k__Bacteria	Phyllosphere	2022	p__Actinobacteriota	c__Actinobacteria	o__Micrococcales	f__Micrococcaceae	g__Arthrobacter	s__Arthrobacter globiformis	s__Arthrobacter globiformis ASV281	GTAGTCCATGCCGTAAACGTTGGGCACTAGGTGTGGGGGACATTCCACGTTTTCCGCGCCGTAGCTAACGCATTAAGTGCCCCGCCTGGGGAGTACGGCCGCAAGGCTAAAACTCAAAGGAATTGACGGGGGCCCGCACAAGCGGCGGAGCATGCGGATTAATTCGATGCAACGCGAAGAACCTTACCAAGGCTTGACATGGACCGGACCGCCGCAGAAATGTGGTTTCCCCTTTGGGGCCGGTTCACAGGTGGTGCATGGTTGTCGTCAGCTCGTGTCGTGAGATGTTGGGTTAAGTCCCG	x27F_bac_PacBio.ASV4951	Low	7.45	2.954932e-02	38.750
k__Bacteria	Phyllosphere	2022	p__Actinobacteriota	c__Thermoleophilia	o__Gaiellales	f__Gaiellaceae	g__Gaiella	s__unidentified	g__Gaiella sp ASV283	GTAGTCCACGCCGTAAACGATGGGTGCTAGGTGTGGGGGGTGTCGACTCCCCCCGTGCCGAAGCTAACGCATTAAGCACCCCGCCTGGGGAGTACGGCCGCAAGGCTAAAACTCAAAGGAATTGACGGGGGCCCGCACAAGCAGCGGAGCATGTGGTTTAATTCGACGCAACGCGAAGAACCTTACCAAGGCTTGACATGCATTTGAAAAACGTGGAAACACGTTCCCTCTTCGGAGCAAATGCACAGGTGGTGCATGGCTGTCGTCAGCTCGTGTCGTGAGATGTTGGGTTAAGTCCCG	x27F_bac_PacBio.ASV17446_x27F_bac_PacBio.ASV551	Low	4.14	1.260990e-02	35.000
k__Bacteria	Phyllosphere	2022	p__Actinobacteriota	c__MB-A2-108	o__unidentified	f__unidentified	g__unidentified	s__unidentified	c__MB-A2-108 sp ASV285	GTAGTCCTAGCCGTAAACGTTGGGTGCTAGGTGTGGGCGGATATCAACCCCGTCCGTGCCGAAGCTAACGCATTAAGCACCCCGCCTGGGGAGTACGGCCGCAAGGCTAAAACTCAAAGGAATTGACGGGGGCCCGCACAAGCGGCGGAGCATGCGGCTTAATTCGATGCAACGCGAAGAACCTTACCTGGGCTTGACATGCAGGGTGAAACCCGTGAAAGCGGGCGCTCTTCGGAGCCTGCACAGGTGGTGCATGGCTGTCGTCAGCTCGTGCCGTGAGGTGTTGCCTTAAGTGGCG	x27F_bac_PacBio.ASV291	Low	4.6	1.363232e-02	34.375
k__Bacteria	Phyllosphere	2022	p__Proteobacteria	c__Gammaproteobacteria	o__Burkholderiales	f__Oxalobacteraceae	g__Noviherbaspirillum	s__unidentified	g__Noviherbaspirillum sp ASV286	GTAGTCCACGCCCTAAACGATGTCAACTAGTTGTCGGGTCTTAATTGACTTGGTAACGCAGCTAACGCGTGAAGTTGACCGCCTGGGGAGTACGGTCGCAAGATTAAAACTCAAAGGAATTGACGGGGACCCGCACAAGCGGTGGATGATGTGGATTAATTCGATGCAACGCGAAAAACCTTACCTACCCTTGACATGTACGGAAGCCCCGAGAGATCGGGGCGTGCTCGAAAGAGAGCCGTAACACAGGTGCTGCATGGCTGTCGTCAGCTCGTGTCGTGAGATGTTGGGTTAAGTCCCG		Low	3.4	1.334958e-01	70.625
k__Bacteria	Phyllosphere	2022	p__Proteobacteria	c__Gammaproteobacteria	o__Burkholderiales	f__Nitrosomonadaceae	g__Ellin6067	s__unidentified	g__Ellin6067 sp ASV289	GTAGTCCACGCCCTAAACGATGTCGACTGGTTGTTGGGGGTTTGACACTCTCAGTAACGAAGCTAACGCGTGAAGTCGACCGCCTGGGGAGTACGGCCGCAAGGTTAAAACTCAAAGGAATTGACGGGGACCCGCACAAGCGGTGGATTATGTGGATTAATTCGATGCAACGCGAAAAACCTTACCTACCCTTGACATGTCCGAGAGCCCGTAGAGATATGGGTGTGCCCGAAAGGGAATCGGAACACAGGTGCTGCATGGCTGTCGTCAGCTCGTGTCGTGAGATGTTGGGTTAAGTCCCG		Low	3.68	3.597418e-03	18.125
k__Bacteria	Phyllosphere	2022	p__Actinobacteriota	c__Actinobacteria	o__Pseudonocardiales	f__Pseudonocardiaceae	g__Pseudonocardia	s__unidentified	g__Pseudonocardia sp ASV292	GTAGTCCACGCCGTAAACGTTGGGCGCTAGGTGTGGGGGCCATTCCACGGTCTCTGTGCCGTAGCTAACGCATTAAGCGCCCCGCCTGGGGAGTACGGCCGCAAGGCTAAAACTCAAAGGAATTGACGGGGGCCCGCACAAGCGGCGGAGCATGTGGATTAATTCGATGCAACGCGAAGAACCTTACCTGGGTTTGACATGCGCCAGACGCGTCTAGAGATAGGCGTTCCCTTGTGGTTGGTGTGCAGGTGGTGCATGGCTGTCGTCAGCTCGTGTCGTGAGATGTTGGGTTAAGTCCCG		Low	3.34	3.192235e-02	57.500
k__Bacteria	Phyllosphere	2022	p__Actinobacteriota	c__Actinobacteria	o__Micrococcales	f__Micrococcaceae	g__Pseudarthrobacter	s__Arthrobacter pascens	s__Arthrobacter pascens ASV307	GTAGTCCATGCCGTAAACGTTGGGCACTAGGTGTGGGGGACATTCCACGTTTTCCGCGCCGTAGCTAACGCATTAAGTGCCCCGCCTGGGGAGTACGGCCGCAAGGCTAAAACTCAAAGGAATTGACGGGGGCCCGCACAAGCGGCGGAGCATGCGGATTAATTCGATGCAACGCGAAGAACCTTACCAAGGCTTGACATGAACCGGACCGCCGCAGAAATGTGGTTTCCCCTTTGGGGCTGGTTTACAGGTGGTGCATGGTTGTCGTCAGCTCGTGTCGTGAGATGTTGGGTTAAGTCCCG		Low	5.3	3.525470e-02	43.750
k__Bacteria	Phyllosphere	2022	p__Actinobacteriota	c__Acidimicrobiia	o__IMCC26256	f__unidentified	g__unidentified	s__unidentified	o__IMCC26256 sp ASV309	GTAGTCCACGCCGTAAACGTTGGGCACTAGGTGTGGGGCCTTATCAACGGGTTCCGTGCCGTAGCTAACGCATTAAGTGCCCCGCCTGGGGAGTACGGCCGCAAGGCTAAAACTCAAAGGAATTGACGGGGGCCCGCACAAGCGGCGGAGCATGTTGCTTAATTCGATGCAACGCGAAGAACCTTACCTGGGTTGAACTACGCAGGAAAAGCCACAGAGATGTGGTGTCCGAAAGGGCCTGCGATAGGTGGTGCATGGCTGTCGTCAGCTCGTGTCGTGAGATGTTGGGTTAAGTCCCG		Low	3.68	2.044848e-03	10.625
k__Bacteria	Phyllosphere	2022	p__Actinobacteriota	c__Actinobacteria	o__Propionibacteriales	f__Nocardioidaceae	g__Nocardioides	s__unidentified	g__Nocardioides sp ASV312	GTAGTCCACACCGTAAACGTTGGGCGCTAGGTGTGGGACTCATTCCACGAGTTCCGTGCCGCAGCTAACGCATTAAGCGCCCCGCCTGGGGAGTACGGCCGCAAGGCTAAAACTCAAAGGAATTGACGGGGGCCCGCACAAGCGGCGGAGCATGCGGATTAATTCGATGCAACGCGAAGAACCTTACCTGGGTTTGACATATGGAGAAATCCCCTAGAGATAGGGGGTCCGTAAGGGCTCTATACAGGTGGTGCATGGCTGTCGTCAGCTCGTGTCGTGAGATGTTGGGTTAAGTCCCG		Low	6.19	1.820167e-02	38.125
k__Bacteria	Phyllosphere	2022	p__Proteobacteria	c__Alphaproteobacteria	o__Elsterales	f__unidentified	g__unidentified	s__unidentified	o__Elsterales sp ASV313	GTAGTCCACGCTGTAAACGATGTGTGCTAGACGTTGGGGAGCCTAGCTCTTCGGTGTCGCAGCTAACGCGGTAAGCACACCGCCTGGGGAGTACGGCCGCAAGGTTAAAACTCAAAGGAATTGACGGGGGCCCGCACAAGCGGTGGAGCATGTGGTTTAATTCGACGCAACGCGAAGAACCTTACCAGCTCTTGACATGTCCCGTATGGGTGGGGGAGACCTCATCCTTCAGTTCGGCTGGCGGGAACACAGGTGCTGCATGGCTGTCGTCAGCTCGTGTCGTGAGATGTTGGGTTAAGTCCCG		Low	3.66	1.897165e-02	39.375
k__Bacteria	Phyllosphere	2022	p__Firmicutes	c__Clostridia	o__Clostridiales	f__Clostridiaceae	g__Clostridium_sensu_stricto_13	s__unidentified	g__Clostridium_sensu_stricto_13 sp ASV315	GTAGTCCACGCCGTAAACGATGAATACTAGGTGTCGGGGGTCGAACCTCGGTGCCGCAGTTAACACAATAAGTATTCCGCCTGGGGAGTACGATCGCAAGATTAAAACTCAAAGGAATTGACGGGGGCCCGCACAAGCAGCGGAGCATGTGGTTTAATTCGAAGCAACGCGAAGAACCTTACCTAGACTTGACATCCCCTGCATAACCCAGAGATGGGCGAAGTCCTTCGGGACAGGGTGACAGGTGGTGCATGGTTGTCGTCAGCTCGTGTCGTGAGATGTTGGGTTAAGTCCCG		Low	2.47	1.173894e-02	28.750
k__Bacteria	Phyllosphere	2022	p__Proteobacteria	c__Alphaproteobacteria	o__Rhizobiales	f__Beijerinckiaceae	g__Microvirga	s__unidentified	g__Microvirga sp ASV314	GTAGTCCACGCCGTAAACGATGAATGCCAGCCGTTGGGCAGCTTGCTGCTCAGTGGCGCAGCTAACGCTTTAAGCATTCCGCCTGGGGAGTACGGTCGCAAGATTAAAACTCAAAGGAATTGACGGGGGCCCGCACAAGCGGTGGAGCATGTGGTTTAATTCGAAGCAACGCGCAGAACCTTACCAGCCTTTGACATGTCCGGTTTGGATCCTGGAGACAGGTTCCTTCAGTTCGGCTGGCCGGAACACAGGTGCTGCATGGCTGTCGTCAGCTCGTGTCGTGAGATGTTGGGTTAAGTCCCG	x27F_bac_PacBio.ASV326	Low	4.12	3.042027e-02	51.875
k__Bacteria	Phyllosphere	2022	p__Acidobacteriota	c__Blastocatellia	o__Pyrinomonadales	f__Pyrinomonadaceae	g__RB41	s__unidentified	g__RB41 sp ASV326	GTAGTCCTAGCCTTAAACGATGAATGCTTGGTGTCTGGGGTTTTATAGTCCCCGGGTGCCGTCGCTAACGCTTTAAGCATTCCGCCTGGGGAGTACGGTCGCAAGACTGAAACTCAAAGGAATTGACGGGGACCCGCACAAGCGGTGGAGCATGTGGTTTAATTCGACGCAACGCGAAGAACCTTACCTGGGCTAGAATGCCTCTGACAACCCTAGAGATAGGGCCTTCTGGGTAAAACCAGACAGAGTGCAAGGTGCTGCATGGCTGTCGTCAGCTCGTGTCGTGAGATGTTGGGTTAAGTCCCG		Low	3.86	3.249036e-02	40.625
k__Bacteria	Phyllosphere	2022	p__Actinobacteriota	c__Acidimicrobiia	o__Microtrichales	f__unidentified	g__unidentified	s__unidentified	o__Microtrichales sp ASV328	GTAGTCCACGCCGTAAACGTTGGGCACTAGGTGTGGGACCCCATCGACGGGTTCTGTGCCGTAGCTAACGCATTAAGTGCCCCGCCTGGGGAGTACGGCCGCAAGGCTAAAACTCAAAGGAATTGACGGGGGCCCGCACAAGCGGCGGAGCATGTTGCTTAATTCGAGGCAACGCGAAGAACCTTACCTGGGTTTGACATGCAGGGAAAAGCCGCAGAGATGCGGTGTCCGCAAGGGCCCTGCACAGGTGGTGCATGGCTGTCGTCAGCTCGTGTCGTGAGATGTTGGGTTAAGTCCCG		Low	3.91	1.003490e-02	33.125
k__Bacteria	Phyllosphere	2022	p__Actinobacteriota	c__Actinobacteria	o__Kineosporiales	f__Kineosporiaceae	g__Angustibacter	s__unidentified	g__Angustibacter sp ASV331	GTAGTCCATGCCGTAAACGTTGGGCGCTAGGTGTGGGGCTCATTCCACGAGTTCTGTGCCGCAGCAAACGCATTAAGCGCCCCGCCTGGGGAGTACGGCCGCAAGGCTAAAACTCAAAGGAATTGACGGGGGCCCGCACAAGCGGCGGAGCATGCGGATTAATTCGATGCAACGCGAAGAACCTTACCAAGGCTTGACATACAGGGTAATCCGGCAGAGACGTCGGGTCCGCAAGGGATCCTGTACAGGTGGTGCATGGTTGTCGTCAGCTCGTGTCGTGAGATGTTGGGTTAAGTCCCG	x27F_bac_PacBio.ASV44488	Low	4.35	1.282448e-02	34.375
k__Bacteria	Phyllosphere	2022	p__Proteobacteria	c__Alphaproteobacteria	o__Azospirillales	f__Azospirillaceae	g__Skermanella	s__unidentified	g__Skermanella sp ASV341	GTAGTCCACGCCGTAAACGATGAGTGCTAGACGTCGGGGCCCTCAGGGCTTCGGTGTCGCAGCTAACGCATTAAGCACTCCGCCTGGGGAGTACGGCCGCAAGGTTAAAACTCAAAGGAATTGACGGGGGCCCGCACAAGCGGTGGAGCATGTGGTTTAATTCGAAGCAACGCGCAGAACCTTACCAGCCCTTGACATGGGCGTCGCGGGTGGAGAGATCCACCTTTCGGTTCGGCCGGACGCCGCACAGGTGCTGCATGGCTGTCGTCAGCTCGTGTCGTGAGATGTTGGGTTAAGTCCCG		Low	4.05	2.219039e-02	35.000
k__Bacteria	Phyllosphere	2022	p__Chloroflexi	c__Chloroflexia	o__Chloroflexales	f__Roseiflexaceae	g__unidentified	s__unidentified	f__Roseiflexaceae sp ASV347	GTAGTCCACGCCGTAAACGATGGCCACTCGGCCTTTGGTGGCGGAATCTCCGTCGCTGGGGGCCTTAGCTAACGCGGGAAGTGGCCCGCCTGGGAACTACGAGCGCAAGCTTAAAACTCAAAGGAATTGACGGGGGCCCGCACAAGCAGCGGAGCGTGTGGTTTAATTCGACGCAACGCGCAGAACCTTACCCAGGTTTGACATGACCCTGCAAGCTCCTGAAAGGGAGTCGCCTTCGAGGGTGGGTCACAGATGCTGCATGGCTGTCGTCAGCTCGTGTCGTGAGATGTTGGGTTAAGTCCCG		Low	4.26	1.142338e-02	20.625
k__Bacteria	Phyllosphere	2022	p__RCP2-54	c__unidentified	o__unidentified	f__unidentified	g__unidentified	s__unidentified	p__RCP2-54 sp ASV348	GTAGTCCACGCTGTAAACGATGGGCACTAGGTGTCCGGGGTATTGACCCCCTGGGTGCCGCAGCTAACGCATTAAGTGCCCCGCCTGGGGAGTACGGTCGCAAGATTAAAACTCAAAGGAATTGACGGGGGCCCGCACAAGCGGTGGAGCATGTGGTTCAATTCGACGCAACGCGAAGAACCTTACCTGGGCTAGACAACGGCGGACCATCCTAGAAATAGGATCTTCCCTTCGGGGACTGCCGGTTCAGGTGCTGCATGGCTGTCGTCAGCTCGTGCCGTGAGGTGTTGGGTTAAGTCCCG		Low	5.74	1.407411e-02	38.125
k__Bacteria	Phyllosphere	2022	p__Acidobacteriota	c__Blastocatellia	o__Pyrinomonadales	f__Pyrinomonadaceae	g__RB41	s__unidentified	g__RB41 sp ASV369	GTAGTCCTAGCCTTAAACGATGAATGCTTGGTGTCTGGGGTTTTATAGTCCCCGGGTGCCGTCGCTAACGCTTTAAGCATTCCGCCTGGGGAGTACGGTCGCAAGACTGAAACTCAAAGGAATTGACGGGGACCCGCACAAGCGGTGGAGCATGTGGTTTAATTCGACGCAACGCGAAGAACCTTACCTGGGCTAGAATGCCTCTGACCGGCGTAGAGATACGCCTTCCTGGGTAAAACCAGGCAGAGTGCAAGGTGCTGCATGGCTGTCGTCAGCTCGTGTCGTGAGATGTTGGGTTAAGTCCCG		Low	4.6	2.500521e-02	35.625
k__Bacteria	Phyllosphere	2022	p__Acidobacteriota	c__Blastocatellia	o__Pyrinomonadales	f__Pyrinomonadaceae	g__RB41	s__unidentified	g__RB41 sp ASV377	GTAGTCCTGGCCTTAAACGATGGATACTTGGTGTCCGGGGTTACATAGTCCCCGGGTGCCGGCGCTAACGCATTAAGTATCCCGCCTGGGGAGTACGGTCGCAAGACTGAAACTCAAAGGAATTGACGGGGACCCGCACAAGCGGTGGAGCATGTGGTTTAATTCGACGCAACGCGAAGAACCTTACCTGGGCTAGAATGCCTCTGACAACCCTGGAGACAGGGCCTTCTGGGTAAAACCAGACAGAGTGCAAGGTGCTGCATGGCTGTCGTCAGCTCGTGTCGTGAGATGTTGGGTTAAGTCCCG		Low	5.5	2.053684e-02	33.125
k__Bacteria	Phyllosphere	2022	p__Chloroflexi	c__Chloroflexia	o__Chloroflexales	f__Roseiflexaceae	g__unidentified	s__unidentified	f__Roseiflexaceae sp ASV385	GTAGTCCACGCCGTAAACGATGGCCACTCGGCCTTTGCGGGCGGAATCTCCGTCCGTGGGGGCCTTAGCTAACGCGGGAAGTGGCCCGCCTGGGAACTACGAGCGCAAGCTTAAAACTCAAAGGAATTGACGGGGGCCCGCACAAGCAGCGGAGCGTGTGGTTTAATTCGACGCAACGCGCAGAACCTTACCCAGGTTTGACATGGCCCTGCAAGCCGCTGAAAGGCGGTCGCCTTCGAGGGTGGGCCACAGATGCTGCATGGCTGTCGTCAGCTCGTGTCGTGAGATGTTGGGTTAAGTCCCG		Low	4.14	1.332938e-02	25.000
k__Bacteria	Phyllosphere	2022	p__Actinobacteriota	c__Thermoleophilia	o__Solirubrobacterales	f__67-14	g__unidentified	s__unidentified	f__67-14 sp ASV393	GTAGTCCACGCCGTAAACGATGAGAACTAGGTGTGGGAGGTGTCGACTCCTCCCGTGCCGTCGCTAACGCATTAAGTTCTCCGCCTGGGGAGTACGGCCGCAAGGCTAAAACTCAAAGGAATTGACGGGGGCCCGCACAAGCAGCGGAGCATGTGGTTTAATTCGATGCAACGCGAAGAACCTTACCTGGGTTTGAAATGTTGGTGACAGGTGTGGAAACACATCCTTCCTTCGGGACACCATCACAGGTGGTGCATGGCTGTCGTCAGCTCGTGTCGTGAGATGTTGGGTTAAGTCCCG	x27F_bac_PacBio.ASV466	Low	3.85	5.617021e-03	26.250
k__Bacteria	Phyllosphere	2022	p__Proteobacteria	c__Gammaproteobacteria	o__Burkholderiales	f__Comamonadaceae	g__Rhizobacter	s__unidentified	g__Rhizobacter sp ASV400	GTAGTCCACGCCCTAAACGATGTCAACTGGTTGTTGGACGGCTTGCTGTTCAGTAACGAAGCTAACGCGTGAAGTTGACCGCCTGGGGAGTACGGCCGCAAGGTTGAAACTCAAAGGAATTGACGGGGACCCGCACAAGCGGTGGATGATGTGGTTTAATTCGATGCAACGCGAAAAACCTTACCTACCCTTGACATGTCTAGAAGTTTCCAGAGATGGATTCGTGCTCGAAAGAGAACTAGAACACAGGTGCTGCATGGCCGTCGTCAGCTCGTGTCGTGAGATGTTGGGTTAAGTCCCG		Low	4.48	3.174564e-02	54.375
k__Bacteria	Phyllosphere	2022	p__Actinobacteriota	c__Actinobacteria	o__Micrococcales	f__Microbacteriaceae	g__Amnibacterium	s__unidentified	g__Amnibacterium sp ASV409	GTAGTCCACGCCGTAAACGTTGGGAACTAGATGTGGGGTCCATTCCACGGATTCCGTGTCGCAGCTAACGCATTAAGTTCCCCGCCTGGGGAGTACGGCCGCAAGGCTAAAACTCAAAGGAATTGACGGGGGCCCGCACAAGCGGCGGAGCATGCGGATTAATTCGATGCAACGCGAAGAACCTTACCAAGGCTTGACATGCACCTGAAAAGGCTGGAAACAGTCTCCTCGCAAGACAGGTGCACAGGTGGTGCATGGTTGTCGTCAGCTCGTGTCGTGAGATGTTGGGTTAAGTCCCG		Low	4.61	8.104919e-02	74.375
k__Bacteria	Phyllosphere	2022	p__Proteobacteria	c__Gammaproteobacteria	o__Burkholderiales	f__Comamonadaceae	g__unidentified	s__unidentified	f__Comamonadaceae sp ASV411	GTAGTCCACGCCCTAAACGATGTCAACTGGTTGTTGGGTCTTCACTGACTCAGTAACGAAGCTAACGCGTGAAGTTGACCGCCTGGGGAGTACGGCCGCAAGGTTGAAACTCAAAGGAATTGACGGGGACCCGCACAAGCGGTGGATGATGTGGTTTAATTCGATGCAACGCGAAAAACCTTACCCACCTTTGACATGTACGGAATCCTCCAGAGATGGAGGAGTGCTCGAAAGAGAACCGTAACACAGGTGCTGCATGGCTGTCGTCAGCTCGTGTCGTGAGATGTTGGGTTAAGTCCCG		Low	6.07	1.238269e-02	39.375
k__Bacteria	Phyllosphere	2022	p__Actinobacteriota	c__Actinobacteria	o__Propionibacteriales	f__Nocardioidaceae	g__Nocardioides	s__unidentified	g__Nocardioides sp ASV412	GTAGTCCACACCGTAAACGTTGGGCGCTAGGTGTGGGGTCCATTCCACGGATTCCGTGCCGCAGCTAACGCATTAAGCGCCCCGCCTGGGGAGTACGGCCGCAAGGCTAAAACTCAAAGGAATTGACGGGGGCCCGCACAAGCGGCGGAGCATGCGGATTAATTCGATGCAACGCGAAGAACCTTACCTGGGTTTGACATATGCCGGAAAGCCGTAGAGATACGGCCCCTTTTAGTCGGTATACAGGTGGTGCATGGCTGTCGTCAGCTCGTGTCGTGAGATGTTGGGTTAAGTCCCG		Low	4.06	1.302644e-02	31.875
k__Bacteria	Phyllosphere	2022	p__Actinobacteriota	c__Thermoleophilia	o__Solirubrobacterales	f__Solirubrobacteraceae	g__Parviterribacter	s__unidentified	g__Parviterribacter sp ASV414	GTAGTCCACGCCGTAAACGATGGATACTAGGTGTGGGAGGTGTCGACTCCTCCCGTGCCGAAGCTAACGCATTAAGTATCCCGCCTGGGGAGTACGGCCGCAAGGCTAAAACTCAAAGGAATTGACGGGGGCCCGCACAAGCAGCGGAGCATGTGGTTTAATTGGACGCAACGCCAAGAACCTTACCTGGGCTTGACATGTTCCTGACCCCCCTGGAAACAGGGGTTCCCTTCGGGGCAGGATCACAGGTGGTGCATGGCTGTCGTCAGCTCGTGTCGTGAGATGTTGGGTTAAGTCCCG		Low	6.36	1.060292e-02	30.000
k__Bacteria	Phyllosphere	2022	p__Proteobacteria	c__Alphaproteobacteria	o__Rhizobiales	f__Beijerinckiaceae	g__alphaI_cluster	s__unidentified	g__alphaI_cluster sp ASV420	GTAGTCCACGCCGTAAACGATGAATGCTAGCCGTTGGGGAGCTTGCTCTTCAGTGGCGCAGCTAACGCTTTAAGCATTCCGCCTGGGGAGTACGGTCGCAAGATTAAAACTCAAAGGAATTGACGGGGGCCCGCACAAGCGGTGGAGCATGTGGTTTAATTCGAAGCAACGCGCAGAACCTTACCAGCTCTTGACATGTCCCGTATGGGTTCCGGAGACGGGATCCTTCAGTTCGGCTGGCGGGAACACAGGTGCTGCATGGCTGTCGTCAGCTCGTGTCGTGAGATGTTGGGTTAAGTCCCG	x27F_bac_PacBio.ASV24126	Low	3.62	1.353134e-02	28.125
k__Bacteria	Phyllosphere	2022	p__Chloroflexi	c__Chloroflexia	o__Chloroflexales	f__Roseiflexaceae	g__unidentified	s__unidentified	f__Roseiflexaceae sp ASV427	GTAGTCCACGCCGTAAACGATGGACACTCGTGCTGTGGCGGTTTAATGCCGTTGCGGCGCTTAGCTAACGCGATAAGTGTCCCGCCTGGGAACTACGAGCGCAAGCTTAAAACTCAAAGGAATTGACGGGGGCCCGCACAAGCAGCGGAGCGTGTGGTTTAATTCGACGCAACGCGAACAACCTTACCCAGGTTTGACATGGCACTGCAAGCCGGTGAAAGCCGGTCGCCTTCGAGGGTGTGCCACAGATGCTGCATGGCTGTCGTCAGCTCGTGTCGTGAGATGTTGGGTTAAGTCCCG		Low	6.87	9.403777e-03	21.250
k__Bacteria	Phyllosphere	2022	p__Chloroflexi	c__Chloroflexia	o__Thermomicrobiales	f__JG30-KF-CM45	g__unidentified	s__unidentified	f__JG30-KF-CM45 sp ASV429	GTAGTCCACGCAGTAAACGATGCAGACTAGGCGTGGGGGGAGTTGACCCCCTCCGTGCCGGAGCCAACGCGGGAAGTCTGCCGCCTGGGGAGTACGGCCGCAAGGCTAAAACTCAAAGGAATTGACGGGGGCCCGCACAAGCGGCGGAGCGTGCGGTTTAATTCGACGCGACGCGTAGAACCTTACCAAGGCTTGACATGCGCCTGCATCCTCCTGAAAGGGAGTGGCCTTCGAGGGTGGCGCACAGGTGCTGCATGGCTGTCGTCAGCTCGTGCCGTGAGGTGTTGGGTTAAGTCCCG		Low	5.87	1.223122e-02	25.625
k__Bacteria	Phyllosphere	2022	p__Proteobacteria	c__Alphaproteobacteria	o__Azospirillales	f__Azospirillaceae	g__Skermanella	s__unidentified	g__Skermanella sp ASV444	GTAGTCCACGCCGTAAACGATGAGTGCTAGACGTCGGGGCCCTCAGGGCTTCGGTGTCGCCGCTAACGCATTAAGCACTCCGCCTGGGGAGTACGGCCGCAAGGTTAAAACTCAAAGGAATTGACGGGGGCCCGCACAAGCGGTGGAGCATGTGGTTTAATTCGAAGCAACGCGCAGAACCTTACCAGCCCTTGACATGGGCGTCGCGGGTGGGGAGACCCACCCTTCGGTTCGGCCGGACGCCGCACAGGTGCTGCATGGCTGTCGTCAGCTCGTGTCGTGAGATGTTGGGTTAAGTCCCG		Low	3.18	5.538761e-02	51.250
k__Bacteria	Phyllosphere	2022	p__Actinobacteriota	c__Rubrobacteria	o__Rubrobacterales	f__Rubrobacteriaceae	g__Rubrobacter	s__unidentified	g__Rubrobacter sp ASV452	GTAGTCCATGCCGTAAACGATGAACACTAGGTGTGGGGGGAGTCGAATCCCTCTGTGCCGCAGCCAACGCGTTAAGTGTTCCGCCTGGGGAGTACGGCCGCAAGGCTAAAACTCAAAAGAATTGACGGGGGCCCGCACAAGCAGCGGAGCATGTTCTTTAATTCGATGCAACGCGAAGAACCTTACCTGGGCTTGACATGGTGCTGCAAGCGCACGGAAACGTGTGACCTTCGAGGGTGCACCACAGATGCTGCATGGCTGTCGTCAGCTCGTGTCGTGAGATGTTGGGTTAAGTCCCG		Low	5.65	1.558881e-02	18.750
k__Bacteria	Phyllosphere	2022	p__Actinobacteriota	c__Thermoleophilia	o__Solirubrobacterales	f__Solirubrobacteraceae	g__Solirubrobacter	s__unidentified	g__Solirubrobacter sp ASV454	GTAGTCCACGCCGTAAACGATGGGCACTAGGTGTGGGGGGTGTCGACTCCCTCCGTGCCGAAGCTAACGCATTAAGTGCCCCGCCTGGGGAGTACGGCCGCAAGGCTAAAACTCAAAGGAATTGACGGGGGCCCGCACAAGCAGCGGAGCATGTGGTTTAATTCGACGCAACGCGAAGAACCTTACCTGGGCTTGACATGTTCCTGACCTCCCTGGAAACAGGGCTTCCCTTCGGGGCAGGATCACAGGTGGTGCATGGCTGTCGTCAGCTCGTGTCGTGAGATGTTGGGTTAAGTCCCG		Low	3.31	6.058809e-03	30.625
k__Bacteria	Phyllosphere	2022	p__Proteobacteria	c__Gammaproteobacteria	o__PLTA13	f__unidentified	g__unidentified	s__unidentified	o__PLTA13 sp ASV458	GTAGTCCACGCCCTAAACGATGACGACTAGATGTCGGAGGGGTCTGCCTTTCGGTGTCGCAGCTAACGCGTTAAGTCGTCCGCCTGGGGAGTACGGCCGCAAGGTTGAAACTCAAAGGAATTGACGGGGACCCGCACAAGCGGTGGAGCATGTGGTTCAATTCGATGCAACGCGAAGAACCTTACCTGGCCTTGACATCCGCGGAACTTGGCAGAAATGCCTTGGTGCCTTCGGGAATCGCGAGACAGGTGCTGCATGGCTGTCGTCAGCTCGTGTCGTGAGATGTTGGGTTAAGTCCCG		Low	3.99	8.507578e-03	13.125
k__Bacteria	Phyllosphere	2022	p__Proteobacteria	c__Alphaproteobacteria	o__Rhizobiales	f__Beijerinckiaceae	g__Microvirga	s__unidentified	g__Microvirga sp ASV476	GTAGTCCACGCCGTAAACGATGAATGCCAGCCGTTGGCGAGCTTGCTCGTCAGTGGCGCAGCTAACGCTTTAAGCATTCCGCCTGGGGAGTACGGTCGCAAGATTAAAACTCAAAGGAATTGACGGGGGCCCGCACAAGCGGTGGAGCATGTGGTTTAATTCGAAGCAACGCGCAGAACCTTACCAGCCTTTGACATGTCCCGTATGGACCCTGGAGACAGGGTTCTTCAGTTCGGCTGGCGGGAACACAGGTGCTGCATGGCTGTCGTCAGCTCGTGTCGTGAGATGTTGGGTTAAGTCCCG	x27F_bac_PacBio.ASV330	Low	3.62	2.171073e-02	40.000
k__Bacteria	Phyllosphere	2022	p__Actinobacteriota	c__Thermoleophilia	o__Solirubrobacterales	f__67-14	g__unidentified	s__unidentified	f__67-14 sp ASV483	GTAGTCCACGCCGTAAACGATGGGCACTAGGTGTGGGAGGTGTCGACTCCTCCCGTGCCGGAGCTAACGCATTAAGTGCCCCGCCTGGGGAGTACGGCCGCAAGGCTAAAACTCAAAGGAATTGACGGGGACCCGCACAAGCAGCGGAGCATGTGGTTTAATTCGACGCAACGCGAAGAACCTTACCTGGGTTTGACATGTTCCTGACCGCCGTGGAAACACGGTTTCCCTTTATTGGGCAGGATCACAGGTGGTGCATGGCTGTCGTCAGCTCGTGTCGTGAGATGTTGGGTTAAGTCCCG		Low	4.53	5.894716e-03	12.500
k__Bacteria	Phyllosphere	2022	p__Proteobacteria	c__Alphaproteobacteria	o__Rhizobiales	f__Beijerinckiaceae	g__Methylobacterium-Methylorubrum	s__Methylobacterium soli	s__Methylobacterium soli ASV485	GTAGTCCACGCCGTAAACGATGAATGCTAGCTGTTGGGGTGCTTGCACTTCAGTAGCGCAGCTAACGCTTTAAGCATTCCGCCTGGGGAGTACGGTCGCAAGATTAAAACTCAAAGGAATTGACGGGGGCCCGCACAAGCGGTGGAGCATGTGGTTTAATTCGAAGCAACGCGCAGAACCTTACCATCCTTTGACATGGCGTGTTATGGGGAGAGATCCTCAGTCCTCTTCGGAGGCGCGCACACAGGTGCTGCATGGCTGTCGTCAGCTCGTGTCGTGAGATGTTGGGTTAAGTCCCG		Low	3.56	4.718298e-02	56.250
k__Bacteria	Phyllosphere	2022	p__Bacteroidota	c__Bacteroidia	o__Chitinophagales	f__Chitinophagaceae	g__Flavisolibacter	s__unidentified	g__Flavisolibacter sp ASV493	GTAGTCCACGCCCTAAACGATGGATACTCGACATACGCGATACACTGTGTGTGTCTGAGCGAAAGCATTAAGTATCCCACCTGGGAAGTACGACCGCAAGGTTGAAACTCAAAGGAATTGGCGGGGGTCCGCACAAGCGGTGGAGCATGTGGTTTAATTCGATGATACGCGAGGAACCTTACCTGGGCTAGAATGCTAAGTGACCGTGGGTGAAAGCTCATTTTGTAGCAATACACACTTAGTAAGGTGCTGCATGGCTGTCGTCAGCTCGTGCCGTGAGGTGTTGGGTTAAGTCCCG		Low	6.56	2.381869e-02	41.250
k__Bacteria	Phyllosphere	2022	p__Actinobacteriota	c__Actinobacteria	o__Propionibacteriales	f__Nocardioidaceae	g__Nocardioides	s__unidentified	g__Nocardioides sp ASV507	GTAGTCCACACCGTAAACGTTGGGCGCTAGGTGTGGGATCCATTCCACGGGTTCCGTGCCGCAGCTAACGCATTAAGCGCCCCGCCTGGGGAGTACGGCCGCAAGGCTAAAACTCAAAGGAATTGACGGGGGCCCGCACAAGCGGCGGAGCATGCGGATTAATTCGATGCAACGCGAAGAACCTTACCTGGGTTTGACATGGGAAGTTAACCATCAGAGATGGTGGGTCCGTTAGGGTTTCTCACAGGTGGTGCATGGCTGTCGTCAGCTCGTGTCGTGAGATGTTGGGTTAAGTCCCG		Low	5.91	1.553832e-02	20.625
k__Bacteria	Phyllosphere	2022	p__Gemmatimonadota	c__Gemmatimonadetes	o__Gemmatimonadales	f__Gemmatimonadaceae	g__unidentified	s__unidentified	f__Gemmatimonadaceae sp ASV508	GTAGTCCACGCCGTAAACGATGGGCACTAGGTGCCGGGGGGAGCGACCCCTTCGGTGCCGGCGCTAACGCATTAAGTGCCCCGCCTGGGGAGTACGGCCGCAAGGCTGAAACTCAAAGGAATTGACGGGGGCCCGCACAAGCGGTGGAGCATGTGGTTTAATTCGACGCAACGCGAAGAACCTTACCTGGGCTTGACATGCACGGGAAAGCCGGCAGAGACGCCGGTTCCTCTTCGGAGTCCGTGCACAGGTGCTGCATGGCTGTCGTCAGCTCGTGTCGTGAGATGTTGGGTTAAGTCCCG	x27F_bac_PacBio.ASV664	Low	3.25	2.171073e-03	8.125
k__Bacteria	Phyllosphere	2022	p__Proteobacteria	c__Gammaproteobacteria	o__Burkholderiales	f__Comamonadaceae	g__Ramlibacter	s__unidentified	g__Ramlibacter sp ASV521	GTAGTCCACGCCCTAAACGATGTCAACTGGTTGTTGGTCCTTCACTGGATCAGTAACGAAGCTAACGCGTGAAGTTGACCGCCTGGGGAGTACGGCCGCAAGGTTGAAACTCAAAGGAATTGACGGGGACCCGCACAAGCGGTGGATGATGTGGTTTAATTCGATGCAACGCGAAAAACCTTACCTACCCTTGACATGTCTGGAATCCCGCAGAGATGTGGGAGTGCCCGAAAGGGAGCCAGAACACAGGTGCTGCATGGCTGTCGTCAGCTCGTGTCGTGAGATGTTGGGTTAAGTCCCG		Low	6.37	9.618359e-03	25.625
k__Bacteria	Phyllosphere	2022	p__Actinobacteriota	c__Rubrobacteria	o__Rubrobacterales	f__Rubrobacteriaceae	g__Rubrobacter	s__unidentified	g__Rubrobacter sp ASV522	GTAGTCCACGCCGTAAACGATGGACACTAGGTGTGGGCGGAGTCGAATCTGTCCGTGCCGAAGCCAACGCGATAAGTGTCCCGCCTGGGGAGTACGGCCGCAAGGCTAAAACTCAAAGGAATTGACGGGGGCCCGCACAAGCAGCGGAGCATGTTCTTTAATTCGATGCAACGCGAAGAACCTTACCTGGACTTGACATGGAGCTGCAAGCGCACGGAAACGTGTGACCTTCGAGGGTGCTCCACAGATGCTGCATGGCTGTCGTCAGCTCGTGTCGTGAGATGTTGGGTTAAGTCCCG		Low	4.34	4.746067e-03	13.750
k__Bacteria	Phyllosphere	2022	p__Chloroflexi	c__Chloroflexia	o__Chloroflexales	f__Roseiflexaceae	g__unidentified	s__unidentified	f__Roseiflexaceae sp ASV527	GTAGTCCACGCCGTAAACGATGGCCACTCGGCCTTTGGGGGCGGAATCTCCGTCCGTGGGGGCCTTAGCTAACGCGGGAAGTGGCCCGCCTGGGAACTACGAGCGCAAGCTTAAAACTCAAAGGAATTGACGGGGGCCCGCACAAGCAGCGGAGCGTGTGGTTTAATTCGACGCAACGCGCAGAACCTTACCCAGGTTTGACATGCCCCTGCAAGCTCCTGAAAGGGAGTCGCCTTCGAGGGTGGGGCACAGATGCTGCATGGCTGTCGTCAGCTCGTGTCGTGAGATGTTGGGTTAAGTCCCG		Low	5.26	8.949366e-03	7.500
k__Bacteria	Phyllosphere	2022	p__Actinobacteriota	c__Actinobacteria	o__Streptomycetales	f__Streptomycetaceae	g__Streptomyces	s__unidentified	g__Streptomyces sp ASV536	GTAGTCCACGCCGTAAACGTTGGGAACTAGGTGTTGGCGACATTCCACGTCGTCGGTGCCGCAGCTAACGCATTAAGTTCCCCGCCTGGGGAGTACGGCCGCAAGGCTAAAACTCAAAGGAATTGACGGGGGCCCGCACAAGCGGCGGAGCATGTGGCTTAATTCGACGCAACGCGAAGAACCTTACCAAGGCTTGACATATACCGGAAAGCATTAGAGATAGTGCCCCCCTTGTGGTCGGTATACAGGTGGTGCATGGCTGTCGTCAGCTCGTGTCGTGAGATGTTGGGTTAAGTCCCG		Low	4.7	1.093110e-02	36.250
k__Bacteria	Phyllosphere	2022	p__Actinobacteriota	c__Actinobacteria	o__Pseudonocardiales	f__Pseudonocardiaceae	g__Pseudonocardia	s__unidentified	g__Pseudonocardia sp ASV541	GTAGTCCATGCCGTAAACGTTGGGCGCTAGGTGTGGGGACCATTCCACGGTTTCTGTGCCGCAGCTAACGCATTAAGCGCCCCGCCTGGGGAGTACGGCCGCAAGGCTAAAACTCAAAGGAATTGACGGGGGCCCGCACAAGCGGCGGAGCATGTGGATTAATTCGATGCAACGCGAAGAACCTTACCTGGGTTTGACATGCACAGGATTGCGGCAGAGATGTCGTTTCCCTTGTGGCCTGTGTGCAGGTGGTGCATGGCTGTCGTCAGCTCGTGTCGTGAGATGTTGGGTTAAGTCCCG		Low	6.73	5.705379e-03	30.000
k__Bacteria	Phyllosphere	2022	p__Actinobacteriota	c__Thermoleophilia	o__Solirubrobacterales	f__67-14	g__unidentified	s__unidentified	f__67-14 sp ASV542	GTAGTCCACGCCGTAAACGATGGGCACTAGGTGTGGGAGGTGTCGACTCCTCCCGTGCCGGAGCTAACGCATTAAGTGCCCCGCCTGGGGAGTACGGCCGCAAGGCTAAAACTCAAAGGAATTGACGGGGGCCCGCACAAGCAGCGGAGCATGTGGTTTAATTCGACGCAACGCGAAGAACCTTACCTGGGTTTGACATGTTCCTGACCGCCCTGGAAACAGGGCTTCCCTCACGGGCAGGATCACAGGTGGTGCATGGCTGTCGTCAGCTCGTGTCGTGAGATGTTGGGTTAAGTCCCG		Low	3.18	1.110782e-02	35.625
k__Bacteria	Phyllosphere	2022	p__Actinobacteriota	c__Actinobacteria	o__Pseudonocardiales	f__Pseudonocardiaceae	g__Pseudonocardia	s__unidentified	g__Pseudonocardia sp ASV550	GTAGTCCACGCCGTAAACGTTGGGCGCTAGGTGTGGGGGCCATTCCACGGTCTCTGTGCCGGAGCTAACGCATTAAGCGCCCCGCCTGGGGAGTACGGCCGCAAGGCTAAAACTCAAAGGAATTGACGGGGGCCCGCACAAGCGGCGGAGCATGTGGATTAATTCGATGCAACGCGAAGAACCTTACCTGGGTTTGACATGCACCAGACGCTGGTAGAGATATCAGTTCCCTTGTGGTTGGTGTGCAGGTGGTGCATGGCTGTCGTCAGCTCGTGTCGTGAGATGTTGGGTTAAGTCCCG		Low	4.72	1.028735e-02	29.375
k__Bacteria	Phyllosphere	2022	p__Actinobacteriota	c__Rubrobacteria	o__Rubrobacterales	f__Rubrobacteriaceae	g__Rubrobacter	s__unidentified	g__Rubrobacter sp ASV552	GTAGTCCTAGCCGTAAACGATGGACACTAGGTGTGGGGGGAGTCGAATCCCTCTGTGCCGCAGCCAACGCGTTAAGTGTCCCGCCTGGGGAGTACGGCCGCAAGGCTAAAACTCAAAAGAATTGACGGGGGCCCGCACAAGCAGCGGAGCATGTTCTTTAATTCGATGCAACGCGAAGAACCTTACCTGGACTTGACATGGCGCTGCAAGCGCACGGAAACGTGTGACCTTCGAGGGTGCGCCACAGATGCTGCATGGCTGTCGTCAGCTCGTGTCGTGAGATGTTGGGTTAAGTCCCG	x27F_bac_PacBio.ASV8903_x27F_bac_PacBio.ASV14037_x27F_bac_PacBio.ASV248_x27F_bac_PacBio.ASV663	Low	2.86	1.084274e-02	25.625
k__Bacteria	Phyllosphere	2022	p__Proteobacteria	c__Alphaproteobacteria	o__Caulobacterales	f__Caulobacteraceae	g__Phenylobacterium	s__unidentified	g__Phenylobacterium sp ASV558	GTAGTCCACGCTGTAAACGATGAGTGCTAGTTGTCGGCATGCATGCATGTCGGTGACGCAGCTAACGCATTAAGCACTCCGCCTGGGGAGTACGGTCGCAAGATTAAAACTCAAAGGAATTGACGGGGGCCCGCACAAGCGGTGGAGCATGTGGTTTAATTCGAAGCAACGCGCAGAACCTTACCACCTTTTGACATGCCCTGATCGCTGGAGAGATCCAGTTTTCCCTTCGGGGACAGGGACACAGGTGCTGCATGGCTGTCGTCAGCTCGTGTCGTGAGATGTTGGGTTAAGTCCCG		Low	3.9	1.127191e-02	35.000
k__Bacteria	Phyllosphere	2022	p__Actinobacteriota	c__Thermoleophilia	o__Solirubrobacterales	f__67-14	g__unidentified	s__unidentified	f__67-14 sp ASV560	GTAGTCCACGCCGTAAACGATGGGCACTAGGTGTGGGAGGTGTCGACTCCTCCCGTGCCGCAGCTAACGCATTAAGTGCCCCGCCTGGGGAGTACGGCCGCAAGGCTAAAACTCAAAGGAATTGACGGGGGCCCGCACAAGCAGCGGAGCATGTGGTTTAATTCGACGCAACGCGAAGAACCTTACCTGGGCTTGACATGTGAGTGACCGCCGTGGAAACACGGTTTCCCTTCGGGGCACTTTCACAGGTGGTGCATGGCTGTCGTCAGCTCGTGTCGTGAGATGTTGGGTTAAGTCCCG		Low	4.33	8.217260e-03	28.125
k__Bacteria	Phyllosphere	2022	p__Chloroflexi	c__Chloroflexia	o__Chloroflexales	f__Roseiflexaceae	g__unidentified	s__unidentified	f__Roseiflexaceae sp ASV561	GTAGTCCACGCCGTAAACGATGGCCACTCGGCCTTTGGTGGCGGAACCTCCGTCGCTGGGGGCCTTAGCTAACGCGGGAAGTGGCCCGCCTGGGAACTACGAGCGCAAGCTTAAAACTCAAAGGAATTGACGGGGGCCCGCACAAGCAGCGGAGCGTGTGGTTTAATTCGACGCAACGCGCAGAACCTTACCCAGGTTTGACATGCACCTGCAAGCCGCTGAAAGGCGGTCGCCTTCGAGGGTGGTGCACAGATGCTGCATGGCTGTCGTCAGCTCGTGTCGTGAGATGTTGGGTTAAGTCCCG		Low	6.05	7.523021e-03	15.625
k__Bacteria	Phyllosphere	2022	p__Proteobacteria	c__Gammaproteobacteria	o__Burkholderiales	f__Nitrosomonadaceae	g__unidentified	s__unidentified	f__Nitrosomonadaceae sp ASV569	GTAGTCCACGCCCTAAACGATGTCAACTGGTTGTTGGGGAAGGAAACTTCCTTAGTAACGAAGCTAACGCGTGAAGTTGACCGCCTGGGGAGTACGGCCGCAAGGTTAAAACTCAAAGGAATTGACGGGGACCCGCACAAGCGGTGGATGATGTGGATTAATTCGATGCAACGCGAAGAACCTTACCTACCCTTGACATGCCAGGAGCCCTGCTGAGAGGCGGGGGTGCCCGAAAGGGAACCTGGACACAGGTGCTGCATGGCTGTCGTCAGCTCGTGTCGTGAGATGTTGGGTTAAGTCCCG		Low	7.03	3.622663e-03	7.500
k__Bacteria	Phyllosphere	2022	p__Gemmatimonadota	c__Gemmatimonadetes	o__Gemmatimonadales	f__Gemmatimonadaceae	g__unidentified	s__unidentified	f__Gemmatimonadaceae sp ASV571	GTAGTCCACGCCGTAAACGATGGGCACTAGGTGCCGGAGGGAGCGACCCCCTCGGTGCCGGCGCTAACGCATTAAGTGCCCCGCCTGGGGAGTACGGCCGCAAGGCTGAAACTCAAAGGAATTGACGGGGGCCCGCACAAGCGGTGGAGCATGTGGTTTAATTCGACGCAACGCGAAGAACCTTACCTGGGCTTGACATCTTGGGGAAAGCCGCGAGAGACCGCGGTTCCTCTTCGGAGTCCCAAGACAGGTGCTGCATGGCTGTCGTCAGCTCGTGTCGTGAGATGTTGGGTTAAGTCCCG		Low	6.55	1.729285e-03	9.375
k__Bacteria	Phyllosphere	2022	p__Actinobacteriota	c__Acidimicrobiia	o__Microtrichales	f__Ilumatobacteraceae	g__CL500-29_marine_group	s__unidentified	g__CL500-29_marine_group sp ASV576	GTAGTCCACGCCGTAAACGTTGGGCACTAGGTGTGGGTCTCAACCAACGAGATCCGCGCCGTCGCTAACGCATTAAGTGCCCCGCCTGGGGAGTACGGCCGCAAGGTTAAAACTCAAAGGAATTGACGGGGGCCCGCACAAGCAGCGGAGCGTGTTGCTTAATTCGATGCAACGCGAAGAACCTTACCTGGGCTTGACATGTACGGAAAAGCCGTAGAGATACGGTGTCCTTCGGGGTCGTACACAGGTGGTGCATGGCTGTCGTCAGCTCGTGTCGTGAGATGTTGGGTTAAGTCCCG		Low	4.22	4.935405e-03	26.250
k__Bacteria	Phyllosphere	2022	p__Proteobacteria	c__Alphaproteobacteria	o__Rhizobiales	f__Beijerinckiaceae	g__unidentified	s__unidentified	f__Beijerinckiaceae sp ASV579	GTAGTCCACGCCGTAAACGATGGATGCTAGCTGTTGGCCGGCTTGCCGGTCAGTAGCGCAGCTAACGCTTTAAGCATCCCGCCTGGGGAGTACGGTCGCAAGATTAAAACTCAAAGGAATTGACGGGGGCCCGCACAAGCGGTGGAGCATGTGGTTTAATTCGAAGCAACGCGCAGAACCTTACCAGCCTTTGACATGGCAGGACGGCTTCCAGAGATGGATTCCTTCCCTTCGGGGACCTGCACACAGGTGCTGCATGGCTGTCGTCAGCTCGTGTCGTGAGATGTTGGGTTAAGTCCCG		Low	6.4	4.771312e-03	22.500
k__Bacteria	Phyllosphere	2022	p__Actinobacteriota	c__Actinobacteria	o__Corynebacteriales	f__Corynebacteriaceae	g__Corynebacterium	s__Corynebacterium xerosis	s__Corynebacterium xerosis ASV584	GTAGTCCATGCCGTAAACGGTGGGCGCTAGGTGTAGGGGTCTTCCACGACTTCTGTGCCGTAGCTAACGCATTAAGCGCCCCGCCTGGGGAGTACGGCCGCAAGGCTAAAACTCAAAGGAATTGACGGGGGCCCGCACAAGCGGCGGAGCATGTGGATTAATTCGATGCAACGCGAAGAACCTTACCTGGGCTTGACATATACGGGACCGGGCCAGAGATGGTCCTTCCCTTGTGGCTCGTATACAGGTGGTGCATGGTTGTCGTCAGCTCGTGTCGTGAGATGTTGGGTTAAGTCCCG		Low	2.71	3.559550e-03	13.125
k__Bacteria	Phyllosphere	2022	p__Actinobacteriota	c__Actinobacteria	o__Kineosporiales	f__Kineosporiaceae	g__Kineosporia	s__unidentified	g__Kineosporia sp ASV585	GTAGTCCACGCCGTAAACGTTGGGCGCTAGGTGTGGGGCTCTTTCCACGAGTTCCGTGCCGCAGCAAACGCATTAAGCGCCCCGCCTGGGGAGTACGGCCGCAAGGCTAAAACTCAAAGGAATTGACGGGGGCCCGCACAAGCGGCGGAGCATGCGGATTAATTCGATGCAACGCGAAGAACCTTACCAAGGCTTGACATGGGCAGAAATCCGGCAGAGATGTCGGGTCCGCAAGGGCTGCTCACAGGTGGTGCATGGTTGTCGTCAGCTCGTGTCGTGAGATGTTGGGTTAAGTCCCG		Low	4.11	1.089323e-02	34.375
k__Bacteria	Phyllosphere	2022	p__Proteobacteria	c__Gammaproteobacteria	o__Burkholderiales	f__Methylophilaceae	g__Methylotenera	s__unidentified	g__Methylotenera sp ASV587	GTAGTCCACGCCCTAAACGATGTCTACTAGTTGTTGGTGGAGTAAAATCCATGAGTAACGCAGCTAACGCGTGAAGTAGACCGCCTGGGGAGTACGGTCGCAAGATTAAAACTCAAATGAATTGACGGGGGCCCGCACAAGCGGTGGATTATGTGGATTAATTCGATGCAACGCGAAAAACCTTACCTGGCCTTGACATGTAACGAACTTTCCAGAGATGGATTGGTGCTCGAAAGAGAACGTTAACACAGGTGCTGCATGGCTGTCGTCAGCTCGTGTCGTGAGATGTTGGGTTAAGTCCCG		Low	4.45	1.704040e-03	13.125
k__Bacteria	Phyllosphere	2022	p__Proteobacteria	c__Alphaproteobacteria	o__Rhizobiales	f__Beijerinckiaceae	g__unidentified	s__unidentified	f__Beijerinckiaceae sp ASV610	GTAGTCCACGCCGTAAACGATGAATGCTAGCTGTTGGCCGGCTTGCCGGTCAGTAGCGCAGCTAACGCTTTAAGCATTCCGCCTGGGGAGTACGGTCGCAAGATTAAAACTCAAAGGAATTGACGGGGGCCCGCACAAGCGGTGGAGCATGTGGTTTAATTCGAAGCAACGCGCAGAACCTTACCAACCTTTGACATGCCCGGCTACCTAGAGAGATCTAGGGTTCCCTTCGGGGACCGGGACACAGGTGCTGCATGGCTGTCGTCAGCTCGTGTCGTGAGATGTTGGGTTAAGTCCCG		Low	7.23	9.391154e-03	30.000
k__Bacteria	Phyllosphere	2022	p__Chloroflexi	c__TK10	o__unidentified	f__unidentified	g__unidentified	s__unidentified	c__TK10 sp ASV616	GTAGTCCACGCCGTAAACGATGAGCACTAGGTGTCGGGGGTATCGACCCCCTCGGTGCCGCAGCTAACGCGATAAGTGCTCCGCCTGGGGACTACGGCCGCAAGGCTAAAACTCAAAGGAATTGACGGGGGCCCGCACAAGCAGCGGAGCGTGTGGTTTAATTCGACGCAACGCGAAGAACCTTACCTGGGCTTGACATGCGCGTGGTACGACTTCGAAAGGGGGAGGACCCGCAAGGGAGCGCGCACAGATGCTGCATGGCTGTCGTCAGCTCGTGCCGTGAGGTGTTGGGTTAAGTCCCG		Low	7.02	6.109299e-03	18.750
k__Bacteria	Phyllosphere	2022	p__Bacteroidota	c__Bacteroidia	o__Chitinophagales	f__Chitinophagaceae	g__Flavisolibacter	s__unidentified	g__Flavisolibacter sp ASV629	GTAGTCCACGCCCTAAACGATGGATACTCGACATACGCGATACACAGTGTGTGTCTGAGCGAAAGCATTAAGTATCCCACCTGGGAAGTACGACCGCAAGGTTGAAACTCAAAGGAATTGGCGGGGGTCCGCACAAGCGGTGGAGCATGTGGTTTAATTCGATGATACGCGAGGAACCTTACCTGGGCTAGAATGCTGGTGGACCGTGGGTGAAAGCTCACTTTGTAGCAATACACCGCCAGTAAGGTGCTGCATGGCTGTCGTCAGCTCGTGCCGTGAGGTGTTGGGTTAAGTCCCG		Low	5.13	1.672484e-02	37.500
k__Bacteria	Phyllosphere	2022	p__Chloroflexi	c__TK10	o__unidentified	f__unidentified	g__unidentified	s__unidentified	c__TK10 sp ASV635	GTAGTCCACGCTGTAAACGATGAGTACTAGGTGTCGGGGGTATCGACCCCCTCGGTGCCGCAGCTAACGCGATAAGTACTCCGCCTGGGGACTACGGCCGCAAGGCTAAAACTCAAAGGAATTGACGGGGGCCCGCACAAGCAGCGGAGCGTGTGGTTTAATTCGACGCAACGCGAAGAACCTTACCTGGGCTTGACATGCACGTGGTACGACCCCGAAAGGGGAAGGACCCGCAAGGGAGCGTGCACAGATGCTGCATGGCTGTCGTCAGCTCGTGCCGTGAGGTGTTGGGTTAAGTCCCG		Low	4.58	1.372068e-02	20.000
k__Bacteria	Phyllosphere	2022	p__Actinobacteriota	c__MB-A2-108	o__unidentified	f__unidentified	g__unidentified	s__unidentified	c__MB-A2-108 sp ASV637	GTAGTCCTAGCCGTAAACGTTGGGTGCTAGGTGTGGGCGGATATCGACCCCGTCCGTGCCGAAGCTAACGCATTAAGCACCCCGCCTGGGGAGTACGGCCGCAAGGCTAAAACTCAAAGGAATTGACGGGGGCCCGCACAAGCGGCGGAGCATGCGGCTTAATTCGATGCGACGCGAAGAACCTTACCTGGGCTTGACATGCAGGGTGAAACCCGTGAAAGCGGGTGCTCTACGGAGCCTGCACAGGTGGTGCATGGCTGTCGTCAGCTCGTGCCGTGAGGTGTTGCCTTAAGTGGCG		Low	3.7	3.673153e-03	19.375
k__Bacteria	Phyllosphere	2022	p__Bacteroidota	c__Bacteroidia	o__Chitinophagales	f__Chitinophagaceae	g__unidentified	s__unidentified	f__Chitinophagaceae sp ASV638	GTAGTCCACGCCCTAAACTATGGATACTCGACATCAGCGATACACTGTTGGTGTCTGAGCGAAAGCATTAAGTATCCCACCTGGGAAGTACGATCGCAAGATTGAAACTCAAAGGAATTGGCGGGGGTCCGCACAAGCGGTGGAGCATGTGGTTTAATTCGATGATACGCGAGGAACCTTACCTGGGCTAGAATGCTGGGAGACCGTGGGTGAAAGCTCACTTTGTAGCAATACACTGCCAGTAAGGTGCTGCATGGCTGTCGTCAGCTCGTGCCGTGAGGTGTTGGGTTAAGTCCCG		Low	4.69	6.058809e-03	23.750
k__Bacteria	Phyllosphere	2022	p__Chloroflexi	c__unidentified	o__unidentified	f__unidentified	g__unidentified	s__unidentified	p__Chloroflexi sp ASV640	GTAGTCCACGCTGTAAACGATGGGCACTAGGTGTCGGGGGTATCGACCCCCCCGGTGCCGCCGCAAACGCAGTAAGTGCCCCGCCTGGGGACTACGGCCGCAAGGCTAAAACTCAAAGGAATTGACGGGGGCCCGCACAAGCAGCGGAGCGTGTGGTTTAATTCGATGCAACGCGAAGAACCTTACCCGGGCTTGACATGCAGGTGGTACCGACCGGAAACGGAAGGGACCCGCAAGGGAGCCTGCACAGGTGCTGCACGGCTGTCGTCAGCTCGTGCCGTGAGGTGTTGGGTTAAGTCCCG		Low	5.49	5.591776e-03	13.125
k__Bacteria	Phyllosphere	2022	p__Acidobacteriota	c__Acidobacteriae	o__Solibacterales	f__Solibacteraceae	g__Candidatus_Solibacter	s__unidentified	g__Candidatus_Solibacter sp ASV643	GTAGTCCACGCCCTAAACGATGCATATTTGGTGTGGGCAGTTCATTCTGTCCGTGCCGGAGCTAACGCGTTAAATATGCCGCCTGGGGAGTACAGTCGCAAGGCTGAAACTCAAAGGAATTGACGGGGGCCCGCACAAGCGGTGGAGCATGTGGTTCAATTCGACGCAACGCGAAGAACCTTACCTGGGCTCGAACGGCTGGTCAACGGAGGTGGAAACATCTTTACCCCGCAAGGGGGTCCAGTCGAGGTGCTGCATGGCTGTCGTCAGCTCGTGTCGTGAGATGTTGGGTTAAGTCCCG		Low	4.09	1.630829e-02	27.500
k__Bacteria	Phyllosphere	2022	p__Proteobacteria	c__Alphaproteobacteria	o__Sphingomonadales	f__Sphingomonadaceae	g__Sphingomonas	s__unidentified	g__Sphingomonas sp ASV647	GTAGTCCACGCCGTAAACGATGATGACTAGCTGTCTGGGCGCTTAGCGTTCAGGTGGCGCAGCTAACGCGTTAAGTCATCCGCCTGGGGAGTACGGCCGCAAGGTTAAAACTCAAAGAAATTGACGGGGGCCTGCACAAGCGGTGGAGCATGTGGTTTAATTCGAAGCAACGCGCAGAACCTTACCAGCGTTTGACATGCCAGGACGGTTTCCAGAGATGGATTCCTTCCCTTACGGGACCTGGACACAGGTGCTGCATGGCTGTCGTCAGCTCGTGTCGTGAGATGTTGGGTTAAGTCCCG		Low	6.05	4.771312e-03	26.250
k__Bacteria	Phyllosphere	2022	p__Actinobacteriota	c__Thermoleophilia	o__Solirubrobacterales	f__Solirubrobacteraceae	g__Solirubrobacter	s__unidentified	g__Solirubrobacter sp ASV665	GTAGTCCACGCTGTAAACGATGGGCACTAGGTGTGGGGGGTGTCGACTCCCTCCGTGCCGAAGCTAACGCATTAAGTGCCCCGCCTGGGGAGTACGGCCGCAAGGCTAAAACTCAAAGGAATTGACGGGGGCCCGCACAAGCAGCGGAGCATGTGGTTTAATTCGACGCAACGCGAAGAACCTTACCTGGGCTTGACATGTAGGTCATACCCGTGGAAACACGGGGTCAGTTCGGCTGGACCTTCACAGGTGGTGCATGGCTGTCGTCAGCTCGTGTCGTGAGATGTTGGGTTAAGTCCCG		Low	4.18	9.454267e-03	29.375
k__Bacteria	Phyllosphere	2022	p__Chloroflexi	c__TK10	o__unidentified	f__unidentified	g__unidentified	s__unidentified	c__TK10 sp ASV667	GTAGTCCACGCCGTAAACGATGAGTACTAGGTGTCGGGGGTATCGACCCCCTCGGTGCCGCAGCTAACGCGATAAGTACTCCGCCTGGGGACTACGGCCGCAAGGCTAAAACTCAAAGGAATTGACGGGGGCCCGCACAAGCAGCGGAGCGTGTGGTTTAATTCGACGCAACGCGAAGAACCTTACCTGGGCTTGACATGCGCGTGGTACGACTCCGAAAGGGGGAGGACCCGCAAGGGAGCGCGCACAGATGCTGCATGGCTGTCGTCAGCTCGTGCCGTGAGGTGTTGGGTTAAGTCCCG		Low	6.77	8.961988e-03	18.750
k__Bacteria	Phyllosphere	2022	p__Bacteroidota	c__Bacteroidia	o__Chitinophagales	f__Chitinophagaceae	g__unidentified	s__unidentified	f__Chitinophagaceae sp ASV670	GTAGTCCACGCCCTAAACGATGGATACTCGACATCAGCGATACACTGTTGGTGTCTGAGCGAAAGCATTAAGTATCCCACCTGGGAAGTACGACCGCAAGGTTGAAACTCAAAGGAATTGGCGGGGGTCCGCACAAGCGGTGGAGCATGTGGTTTAATTCGATGATACGCGAGGAACCTTACCTGGGCTAGAATGCTGGTGGACCGTGGGTGAAAGCTCATTTTGTAGCAATACACCGCCAGTAAGGTGCTGCATGGCTGTCGTCAGCTCGTGCCGTGAGGTGTTGGGTTAAGTCCCG		Low	6.8	1.124666e-02	35.000
k__Bacteria	Phyllosphere	2022	p__Chloroflexi	c__unidentified	o__unidentified	f__unidentified	g__unidentified	s__unidentified	p__Chloroflexi sp ASV672	GTAGTCCACGCTGTAAACGATGGGTGCTAGGTGTCGGGGGTATCGACCCCTCCGGTGCCGTCGCTAACGCAATAAGCACCCCGCCTGGGGACTACGGCCGCAAGGCTAAAACTCAAAGGAATTGACGGGGGCCCGCACAAGCAGCGGAGCGTGTGGTTTAATTCGATGCAACGCGAAGAACCTTACCCGGACTTGACATGCAGGTGGTACCGCGGCGAAAGCCAAGGGACCCGCAAGGGAGCCTGTGCAGGTGCTGCACGGCTGTCGTCAGCTCGTGCCGTGAGGTGTTGGGTTAAGTCCCG		Low	6.09	2.272053e-03	8.750
k__Bacteria	Phyllosphere	2022	p__Proteobacteria	c__Gammaproteobacteria	o__Xanthomonadales	f__Xanthomonadaceae	g__Arenimonas	s__unidentified	g__Arenimonas sp ASV673	GTAGTCCACGCCCTAAACGATGCGAACTGGACGTTGGGAGCAATCAGGCTCTCAGTGTCGAAGCTAACGCGTTAAGTTCGCCGCCTGGGGAGTACGGTCGCAAGACTGAAACTCAAAGGAATTGACGGGGGCCCGCACAAGCGGTGGAGTATGTGGTTTAATTCGATGCAACGCGAAGAACCTTACCTGGCCTTGACATCCACGGAAGTCTGCAGAGATGCGGATGTGCCTTCGGGAACCGTGAGACAGGTGCTGCATGGCTGTCGTCAGCTCGTGTCGTGAGATGTTGGGTTAAGTCCCG		Low	8.53	3.004159e-03	15.000
k__Bacteria	Phyllosphere	2022	p__Bacteroidota	c__Bacteroidia	o__Chitinophagales	f__Chitinophagaceae	g__Flavisolibacter	s__unidentified	g__Flavisolibacter sp ASV678	GTAGTCCACGCCCTAAACTATGGATACTCGACATACGCGATATACAGTGTGTGTCTGAGCGAAAGCATTAAGTATCCCACCTGGGAAGTACGACCGCAAGGTTGAAACTCAAAGGAATTGGCGGGGGTCCGCACAAGCGGTGGAGCATGTGGTTTAATTCGATGATACGCGAGGAACCTTACCTGGGCTAGAATGCTGGTGGACCGGTAGTGAAAGCTACCTTTGTAGCAATACACCGCCAGTAAGGTGCTGCATGGCTGTCGTCAGCTCGTGCCGTGAGGTGTTGGGTTAAGTCCCG		Low	4.27	1.119617e-02	29.375
k__Bacteria	Phyllosphere	2022	p__Bacteroidota	c__Bacteroidia	o__Cytophagales	f__Hymenobacteraceae	g__Adhaeribacter	s__unidentified	g__Adhaeribacter sp ASV686	GTAGTCCACGCTGTAAACGATGATTACTCGATGTTGGCGATACACAGTCAGCGTCTTAGCGAAAGCGTTAAGTAATCCACCTGGGGAGTACGCCCGCAAGGGTGAAACTCAAAGGAATTGACGGGGGCCCGCACAAGCGGTGGAGCATGTGGTTTAATTCGATGATACGCGAGGAACCTTACCTAGGCTAGAATGCGCGTGACCGCGCCAGAGATGGCGCTTCCCTTCGGGGCACAAAGCAAGGTGCTGCATGGCTGTCGTCAGCTCGTGCCGTGAGGTGTTGGGTTAAGTCCCG		Low	4.15	1.248367e-02	23.125
k__Bacteria	Phyllosphere	2022	p__Chloroflexi	c__Chloroflexia	o__Chloroflexales	f__Roseiflexaceae	g__Kouleothrix	s__unidentified	g__Kouleothrix sp ASV690	GTAGTCCACGCCGTAAACGATGAATACTCGGCATCTGGTGGGCGATTTTCGTTCGCCGGGTGCCCCAGCTAACGCGGTAAGTATTCCGCCTGGGAACTACGAGCGCAAGCTTAAAACTCAAAGGAATTGACGGGGGCCCGCACAAGCAGCGGAGCGTGTGGTTTAATTCGACGCAACGCGCAGAACCTTACCCAGGTTTGACATGGCACTGCAAGCTCAGGAAACTGAGTCGCCTGCGAGGGTGTGCCACAGATGCTGCATGGCTGTCGTCAGCTCGTGTCGTGAGATGTTGGGTTAAGTCCCG		Low	5.12	7.245326e-03	13.125
k__Bacteria	Phyllosphere	2022	p__Proteobacteria	c__Alphaproteobacteria	o__Acetobacterales	f__Acetobacteraceae	g__Craurococcus-Caldovatus	s__unidentified	g__Craurococcus-Caldovatus sp ASV693	GTAGTCCACGCCGTAAACGATGTGCGCTGGGTGTTGGGGGGCCTAGCCCCTCAGTGCCGCAGCCAACGCGGTAAGCGCACCGCCTGGGGAGTACGGCCGCAAGGTTGAAACTCAAAGGAATTGACGGGGGCCCGCACAAGCGGTGGAGCATGTGGTTTAATTCGAAGCAACGCGCAGAACCTTACCAGCCCTTGACATGGCCACGACCGGTCCGGAGACGGGCCTTCCCCGCGAGGGGCGTGGCGCACAGGTGCTGCATGGCTGTCGTCAGCTCGTGTCGTGAGATGTTGGGTTAAGTCCCG		Low	5.27	6.235524e-03	20.000
k__Bacteria	Phyllosphere	2022	p__Actinobacteriota	c__Acidimicrobiia	o__Microtrichales	f__Ilumatobacteraceae	g__CL500-29_marine_group	s__unidentified	g__CL500-29_marine_group sp ASV696	GTAGTCCATGCCGTAAACGTTGGGCACTAGGTGTGGGTTCCAACCAACGGAATCCGCGCCGTCGCTAACGCATTAAGTGCCCCGCCTGGGGAGTACGGCCGCAAGGTTAAAACTCAAAGGAATTGACGGGGGCCCGCACAAGCAGCGGAGCGTGTTGCTTAATTCGATGCTACGCGAAGAACCTTACCTGGGCTTGACATGTGGGGAAAAGCACTAGAGATAGTGTGTCCTTCGGGGCCTCACACAGGTGGTGCATGGCTGTCGTCAGCTCGTGTCGTGAGATGTTGGGTTAAGTCCCG		Low	5.31	3.307100e-03	18.750
k__Bacteria	Phyllosphere	2022	p__Proteobacteria	c__Gammaproteobacteria	o__Burkholderiales	f__Nitrosomonadaceae	g__Nitrosospira	s__unidentified	g__Nitrosospira sp ASV703	GTAGTCCACGCCCTAAACGATGTCAACTAGTTGTCGGGTCTTAACGGACTTGGTAACGCAGCTAACGCGTGAAGTTGACCGCCTGGGGAGTACGGTCGCAAGATTAAAACTCAAAGGAATTGACGGGGACCCGCACAAGCGGTGGATTATGTGGATTAATTCGATGCAACGCGAAAAACCTTACCTACCCTTGACATGTACCGAAGCCCGCTGAGAGGTGGGTGTGCCCGAAAGGGAGCGGTAACACAGGTGCTGCATGGCTGTCGTCAGCTCGTGTCGTGAGATGTTGGGTTAAGTCCCG		Low	6.57	4.077074e-03	18.125
k__Bacteria	Phyllosphere	2022	p__Actinobacteriota	c__Thermoleophilia	o__Gaiellales	f__unidentified	g__unidentified	s__unidentified	o__Gaiellales sp ASV705	GTAGTCCACGCCGTAAACGATGGATGCTAGGTGTGGGCGGTGTCGACTCCGTCCGTGCCGAAGCTAACGCATTAAGCATCCCGCCTGGGGAGTACGGCCGCAAGGCTAAAACTCAAAGGAATTGACGGGGGCCCGCACAAGCAGCGGAGCATGCTGTTTAATTCGAAGCAACGCGAAGAACCTTACCTGGGCTTGACATGTATCCGAAATCCTGGGAAACCAGGCCCCCAGCAATGGCGGATATACAGGTGGTGCATGGCTGTCGTCAGCTCGTGTCGTGAGATGTTGGGTTAAGTCCCG		High	3.03	2.726464e-03	8.750
k__Bacteria	Phyllosphere	2022	p__Bacteroidota	c__Bacteroidia	o__Sphingobacteriales	f__Sphingobacteriaceae	g__Pedobacter	s__unidentified	g__Pedobacter sp ASV713	GTAGTCCACGCCCTAAACGATGAATACTCGCTGTTAGCGATACACAGTTAGCGGCTAAGCGAAAGCGTTAAGTATTCCACCTGGGGAGTACGCCCGCAAGGGTGAAACTCAAAGGAATTGACGGGGGCCCGCACAAGCGGAGGAGCATGTGGTTTAATTCGATGATACGCGAGGAACCTTACCCGGGCTTGAAAGTTAGTGAATGATTTAGAGATAGATCAGTGAGCAATCACACGAAACTAGGTGCTGCATGGCTGTCGTCAGCTCGTGCCGTGAGGTGTTGGGTTAAGTCCCG		High	5.21	5.718001e-02	41.875
k__Bacteria	Phyllosphere	2022	p__Chloroflexi	c__Chloroflexia	o__Thermomicrobiales	f__JG30-KF-CM45	g__unidentified	s__unidentified	f__JG30-KF-CM45 sp ASV714	GTAGTCCACGCAGTAAACGATGCCGACTGGGCGTGGGGGGAGTTGACCCCCTCCGTGCCGGAGCCAACGCGGGAAGTCGGCCGCCTGGGGAGTACGGCCGCAAGGCTAAAACTCAAAGGAATTGACGGGGGCCCGCACAAGCGGCGGAGCGTGCGGTTTAATTCGACGCGACGCGCAGAACCTTACCGGGGCTTGACATGGACCTGCATCCCCGCGAAAGCGGGTGGCCTTCGAGGGTGGTCCACAGGTGCTGCATGGCTGTCGTCAGCTCGTGCCGTGAGGTGTTGGGTTAAGTCCCG		Low	5.3	2.042324e-02	19.375
k__Bacteria	Phyllosphere	2022	p__Actinobacteriota	c__Actinobacteria	o__Propionibacteriales	f__Nocardioidaceae	g__Marmoricola	s__unidentified	g__Marmoricola sp ASV740	GTAGTCCACACCGTAAACGTTGGGCGCTAGGTGTGGGACTCATTCCACGAGTTCCGTGCCGCAGCTAACGCATTAAGCGCCCCGCCTGGGGAGTACGGCCGCAAGGCTAAAACTCAAAGGAATTGACGGGGGCCCGCACAAGCGGCGGAGCATGCGGATTAATTCGATGCAACGCGAAGAACCTTACCTGGGTTTGACATATGCGAGAAGCCTCTAGAGATAGAGGTCTCTTTGGACACTCGCATACAGGTGGTGCATGGCTGTCGTCAGCTCGTGTCGTGAGATGTTGGGTTAAGTCCCG		Low	4.57	5.213100e-03	25.625
k__Bacteria	Phyllosphere	2022	p__Actinobacteriota	c__Acidimicrobiia	o__Actinomarinales	f__unidentified	g__unidentified	s__unidentified	o__Actinomarinales sp ASV743	GTAGTCCACGCTGTAAACGTTGGGCACTAGGTGTGGCGACCCGATCAACGGTTGCCGTGCCGAAGCTAACGCATTAAGTGCCCCGCCTGGGGAGTACGGCCGCAAGGCTAAAACTCAAAGGAATTGACGGGTCCCCGCACAAGCGGCGGAGCATGCGGCTTAATTCGATGCGACCCGAAGAACCTTACCTGGGTTTGACATCATGGGAAAAGCCGTAGAGATACGGTGTCCGAAAGGGCCCATGACAGGTGGTGCATGGCTGTCGTCAGCTCGTGTCGTGAGATGTTGGGTTAAGTCCCG		Low	10.62	3.143007e-03	11.875
k__Bacteria	Phyllosphere	2022	p__Proteobacteria	c__Alphaproteobacteria	o__Caulobacterales	f__Caulobacteraceae	g__Phenylobacterium	s__unidentified	g__Phenylobacterium sp ASV745	GTAGTCCACGCTGTAAACGATGAGTGCTAGTTGTCGGCATGCATGCATGTCGGTGACGCAGCTAACGCATTAAGCACTCCGCCTGGGGAGTACGGTCGCAAGATTAAAACTCAAAGGAATTGACGGGGGCCCGCACAAGCGGTGGAGCATGTGGTTTAATTCGAAGCAACGCGCAGAACCTTACCACCTTTTGACATGCCCTGACCGCCGGAGAGATCCGGTTTTCCCTTCGGGGACAGGGACACAGGTGCTGCATGGCTGTCGTCAGCTCGTGTCGTGAGATGTTGGGTTAAGTCCCG		Low	3.96	1.702778e-02	42.500
k__Bacteria	Phyllosphere	2022	p__Actinobacteriota	c__Actinobacteria	o__Frankiales	f__Geodermatophilaceae	g__Modestobacter	s__unidentified	g__Modestobacter sp ASV751	GTAGTCCACGCCGTAAACGTTGGGCGCTAGGTGTGGGGGCCATTCCACGGTCTCCGTGCCGCAGCTAACGCATTAAGCGCCCCGCCTGGGGAGTACGGCCGCAAGGCTAAAACTCAAAGGAATTGACGGGGGCCCGCACAAGCGGCGGAGCATGTTGCTTAATTCGATGCAACGCGAAGAACCTTACCTAGGCTTGACATGCACGGAAATCTGTCAGAGATGGCAGGTCCTTTTAGGGTCGTGCACAGGTGGTGCATGGTTGTCGTCAGCTCGTGTCGTGAGATGTTGGGTTAAGTCCCG		Low	4.14	1.474310e-02	31.875
k__Bacteria	Phyllosphere	2022	p__Actinobacteriota	c__Thermoleophilia	o__Solirubrobacterales	f__67-14	g__unidentified	s__unidentified	f__67-14 sp ASV753	GTAGTCCACGCCGTAAACGATGGGCACTAGGTGTGGGAGGTGTCGACTCCTCCCGTGCCGTCGCTAACGCACTAAGTGCCCCGCCTGGGGAGTACGGCCGCAAGGCTAAAACTCAAAGGAATTGACGGGGGCCCGCACAAGCAGCGGAGCATGTGGTTTAATTCGACGCAACGCGAAGAACCTTACCTGGGCTTGACATGTAGGTGACCGCCGTGGAAACACGGTTTTCCTTCGGGACACCTTCACAGGTGGTGCATGGCTGTCGTCAGCTCGTGTCGTGAGATGTTGGGTTAAGTCCCG		Low	3.67	6.185034e-03	21.250
k__Bacteria	Phyllosphere	2022	p__Proteobacteria	c__Alphaproteobacteria	o__Sphingomonadales	f__Sphingomonadaceae	g__Sphingomonas	s__Sphingomonas sediminicola	s__Sphingomonas sediminicola ASV761	GTAGTCCACGCCGTAAACGATGATGACTAGCTGTCGGGGCGCTTGGCGTTTCGGTGGCGCAGCTAACGCGTTAAGTCATCCGCCTGGGGAGTACGGCCGCAAGGTTAAAACTCAAAGAAATTGACGGGGGCCTGCACAAGCGGTGGAGCATGTGGTTTAATTCGAAGCAACGCGCAGAACCTTACCAGCGTTTGACATGGTAGGACGGTTTCTGGAGACAGATTCCTTCCCTTACGGGACCTACACACAGGTGCTGCATGGCTGTCGTCAGCTCGTGTCGTGAGATGTTGGGTTAAGTCCCG		Low	4.61	1.664910e-02	40.000
k__Bacteria	Phyllosphere	2022	p__Firmicutes	c__Bacilli	o__Paenibacillales	f__Paenibacillaceae	g__Paenibacillus	s__unidentified	g__Paenibacillus sp ASV766	GTAGTCCACGCCGTAAACGATGAGTGCTAGGTGTTAGGGGTTTCGATACCCTTGGTGCCGAAGTTAACACATTAAGCACTCCGCCTGGGGAGTACGGTCGCAAGACTGAAACTCAAAGGAATTGACGGGGACCCGCACAAGCAGTGGAGTATGTGGTTTAATTCGAAGCAACGCGAAGAACCTTACCAGGTCTTGACATCCCTCTGACCGGTACAGAGATGTACCTTTCCTTCGGGACAGAGGAGACAGGTGGTGCATGGTTGTCGTCAGCTCGTGTCGTGAGATGTTGGGTTAAGTCCCG		Low	6.44	4.695577e-03	23.750
k__Bacteria	Phyllosphere	2022	p__Actinobacteriota	c__Rubrobacteria	o__Rubrobacterales	f__Rubrobacteriaceae	g__Rubrobacter	s__unidentified	g__Rubrobacter sp ASV782	GTAGTCCACGCCGTAAACGATGAACACTAGGTGTGGGCGGAGTCGAATCTGTCCGTGCCGCAGCCAACGCGATAAGTGTTCCGCCTGGGGAGTACGGCCGCAAGGCTAAAACTCAAAAGAATTGACGGGGGCCCGCACAAGCAGCGGAGCATGTTCTTTAATTCGATGCAACGCGAAGAACCTTACCTGGGCTTGACATGGTGCTGCAAGCGCACGGAAACGTGTGACCTTCGAGGGTGCACCACAGATGCTGCATGGCTGTCGTCAGCTCGTGTCGTGAGATGTTGGGTTAAGTCCCG		Low	5.53	6.980253e-03	19.375
k__Bacteria	Phyllosphere	2022	p__Gemmatimonadota	c__Gemmatimonadetes	o__Gemmatimonadales	f__Gemmatimonadaceae	g__unidentified	s__unidentified	f__Gemmatimonadaceae sp ASV785	GTAGTCCACGCCGTAAACGATGGGCACTAGGTGCTTCGGGGAGCGACCCTCGGAGTGCCGGCGCTAACGCATTAAGTGCCCCGCCTGGGGAGTACGGCCGCAAGGCTGAAACTCAAAGGAATTGACGGGGGCCCGCACAAGCGGTGGAGCATGTGGTTTAATTCGACGCAACGCGAAGAACCTTACCTGGGCTTGACATGCAGGGGAACCGGGGCAGAGACGCTCCGGGTCCTTCGGGACCCCTGCACAGGTGCTGCATGGCTGTCGTCAGCTCGTGTCGTGAGATGTTGGGTTAAGTCCCG		Low	5.76	7.396796e-03	25.625
k__Bacteria	Phyllosphere	2022	p__Firmicutes	c__Bacilli	o__Paenibacillales	f__Paenibacillaceae	g__Paenibacillus	s__unidentified	g__Paenibacillus sp ASV786	GTAGTCCACGCCGTAAACGATGAATGCTAGGTGTTAGGGGTTTCGATACCCTTGGTGCCGAAGTTAACACATTAAGCATTCCGCCTGGGGAGTACGGTCGCAAGACTGAAACTCAAAGGAATTGACGGGGACCCGCACAAGCAGTGGAGTATGTGGTTTAATTCGAAGCAACGCGAAGAACCTTACCAGGTCTTGACATCCCTCTGACCGTCCTAGAGATAGGGCTTTCCTTCGGGACAGAGGAGACAGGTGGTGCATGGTTGTCGTCAGCTCGTGTCGTGAGATGTTGGGTTAAGTCCCG		Low	6.25	6.677312e-03	25.625
k__Bacteria	Phyllosphere	2022	p__Chloroflexi	c__TK10	o__unidentified	f__unidentified	g__unidentified	s__unidentified	c__TK10 sp ASV789	GTAGTCCACGCCGTAAACGATGCGGACTAGGTGTCGGGGGTATCGACCCCCTCGGCGCCGCAGCTAACGCATTAAGTCCGCCGCCTGGGGACTACGGCCGCAAGGCTAAAACTCAAAGGAATTGACGGGGGCCCGCACAAGCAGCGGAGCGTGTGGTTTAATTCGATGCAACGCGCAGAACCTTACCTCGGCTTGACATGCACCTGGTACCGACCTGTAAGGGAAGGGACCCGCAAGGGAGGGTGCACAGATGCTGCATGGCTGTCGTCAGCTCGTGCCGTGAGGTGTTGGGTTAAGTCCCG		High	6.6	4.657709e-03	8.125
k__Bacteria	Phyllosphere	2022	p__Chloroflexi	c__KD4-96	o__unidentified	f__unidentified	g__unidentified	s__unidentified	c__KD4-96 sp ASV790	GTAGTCCTAGCCGTAAACGATGGACACTAGGTGTTGGTGGTATCAACCCCGCCAGTGCCGAAGCTAACGCATTAAGTGTCCCGCCTGGGGAGTACGGCCGCAAGGCTAAAACTCAAAGGAATTGACGGGGGCCCGCACAAGCAGCGGAGCGTGGGGTTTAATTCGACGCAACGCGAAGAACCTTACCAGGGCTTGACATGACCAGGATCCCGGCGGAAACGTCGGTTCCCCGCAAGGGGCCTGGCCACAGGTGTTGCATGGCTGTCGTCAGCTCGTGTCGTGAGATGTTGGGTTAAGTCCCG		Low	3.25	9.845565e-03	34.375
k__Bacteria	Phyllosphere	2022	p__Actinobacteriota	c__Actinobacteria	o__Micrococcales	f__Micrococcaceae	g__Arthrobacter	s__Arthrobacter globiformis	s__Arthrobacter globiformis ASV791	GTAGTCCATGCCGTAAACGTTGGGCACTAGGTGTGGGGGACATTCCACGTTTTCCGCGCCGTAGCTAACGCATTAAGTGCCCCGCCTGGGGAGTACGGCCGCAAGGCTAAAACTCAAAGGAATTGACGGGGGCCCGCACAAGCGGCGGAGCATGCGGATTAATTCGATGCAACGCGAAGAACCTTACCAAGGCTTGACATGGACCGGACCGCCGCAGAGATGTGGTTTCCCCTTTGGGGCTGGTTCACAGGTGGTGCATGGTTGTCGTCAGCTCGTGTCGTGAGATGTTGGGTTAAGTCCCG	x27F_bac_PacBio.ASV4951	Low	6.59	7.724982e-03	10.000
k__Bacteria	Phyllosphere	2022	p__Proteobacteria	c__Gammaproteobacteria	o__Burkholderiales	f__Oxalobacteraceae	g__unidentified	s__unidentified	f__Oxalobacteraceae sp ASV800	GTAGTCCACGCCCTAAACGATGTCAACTAGTTGTCGGGTCTTAATTGACTTGGTAACGCAGCTAACGCGTGAAGTTGACCGCCTGGGGAGTACGGTCGCAAGATTAAAACTCAAAGGAATTGACGGGGACCCGCACAAGCGGTGGATGATGTGGATTAATTCGATGCAACGCGAAAAACCTTACCTACCCTTGACATGGCAGGAATCCCTGAGAGATCAGGGAGTGCCCGAAAGGGAACCTGCACACAGGTGCTGCATGGCTGTCGTCAGCTCGTGTCGTGAGATGTTGGGTTAAGTCCCG		Low	5.11	1.475572e-02	21.250
k__Bacteria	Phyllosphere	2022	p__Actinobacteriota	c__Thermoleophilia	o__Solirubrobacterales	f__Solirubrobacteraceae	g__unidentified	s__unidentified	f__Solirubrobacteraceae sp ASV810	GTAGTCCACGCTGTAAACGATGGGCACTAGGTGTGGGGGGTGTCGACTCCCTCCGTGCCGAAGCTAACGCATTAAGTGCCCCGCCTGGGGAGTACGGCCGCAAGGCTAAAACTCAAAGGAATTGACGGGGACCCGCACAAGCAGCGGAGCATGTGGTTTAATTCGACGCAACGCGAAGAACCTTACCTGGGCTTGACATGTGCCTGACCGCCCTGGAAACAGGGCTTCCCTTCGGGGCAGGTTCACAGGTGGTGCATGGCTGTCGTCAGCTCGTGTCGTGAGATGTTGGGTTAAGTCCCG		Low	4.66	7.699737e-03	33.125
k__Bacteria	Phyllosphere	2022	p__Actinobacteriota	c__Actinobacteria	o__Micrococcales	f__Micrococcaceae	g__Arthrobacter	s__unidentified	g__Arthrobacter sp ASV828	GTAGTCCATGCCGTAAACGTTGGGCACTAGGTGTGGGGGACATTCCACGTTTTCCGCGCCGTAGCTAACGCATTAAGTGCCCCGCCTGGGGAGTACGGCCGCAAGGCTAAAACTCAAAGGAATTGACGGGGGCCCGCACAAGCGGCGGAGCATGCGGATTAATTCGATGCAACGCGAAGAACCTTACCAAGGCTTGACATGGGCCGGATCGCCGCAGAAATGTGGTTTCCCCTTTGGGGCCGGTTCACAGGTGGTGCATGGTTGTCGTCAGCTCGTGTCGTGAGATGTTGGGTTAAGTCCCG		Low	8	7.813339e-03	20.625
k__Bacteria	Phyllosphere	2022	p__Bacteroidota	c__Bacteroidia	o__Chitinophagales	f__Chitinophagaceae	g__Terrimonas	s__unidentified	g__Terrimonas sp ASV829	GTAGTCCACGCCCTAAACTATGGATACTCGACATACGCGATACACTGTGTGTGTCTGAGCGAAAGCATTAAGTATCCCACCTGGGAAGTACGATCGCAAGATTGAAACTCAAAGGAATTGGCGGGGGTCCGCACAAGCGGTGGAGCATGTGGTTTAATTCGATGATACGCGAGGAACCTTACCTGGGCTAGAATGCTGGGAGACCGTGGGTGAAAGCTCACTTTGTAGCAATACACTGCCAGTAAGGTGCTGCATGGCTGTCGTCAGCTCGTGCCGTGAGGTGTTGGGTTAAGTCCCG		Low	2.88	6.980253e-03	23.750
k__Bacteria	Phyllosphere	2022	p__Gemmatimonadota	c__Gemmatimonadetes	o__Gemmatimonadales	f__Gemmatimonadaceae	g__Gemmatimonas	s__unidentified	g__Gemmatimonas sp ASV835	GTAGTCCACGCCGTAAACGATGGGCACTAGGCGCTTGGGGGAGCGACCCCCCGAGGGCCGGCGCTAACGCATTAAGTGCCCCGCCTGGGGAGTACGGCCGCAAGGCTGAAACTCAAAGGAATTGACGGGGGCCCGCACAAGCGGTGGAGCATGTGGTTTAATTCGACGCAACGCGAAGAACCTTACCTAGGCTTGACATACACGGGAAACCCTTCAGAAACGGAGGGCCCTCTTCGGAGCCCGTGCACAGGTGCTGCATGGCTGTCGTCAGCTCGTGTCGTGAGATGTTGGGTTAAGTCCCG		Low	5.73	5.112120e-03	25.000
k__Bacteria	Phyllosphere	2022	p__Proteobacteria	c__Gammaproteobacteria	o__Burkholderiales	f__SC-I-84	g__unidentified	s__unidentified	f__SC-I-84 sp ASV838	GTAGTCCACGCCCTAAACGATGTCAACTGGGTGTTGGGGAAGCGATTCCTTGGTACCGTAGCTAACGCGTGAAGTTGACCGCCTGGGGAGTACGGCCGCAAGGTTAAAACTCAAAGGAATTGACGGGGACCCGCACAAGCGGTGGATGATGTGGATTAATTCGATGCAACGCGAACAACCTTACCTACCCTTGACATGTCCGGAACCCTGCTGAGAGGTGGGGGTGCCCGAAAGGGAATCGGAACACAGGTGCTGCATGGCTGTCGTCAGCTCGTGTCGTGAGATGTTGGGTTAAGTCCCG		Low	3.99	2.941047e-03	15.625
k__Bacteria	Phyllosphere	2022	p__Actinobacteriota	c__Actinobacteria	o__Streptosporangiales	f__Streptosporangiaceae	g__Nonomuraea	s__unidentified	g__Nonomuraea sp ASV840	GTAGTCCACGCTGTAAACGTTGGGCGCTAGGTGTGGGGATCTTCCACGATCTCCGTGCCGGAGCTAACGCATTAAGCGCCCCGCCTGGGGAGTACGGCCGCAAGGCTAAAACTCAAAGGAATTGACGGGGGCCCGCACAAGCGGCGGAGCATGTTGCTTAATTCGACGCAACGCGAAGAACCTTACCAAGGTTTGACATCACCCGGAAACGTGCAGAGATGTGCGCCTCTTCGGACTGGGTGACAGGTGGTGCATGGCTGTCGTCAGCTCGTGTCGTGAGATGTTGGGTTAAGTCCCG		Low	2.93	2.524504e-03	17.500
k__Bacteria	Phyllosphere	2022	p__Proteobacteria	c__Alphaproteobacteria	o__Sphingomonadales	f__Sphingomonadaceae	g__Sphingomonas	s__unidentified	g__Sphingomonas sp ASV847	GTAGTCCACGCCGTAAACGATGATAACTAGCTGTCAGGGCTCATAGAGTTTTGGTGGCGCAGCTAACGCATTAAGTTATCCGCCTGGGGAGTACGGCCGCAAGGTTAAAACTCAAATGAATTGACGGGGGCCTGCACAAGCGGTGGAGCATGTGGTTTAATTCGAAGCAACGCGCAGAACCTTACCAGCGTTTGACATGTCCGGACGACTTCGAGAGATCGATTTCTTCCCTTCGGGGACTGGAACACAGGTGCTGCATGGCTGTCGTCAGCTCGTGTCGTGAGATGTTGGGTTAAGTCCCG		Low	3.01	8.541659e-02	29.375
k__Bacteria	Phyllosphere	2022	p__Actinobacteriota	c__Actinobacteria	o__Streptomycetales	f__Streptomycetaceae	g__Streptomyces	s__Streptomyces albidoflavus	s__Streptomyces albidoflavus ASV875	GTAGTCCACGCCGTAAACGGTGGGCACTAGGTGTGGGCAACATTCCACGTTGTCCGTGCCGCAGCTAACGCATTAAGTGCCCCGCCTGGGGAGTACGGCCGCAAGGCTAAAACTCAAAGGAATTGACGGGGGCCCGCACAAGCGGCGGAGCATGTGGCTTAATTCGACGCAACGCGAAGAACCTTACCAAGGCTTGACATACACCGGAAACGTCTGGAGACAGGCGCCCCCTTGTGGTCGGTGTACAGGTGGTGCATGGCTGTCGTCAGCTCGTGTCGTGAGATGTTGGGTTAAGTCCCG		Low	5.15	9.201816e-03	26.250
k__Bacteria	Phyllosphere	2022	p__Actinobacteriota	c__Thermoleophilia	o__Solirubrobacterales	f__Solirubrobacteraceae	g__Solirubrobacter	s__unidentified	g__Solirubrobacter sp ASV903	GTAGTCCACGCTGTAAACGATGGGCACTAGGTGTGGGGGGTGTCGACTCCCTCCGTGCCGAAGCTAACGCATTAAGTGCCCCGCCTGGGGAGTACGGCCGCAAGGCTAAAACTCAAAGGAATTGACGGGGGCCCGCACAAGCAGCGGAGCATGTGGTTTAATTCGACGCAACGCGAAGAACCTTACCTGGGCTTGACATGACCGTCATACCCGTGGAAACACGGGGTCAGTTCGGCTGGACGGCCACAGGTGGTGCATGGCTGTCGTCAGCTCGTGTCGTGAGATGTTGGGTTAAGTCCCG		Low	6.14	2.133206e-03	16.250
k__Bacteria	Phyllosphere	2022	p__Bacteroidota	c__Bacteroidia	o__Cytophagales	f__Hymenobacteraceae	g__Hymenobacter	s__unidentified	g__Hymenobacter sp ASV905	GTAGTCCACGCCGTAAACGATGGATACTCGCTGCCGGCGATACAATGTCGGTGGCTTAGCGAAAGCGTTAAGTATCCCACCTGGGGAGTACGCCCGCAAGGGTGAAACTCAAAAGAATTGACGGGGGCCCGCACAAGTGGTGGAGCATGTGGTTTAATTCGATGATACGCGAGGAACCTTACCTAGGCTAGAATGCGCGTGACCGCCTCAGAGATGAGGCTTTCCTTCGGGACACAAAGCAAGGTGCTGCATGGCCGTCGTCAGCTCGTGCCGTGAGGTGTTGGGTTAAGTCCCG		Low	2.48	5.601874e-02	55.000
k__Bacteria	Phyllosphere	2022	p__Actinobacteriota	c__Actinobacteria	o__Streptomycetales	f__Streptomycetaceae	g__Streptomyces	s__Streptomyces ambofaciens	s__Streptomyces ambofaciens ASV915	GTAGTCCACGCCGTAAACGGTGGGCACTAGGTGTGGGCAACATTCCACGTTGTCCGTGCCGCAGCTAACGCATTAAGTGCCCCGCCTGGGGAGTACGGCCGCAAGGCTAAAACTCAAAGGAATTGACGGGGGCCCGCACAAGCGGCGGAGCATGTGGCTTAATTCGACGCAACGCGAAGAACCTTACCAAGGCTTGACATACACCGGAAAGCATTAGAGATAGTGCCCCCCTTGTGGTCGGTGTACAGGTGGTGCATGGCTGTCGTCAGCTCGTGTCGTGAGATGTTGGGTTAAGTCCCG		Low	4.02	8.154147e-03	16.875
k__Bacteria	Phyllosphere	2022	p__Proteobacteria	c__Gammaproteobacteria	o__Burkholderiales	f__Oxalobacteraceae	g__Massilia	s__Massilia putida	s__Massilia putida ASV917	GTAGTCCACGCCCTAAACGATGTCTACTAGTTGTCGGGTCTTAATTGACTTGGTAACGCAGCTAACGCGTGAAGTAGACCGCCTGGGGAGTACGGTCGCAAGATTAAAACTCAAAGGAATTGACGGGGACCCGCACAAGCGGTGGATGATGTGGATTAATTCGATGCAACGCGAAAAACCTTACCTACCCTTGACATGTCAGGAACCTCCGAGAGATTGGAGGGTGCCCGAAAGGGAGCCTGAACACAGGTGCTGCATGGCTGTCGTCAGCTCGTGTCGTGAGATGTTGGGTTAAGTCCCG		Low	2.9	2.835018e-02	50.625
k__Bacteria	Phyllosphere	2022	p__Proteobacteria	c__Alphaproteobacteria	o__Tistrellales	f__Geminicoccaceae	g__Candidatus_Alysiosphaera	s__unidentified	g__Candidatus_Alysiosphaera sp ASV925	GTAGTCCACGCCCTAAACGATGTGTGCTGGGCGTCGGGGGGCTTGCCCCTCGGTGCCGGAGCTAACGCGGTAAGCACACCGCCTGGGGAGTACGGCCGCAAGGTTAAAACTCAAAGGAATTGACGGGGGCCCGCACAAGCGGTGGAGCATGTGGTTTAATTCGACGCAACGCGCAGAACCTTACCAGCTCTTGACATGGCGGCTGCGGCAGGGGGCGACCTCTGCTTCCCTTCGGGGGGCCGTCACAGGTGCTGCATGGCTGTCGTCAGCTCGTGTCGTGAGATGTTGGGTTAAGTCCCG		Low	3.8	4.001338e-03	21.250
k__Bacteria	Phyllosphere	2022	p__Actinobacteriota	c__Actinobacteria	o__Micrococcales	f__Cellulomonadaceae	g__Cellulomonas	s__unidentified	g__Cellulomonas sp ASV929	GTAGTCCATGCCGTAAACGTTGGGCACTAGGTGTGGGGCTCATTCCACGAGTTCCGTGCCGCAGCAAACGCATTAAGTGCCCCGCCTGGGGAGTACGGCCGCAAGGCTAAAACTCAAAGAAATTGACGGGGGCCCGCACAAGCGGCGGAGCATGCGGATTAATTCGATGCAACGCGAAGAACCTTACCAAGGCTTGACATACACCGGTAACGTGCAGAGATGTGCGCCCCGCAAGGTCGGTGTACAGGTGGTGCATGGTTGTCGTCAGCTCGTGTCGTGAGATGTTGGGTTAAGTCCCG		Low	3.85	1.167583e-02	24.375
k__Bacteria	Phyllosphere	2022	p__Proteobacteria	c__Gammaproteobacteria	o__unidentified	f__unidentified	g__unidentified	s__unidentified	c__Gammaproteobacteria sp ASV950	GTAGTCCACGCCATAAACGATGACAACTAGACGTTGAGAGGGTAAGCCTCCCAGTGTCGCAGCTAACGCGTTAAGTTGTCCGCCTGGGGAGTACGGCCGCAAGGTTGAAACTCAAAGGAATTGACGGGGACCCGCACAAGCGGTGGAGCATGTGGTTTAATTCGATGCAACGCGAAGAACCTTACCTGGCCTTGACATCCCAGGAACCCTGAAGAGATTCAGGGGTGCCGTAAGGAACCTGGAGACAGGTGCTGCATGGCTGTCGTCAGCTCGTGTCGTGAGATGTTGGGTTAAGTCCCG		Low	5.76	5.276213e-03	15.625
k__Bacteria	Phyllosphere	2022	p__Bacteroidota	c__Bacteroidia	o__Chitinophagales	f__Chitinophagaceae	g__Segetibacter	s__unidentified	g__Segetibacter sp ASV954	GTAGTCCACGCCCTAAACGATGGATACTCGACATTTGCGATACACAGTAAGTGTCTGAGCGAAAGCATTAAGTATCCCACCTGGGAAGTACGACCGCAAGGTTGAAACTCAAAGGAATTGGCGGGGGTCCGCACAAGCGGTGGAGCATGTGGTTTAATTCGATGATACGCGAGGAACCTTACCTGGGCTAGAATGCAGTTGGACCGTGGGTGAAAGCTCACTTCCCCGCAAGGGGCCGATTGTAAGGTGCTGCATGGCTGTCGTCAGCTCGTGCCGTGAGGTGTTGGGTTAAGTCCCG		Low	3.82	2.890557e-03	15.625
k__Bacteria	Phyllosphere	2022	p__Actinobacteriota	c__Thermoleophilia	o__unidentified	f__unidentified	g__unidentified	s__unidentified	c__Thermoleophilia sp ASV955	GTAGTCCACGCCGTAAACGATGGGCACTAGGTGTCGGAGGTGTCGACTCCTCCGGTGCCAAAGCTAACGCATTAAGTGCCCCGCCTGGGGAGTACGGCCGCAAGGCTAAAACTCAAAGGAATTGACGGGGACCCGCACAAGCAGCGGAGCATGTGGTTCAATTCGACGCAACGCGAAGAACCTTACCTGGGCTTGACATGTGGGTGACAGCCGTGGAAACACGGTCTCCCTTCGGGGCACCTTCACAGGTGGTGCATGGCTGTCGTCAGCTCGTGCCGTGAGGTGTTGGGTTAAGTCCCG		Low	6.04	4.380014e-03	15.000
k__Bacteria	Phyllosphere	2022	p__Firmicutes	c__Bacilli	o__Bacillales	f__Bacillaceae	g__Bacillus	s__unidentified	g__Bacillus sp ASV958	GTAGTCCACGCCGTAAACGATGAGTGCTAGGTGTTAGGGGTTTCGATGCCCGTAGTGCCGAAGTTAACACATTAAGCACTCCGCCTGGGGAGTACGGCCGCAAGGCTGAAACTCAAAGGAATTGACGGGGGCCCGCACAAGCAGTGGAGCATGTGGTTTAATTCGAAGCAACGCGAAGAACCTTACCAGGTCTTGACATCCTTTGACCACTCTGGAGACAGAGCTTCCCCTTCGGGGGCAAAGTGACAGGTGGTGCATGGTTGTCGTCAGCTCGTGTCGTGAGATGTTGGGTTAAGTCCCG		Low	2.53	1.007277e-02	21.250
k__Bacteria	Phyllosphere	2022	p__Actinobacteriota	c__Actinobacteria	o__Pseudonocardiales	f__Pseudonocardiaceae	g__Pseudonocardia	s__unidentified	g__Pseudonocardia sp ASV977	GTAGTCCACGCCGTAAACGGTGGGCGCTAGGTGTGGGGGCCATTCCACGGTCTCTGTGCCGCAGCTAACGCATTAAGCGCCCCGCCTGGGGAGTACGGCCGCAAGGCTAAAACTCAAAGGAATTGACGGGGGCCCGCACAAGCGGCGGAGCATGTGGATTAATTCGATGCAACGCGAAGAACCTTACCTGGGTTTGACATGCGCCAGACGCGTCCAGAGATGGGCGTTCCCTTGTGGTTGGTGTGCAGGTGGTGCATGGCTGTCGTCAGCTCGTGTCGTGAGATGTTGGGTTAAGTCCCG		Low	4.65	2.409639e-02	49.375
k__Bacteria	Phyllosphere	2022	p__Proteobacteria	c__Alphaproteobacteria	o__Azospirillales	f__Azospirillaceae	g__Skermanella	s__unidentified	g__Skermanella sp ASV980	GTAGTCCACGCCGTAAACGATGAGTGCTAGACGTCGGGGCCCTCAGGGCTTCGGTGTCGCAGCTAACGCATTAAGCACTCCGCCTGGGGAGTACGGCCGCAAGGTTAAAACTCAAAGGAATTGACGGGGGCCCGCACAAGCGGTGGAGCATGTGGTTTAATTCGAAGCAACGCGCAGAACCTTACCAGCCCTTGACATGGGCGTCGCGGGTGTGGAGACACACCCTTCGGTTCGGCCGGACGCCGCACAGGTGCTGCATGGCTGTCGTCAGCTCGTGTCGTGAGATGTTGGGTTAAGTCCCG		Low	6.1	2.133206e-03	12.500
k__Bacteria	Phyllosphere	2022	p__Gemmatimonadota	c__Gemmatimonadetes	o__Gemmatimonadales	f__Gemmatimonadaceae	g__unidentified	s__unidentified	f__Gemmatimonadaceae sp ASV988	GTAGTCCACGCCGTAAACGATGGGCACTAGGCGTCGGGGGGAGCGACCCTCCCGGTGCCGTCGCTAACGCAGTAAGTGCCCCGCCTGGGGAGTACGGCCGCAAGGCTGAAACTCAAAGGAATTGACGGGGGCCCGCACAAGCGGTGGAGCATGTGGTTTAATTCGAAGCAACGCGAAGAACCTTACCTGGGCTTGACATGCATGGGAAAGCCGGTGGAAACATCGGTTCCTCTTCGGAGTCCATGCACAGGTGCTGCATGGCTGTCGTCAGCTCGTGTCGTGAGATGTTGGGTTAAGTCCCG		Low	6.1	7.106478e-03	25.625
k__Bacteria	Phyllosphere	2022	p__Proteobacteria	c__Alphaproteobacteria	o__Rhizobiales	f__Xanthobacteraceae	g__Bradyrhizobium	s__unidentified	g__Bradyrhizobium sp ASV996	GTAGTCCACGCCGTAAACGATGAATGCCAGCCGTTAGTGGGTTTACTCACTAGTGGCGCAGCTAACGCTTTAAGCATTCCGCCTGGGGAGTACGGTCGCAAGATTAAAACTCAAAGGAATTGACGGGGGCCCGCACAAGCGGTGGAGCATGTGGTTTAATTCGACGCAACGCGAAGAACCTTACCAGCCCTTGACATCCCGGTCGCGGATTCCAGAGACGGAATCCTTCAGTTCGGCTGGACCGGAGACAGGTGCTGCATGGCTGTCGTCAGCTCGTGTCGTGAGATGTTGGGTTAAGTCCCG		Low	4.23	6.904518e-03	23.750
k__Bacteria	Phyllosphere	2022	p__Myxococcota	c__Polyangia	o__Polyangiales	f__BIrii41	g__unidentified	s__unidentified	f__BIrii41 sp ASV1007	GTAGTCCACGCCGTAAACGATGAGTGCTAGGTGTCACGGGCTTTGACCCTCGTGGTGCCGAAGCTAACGCGTTAAGCACTCCGCCTGGGGAGTACGGCCGCAAGGCTAAAACTCAAAAGAATTGACGGGGGCCCGCACAAGCGGTGGAGCATGTTGTTTAATTCGACGCAACGCGAAGAACCTTACCTGGGCTAGAAAGTACAGGAACCTGGTTGAAAAATCGGGGTGCCCTTCGGGGAATCTGTGGTTAGGTGCTGCATGGCTGTCGTCAGCTCGTGTCGTGAGATGTTGGGTTAAGTCCCG		High	6.51	3.269232e-03	8.125
k__Bacteria	Phyllosphere	2022	p__Chloroflexi	c__TK10	o__unidentified	f__unidentified	g__unidentified	s__unidentified	c__TK10 sp ASV1016	GTAGTCCACGCCGTAAACGATGGGTGCTAGGTGTCGGGGGTATCGACCCCCCCGGTGCCGCCGCTAACGCAGTAAGCACCCCGCCTGGGGACTACGGCCGCAAGGCTAAAACTCAAAGGAATTGACGGGGGCCCGCACAAGCAGCGGAGCGTGTGGTTTAATTCGATGCAACGCGAAGAACCTTACCCGGGCTTGACATGCGCGTGGTACCCGAGGGAAACCGAGGGGACCCGCAAGGGAGCGCGCACAGGTGCTGCACGGCTGTCGTCAGCTCGTGCCGTGAGGTGTTGGGTTAAGTCCCG		Low	9.01	2.284676e-03	6.875
k__Bacteria	Phyllosphere	2022	p__Actinobacteriota	c__Thermoleophilia	o__unidentified	f__unidentified	g__unidentified	s__unidentified	c__Thermoleophilia sp ASV1020	GTAGTCCACGCCGTAAACGATGGGCACTAGGTGTCGGAGGTGTCGACTCCTCCGGTGCCGAAGCTAACGCATTAAGTGCCCCGCCTGGGGAGTACGGCCGCAAGGCTAAAACTCAAAGGAATTGACGGGGACCCGCACAAGCAGCGGAGCATGTGGTTCAATTCGACGCAACGCGAAGAACCTTACCTGGGCTTGACATGTAGGTGACAGCCGTGGAAACACGGTCTCCCTTCGGGGCACCTTCACAGGTGGTGCATGGCTGTCGTCAGCTCGTGCCGTGAGGTGTTGGGTTAAGTCCCG		Low	4.69	4.316901e-03	19.375
k__Bacteria	Phyllosphere	2022	p__Chloroflexi	c__Chloroflexia	o__Thermomicrobiales	f__JG30-KF-CM45	g__unidentified	s__unidentified	f__JG30-KF-CM45 sp ASV1025	GTAGTCCACGCAGTAAACGATGCCGACTAGGCGTGGGGGGACTTGACCCCCTCCGTGCCGGAGCCAACGCGGGAAGTCGGCCGCCTGGGGAGTACGGCCGCAAGGCTAAAACTCAAAGGAATTGACGGGGGCCCGCACAAGCGGCGGAGCGTGCGGTTTAATTCGACGCAACGCGCAAAACCTTACCGAGGCTTGACATGGGACTGCAGAGCCGGGAAACCGGTTGGCCTTCGAGGGTGTCCCACAGGTGCTGCATGGCTGTCGTCAGCTCGTGCCGTGAGGTGTTGGGTTAAGTCCCG		Low	6.62	1.187779e-02	18.125
k__Bacteria	Phyllosphere	2022	p__Chloroflexi	c__KD4-96	o__unidentified	f__unidentified	g__unidentified	s__unidentified	c__KD4-96 sp ASV1043	GTAGTCCTAGCCGTAAACGATGGACACTAGGTGTTGGTGGTATCAACCCCACCAGTGCCGTAGCTAACGCATTAAGTGTCCCGCCTGGGGAGTACGGCCGCAAGGCTAAAACTCAAAGGAATTGACGGGGGCCCGCACAAGCAGCGGAGCGTGGGGTTTAATTCGACGCAACGCGAAGAACCTTACCAGGACTTGACATGACCAGGAATCCGGCGGAAACGTCGGCGCCCCGCAAGGGGCCTGGCCACAGGTGTTGCATGGCTGTCGTCAGCTCGTGTCGTGAGATGTTGGGTTAAGTCCCG		Low	3.77	1.027473e-02	16.250
k__Bacteria	Phyllosphere	2022	p__Bacteroidota	c__Bacteroidia	o__Chitinophagales	f__Chitinophagaceae	g__Ferruginibacter	s__unidentified	g__Ferruginibacter sp ASV1046	GTAGTCCACGCCCTAAACGATGGATACTCGACATCAGCGATACACTGTTGGTGTCTGAGCGAAAGCATTAAGTATCCCACCTGGGAAGTACGATCGCAAGATTGAAACTCAAAGGAATTGACGGGGGTCCGCACAAGCGGTGGAGCATGTGGTTTAATTCGATGATACGCGAGGAACCTTACCTGGGCTAGAATGCGGTTTGACCGCTGGTGAAAGCTAGTTTTGTCGCAAGACACAGATCGTAAGGTGCTGCATGGCTGTCGTCAGCTCGTGCCGTGAGGTGTTGGGTTAAGTCCCG		Low	6.17	6.942385e-03	26.250
k__Bacteria	Phyllosphere	2022	p__Firmicutes	c__Bacilli	o__Bacillales	f__Bacillaceae	g__Bacillus	s__unidentified	g__Bacillus sp ASV1057	GTAGTCCACGCCGTAAACGATGAGTGCTAAGTGTTAGAGGGTTTCCGCCCTTTAGTGCTGCAGCTAACGCATTAAGCACTCCGCCTGGGGAGTACGGCCGCAAGGCTGAAACTCAAAGGAATTGACGGGGGCCCGCACAAGCGGTGGAGCATGTGGTTTAATTCGAAGCAACGCGAAGAACCTTACCAGGTCTTGACATCCTCTGACACTCCTAGAGATAGGACTTTTCCCTTCGGGGAACAGAGTGACAGGTGGTGCATGGTTGTCGTCAGCTCGTGTCGTGAGATGTTGGGTTAAGTCCCG		Low	4.97	2.499259e-03	13.125
k__Bacteria	Phyllosphere	2022	p__Bacteroidota	c__Bacteroidia	o__Chitinophagales	f__Chitinophagaceae	g__Terrimonas	s__unidentified	g__Terrimonas sp ASV1059	GTAGTCCACGCCCTAAACTATGGATACTCGACATTTGCGATAAACTGCAAGTGTCTGAGCGAAAGCATTAAGTATCCCACCTGGGAAGTACGATCGCAAGATTGAAACTCAAAGGAATTGGCGGGGGTCCGCACAAGCGGTGGAGCATGTGGTTTAATTCGATGATACGCGAGGAACCTTACCTGGGCTAGAATGCTGGGAGACCGTGGGTGAAAGCTCACTTTGTAGCAATACACTGCCAGTAAGGTGCTGCATGGCTGTCGTCAGCTCGTGCCGTGAGGTGTTGGGTTAAGTCCCG		Low	6.98	3.004159e-03	13.750
k__Bacteria	Phyllosphere	2022	p__Actinobacteriota	c__Actinobacteria	o__Micrococcales	f__Cellulomonadaceae	g__Actinotalea	s__unidentified	g__Actinotalea sp ASV1068	GTAGTCCATGCCGTAAACGTTGGGCACTAGGTGTGGGGCTCATTCCACGAGTTCCGTGCCGCAGCAAACGCATTAAGTGCCCCGCCTGGGGAGTACGGCCGCAAGGCTAAAACTCAAAGGAATTGACGGGGGCCCGCACAAGCGGCGGAGCATGCGGATTAATTCGATGCAACGCGAAGAACCTTACCAAGGCTTGACATATACCGAAAACTCATGGAGACATGGGGTCCGCAAGGGCGGTATACAGGTGGTGCATGGTTGTCGTCAGCTCGTGTCGTGAGATGTTGGGTTAAGTCCCG		Low	2.81	2.203892e-02	39.375
k__Bacteria	Phyllosphere	2022	p__Proteobacteria	c__Gammaproteobacteria	o__Steroidobacterales	f__Steroidobacteraceae	g__unidentified	s__unidentified	f__Steroidobacteraceae sp ASV1072	GTAGTCCACGCCATAAACGATGAGAACTGGATGTCGGGAGGGTCTGCCTCTCGGTGTCGTAGCTAACGCGTTAAGTTCTCCGCCTGGGGAGTACGGCCGCAAGGTTGAAACTCAAAGGAATTGACGGGGACCCGCACAAGCGGTGGAGCATGTGGTTTAATTCGATGCAACGCGAAGAACCTTACCTGGTCTTGACATCCCAGGAATCCTTCAGAGATGAGGGAGTGCCTTCGGGAACCTGGAGACAGGTGCTGCATGGCTGTCGTCAGCTCGTGTCGTGAGATGTTGGGTTAAGTCCCG		Low	8.07	2.701219e-03	13.125
k__Bacteria	Phyllosphere	2022	p__Actinobacteriota	c__Thermoleophilia	o__Gaiellales	f__Gaiellaceae	g__Gaiella	s__unidentified	g__Gaiella sp ASV1076	GTAGTCCACGCCGTAAACGATGGGTGCTAGGTGTGGGGGGTGTCGACTCCCCCCGTGCCGAAGCTAACGCATTAAGCACCCCGCCTGGGGAGTACGGCCGCAAGGCTAAAACTCAAAGGAATTGACGGGGGCCCGCACAAGCAGCGGAGCATGTGGTTTAATTCGACGCAACGCGAAGAACCTTACCAAGGCTTGACATGCACTGGAAAGCCCTAGAAATAGGGCCTCCCTTCGGGGCCAGTGCACAGGTGGTGCATGGCTGTCGTCAGCTCGTGTCGTGAGATGTTGGGTTAAGTCCCG		Low	6.1	6.084054e-03	10.000
k__Bacteria	Phyllosphere	2022	p__Proteobacteria	c__Gammaproteobacteria	o__Burkholderiales	f__Oxalobacteraceae	g__unidentified	s__unidentified	f__Oxalobacteraceae sp ASV1078	GTAGTCCACGCCCTAAACGATGTCTACTAGTTGTCGGGTTTTAATTAACTTGGTAACGCAGCTAACGCGTGAAGTAGACCGCCTGGGGAGTACGGTCGCAAGATTAAAACTCAAAGGAATTGACGGGGACCCGCACAAGCGGTGGATGATGTGGATTAATTCGATGCAACGCGAAAAACCTTACCTACCCTTGACATGTACGGAACCTTTGAGAGATCAGAGGGTGCTCGAAAGAGAGCCGTAACACAGGTGCTGCATGGCTGTCGTCAGCTCGTGTCGTGAGATGTTGGGTTAAGTCCCG		Low	3.33	3.352541e-02	38.750
k__Bacteria	Phyllosphere	2022	p__Myxococcota	c__Myxococcia	o__Myxococcales	f__Myxococcaceae	g__unidentified	s__unidentified	f__Myxococcaceae sp ASV1084	GTAGTCCACGCCGTAAACGATGAGAACTAGGTGTCGTGGGTGTTGACCCCCGCGGTGCCGTAGCTAACGCATTAAGTTCTCCGCCTGGGAAGTACGGTCGCAAGACTAAAACTCAAAGGAATTGACGGGGGCCCGCACAAGCGGTGGAGCATGTGGTTTAATTCGACGCAACGCGCAGAACCTTACCTGGTCTTGACATCCTCGGAATCCTTCAGAGATGAGGGAGTGCCCGCAAGGGAACCGAGAGACAGGTGCTGCATGGCTGTCGTCAGCTCGTGTCGTGAGATGTTGGGTTAAGTCCCG		Low	9.55	3.180875e-03	11.875
k__Bacteria	Phyllosphere	2022	p__Firmicutes	c__Bacilli	o__Bacillales	f__Bacillaceae	g__Bacillus	s__Bacillus thermolactis	s__Bacillus thermolactis ASV1089	GTAGTCCACGCCGTAAACGATGAGTGCTAAGTGTTGGAGGGTTTCCGCCCTTCAGTGCTGCAGCTAACGCATTAAGCACTCCGCCTGGGGAGTACGGTCGCAAGACTGAAACTCAAAGGAATTGACGGGGACCCGCACAAGCGGTGGAGCATGTGGTTTAATTCGAAGCAACGCGAAGAACCTTACCAGGTCTTGACATCTCCTGACCACCCTAGAGATAGGGCTTTCCCTTCGGGGACAGGATGACAGGTGGTGCATGGTTGTCGTCAGCTCGTGTCGTGAGATGTTGGGTTAAGTCCCG		Low	3.21	4.501190e-02	24.375
k__Bacteria	Phyllosphere	2022	p__Proteobacteria	c__Alphaproteobacteria	o__Caulobacterales	f__Caulobacteraceae	g__Phenylobacterium	s__unidentified	g__Phenylobacterium sp ASV1092	GTAGTCCACGCTGTAAACGATGAGTGCTAGTTGTCGGCATGCATGCATGTCGGTGACGCAGCTAACGCATTAAGCACTCCGCCTGGGGAGTACGGTCGCAAGATTAAAACTCAAAGGAATTGACGGGGGCCCGCACAAGCGGTGGAGCATGTGGTTTAATTCGAAGCAACGCGCAGAACCTTACCACCTTTTGACATGCCCAGACCGCCGGAGAGATCCGGTTTTCCCTTCGGGGACTGGGACACAGGTGCTGCATGGCTGTCGTCAGCTCGTGTCGTGAGATGTTGGGTTAAGTCCCG		Low	4.32	3.458570e-03	11.250
k__Bacteria	Phyllosphere	2022	p__Bacteroidota	c__Bacteroidia	o__Chitinophagales	f__Chitinophagaceae	g__unidentified	s__unidentified	f__Chitinophagaceae sp ASV1100	GTAGTCCACGCCCTAAACGATGGATACTCGACATCAGCGATACACTGTTGGTGTCTGAGCGAAAGCATTAAGTATCCCACCTGGGAAGTACGATCGCAAGATTGAAACTCAAAGGAATTGACGGGGGTCCGCACAAGCGGTGGAGCATGTGGTTTAATTCGATGATACGCGAGGAACCTTACCTGGGCTAGAATGCTGGTGGACCGTGGGTGAAAGCTCACTTTGTAGCAATACACCGCCAGTAAGGTGCTGCATGGCTGTCGTCAGCTCGTGCCGTGAGGTGTTGGGTTAAGTCCCG		Low	4.94	8.179392e-03	23.125
k__Bacteria	Phyllosphere	2022	p__Proteobacteria	c__Gammaproteobacteria	o__Burkholderiales	f__TRA3-20	g__unidentified	s__unidentified	f__TRA3-20 sp ASV1101	GTAGTCCACGCCCTAAACTATGTCAACTGGTTGTCGGGGAAGCAATTCCTTGGTAACGAAGCTAACGCGTGAAGTTGACCGCCTGGGGAGTACGGCCGCAAGGTTAAAACTCAAAGGAATTGACGGGGACCCGCACAAGCGGTGGATTATGTGGATTAATTCGATGCAACGCGAAAAACCTTACCTACCCTTGACATGCTAGGAAGCTCGCAGAGATGTGAGTGTGCCCGAAAGGGAACCTAGACACAGGTGCTGCATGGCTGTCGTCAGCTCGTGTCGTGAGATGTTGGGTTAAGTCCCG		Low	6.35	5.604398e-03	14.375
k__Bacteria	Phyllosphere	2022	p__Gemmatimonadota	c__Gemmatimonadetes	o__Gemmatimonadales	f__Gemmatimonadaceae	g__Gemmatimonas	s__unidentified	g__Gemmatimonas sp ASV1110	GTAGTCCACGCCGTAAACGATGGGCACTAGGCGCTTGGGGGAGCGACCCCCCGAGGGCCGGCGCTAACGCATTAAGTGCCCCGCCTGGGGAGTACGGCCGCAAGGCTGAAACTCAAAGGAATTGACGGGGGCCCGCACAAGCGGTGGAGCATGTGGTTTAATTCGACGCAACGCGAAGAACCTTACCTAGGCTTGACATACACGGGAAAGCCCTCAGAAACGGGGGCCCCTCTTCGGAGCCCGTGCACAGGTGCTGCATGGCTGTCGTCAGCTCGTGTCGTGAGATGTTGGGTTAAGTCCCG		Low	5.97	1.528587e-02	35.000
k__Bacteria	Phyllosphere	2022	p__Chloroflexi	c__Chloroflexia	o__Chloroflexales	f__Roseiflexaceae	g__Kouleothrix	s__unidentified	g__Kouleothrix sp ASV1113	GTAGTCCACGCCGTAAACGATGAATACTCGGCATCTGGTTCTCGATTTTCGGGAGCCGGGTGCCCCAGCTAACGCGGTAAGTATTCCGCCTGGGAACTACGAGCGCAAGCTTAAAACTCAAAGGAATTGACGGGGGCCCGCACAAGCAGCGGAGCGTGTGGTTTAATTCGACGCAACGCGCAGAACCTTACCCAGGTTTGACATGGCACTGCAAGCCGGTGAAAGCCGGTCGCCTTCGAGGGTGTGCCACAGATGCTGCATGGCTGTCGTCAGCTCGTGTCGTGAGATGTTGGGTTAAGTCCCG		Low	5.21	2.726464e-03	8.750
k__Bacteria	Phyllosphere	2022	p__Gemmatimonadota	c__Gemmatimonadetes	o__Gemmatimonadales	f__Gemmatimonadaceae	g__unidentified	s__unidentified	f__Gemmatimonadaceae sp ASV1121	GTAGTCCACGCCGTAAACGATGGGCACTAGGTGCCTGGGGGAGCGACCCCCCGGGTGCCGGCGCTAACGCATTAAGTGCCCCGCCTGGGGAGTACGGCCGCAAGGCTGAAACTCAAAGGAATTGACGGGGGCCCGCACAAGCGGTGGAGCATGTGGTTTAATTCGACGCAACGCGAAGAACCTTACCTGGGCTTGACATGCACGGGCAAGCTGGTGGAAACACCGGCCCCTCTTCGGAGTCCGTGCACAGGTGCTGCATGGCTGTCGTCAGCTCGTGTCGTGAGATGTTGGGTTAAGTCCCG		Low	8.35	2.612861e-03	16.250
k__Bacteria	Phyllosphere	2022	p__Chloroflexi	c__Chloroflexia	o__Thermomicrobiales	f__JG30-KF-CM45	g__unidentified	s__unidentified	f__JG30-KF-CM45 sp ASV1125	GTAGTCCACGCAGTAAACGATGCCGACTAGGCGTGGGGGGAGTTGACCCCCTCCGTGCCGGAGCCAACGCGGGAAGTCGGCCGCCTGGGGAGTACGGCCGCAAGGCTAAAACTCAAAGGAATTGACGGGGGCCCGCACAAGCGGCGGAGCGTGCGGTTTAATTCGACGCGACGCGTAGAACCTTACCAAGGCTTGACATGCGCCTGCATCCTCCTGAAAGGGAGTGGCCTTCGAGGGTGGCGCACAGGTGCTGCATGGCTGTCGTCAGCTCGTGCCGTGAGGTGTTGGGTTAAGTCCCG		Low	3.96	1.431394e-02	26.250
k__Bacteria	Phyllosphere	2022	p__Acidobacteriota	c__Blastocatellia	o__Pyrinomonadales	f__Pyrinomonadaceae	g__RB41	s__unidentified	g__RB41 sp ASV1124	GTAGTCCTAGCCTTAAACGATGAATGCTTGGTGTCTGGGGTTTTATAGTCCCCGGGTGCCGTCGCTAACGCTTTAAGCATTCCGCCTGGGGAGTACGGTCGCAAGACTGAAACTCAAAGGAATTGACGGGGACCCGCACAAGCGGTGGAGCATGTGGTTTAATTCGACGCAACGCGAAGAACCTTACCTGGGCTAGAATGCCTCTGACAGCCGTAGAGATACGGATTCCTGGGTAAAACCAGGCAGAGTGCAAGGTGCTGCATGGCTGTCGTCAGCTCGTGTCGTGAGATGTTGGGTTAAGTCCCG		Low	6.44	2.284676e-03	11.250
k__Bacteria	Phyllosphere	2022	p__Proteobacteria	c__Alphaproteobacteria	o__Rhizobiales	f__Xanthobacteraceae	g__unidentified	s__unidentified	f__Xanthobacteraceae sp ASV1168	GTAGTCCACGCCGTAAACGATGGATGCTAGCCGTTGGCAGGCTTGCCTGTCAGTGGCGCAGCTAACGCATTAAGCATCCCGCCTGGGGAGTACGGTCGCAAGATTAAAACTCAAAGGAATTGACGGGGGCCCGCACAAGCGGTGGAGCATGTGGTTCAATTCGAAGCAACGCGCAGAACCTTACCAACCTTTGACATGTCCCGTATGGGTTTCAGAGATGAGATCCTTCAGTTCGGCTGGCGGGAACACAGGTGCTGCATGGCTGTCGTCAGCTCGTGTCGTGAGATGTTGGGTTAAGTCCCG		Low	3.84	4.316901e-03	4.375
k__Bacteria	Phyllosphere	2022	p__Verrucomicrobiota	c__Verrucomicrobiae	o__Pedosphaerales	f__Pedosphaeraceae	g__unidentified	s__unidentified	f__Pedosphaeraceae sp ASV1186	GTAGTCCTAGCTGTAAACGGTGCACGTTTGCTGTAAGAGGAATCGACCCCTTTTGTGGCGAAGCTAACGCGCTAAACGTGCCGCCTGGGGAGTACGGTCGCAAGATTAAAACTCAAAGAAATTGACGGGGGCCTGCACAAGCGGTGGAGTATGTGGCTTAATTCGATGCAACGCGAAGAACCTTACCTGGCCTTGACATGCACGTAGTAGGAGCCTGAAAGGGTAACGAACCCGCAAGGGAAGCGTGCACAGGTGCTGCATGGCTGTCGTCAGCTCGTGTCGTGAGATGTTGGGTTAAGTCCCG		Low	6.01	1.678795e-03	6.250
k__Bacteria	Phyllosphere	2022	p__Acidobacteriota	c__Blastocatellia	o__Pyrinomonadales	f__Pyrinomonadaceae	g__RB41	s__unidentified	g__RB41 sp ASV1203	GTAGTCCTAGCCTTAAACGATGAATGCTTGGTGTCTGGGGTTTTATAGTCCCCGGGTGCCGTCGCTAACGCTTTAAGCATTCCGCCTGGGGAGTACGGTCGCAAGACTGAAACTCAAAGGAATTGACGGGGACCCGCACAAGCGGTGGAGCATGTGGTTTAATTCGACGCAACGCGAAGAACCTTACCTGGGCTAGAATGCCTCTGATCGCCATAGAGATATGGTTTCCTGGGTAAAACCAGGCAGAGTGCAAGGTGCTGCATGGCTGTCGTCAGCTCGTGTCGTGAGATGTTGGGTTAAGTCCCG		Low	5.6	5.516041e-03	20.625
k__Bacteria	Phyllosphere	2022	p__Actinobacteriota	c__Acidimicrobiia	o__Microtrichales	f__Microtrichaceae	g__IMCC26207	s__unidentified	g__IMCC26207 sp ASV1206	GTAGTCCACACCGTAAACGTTGGGCACTAGGTGTGGGGAGGATCAACCCTTTCCGTGCCGTAGCTAACGCATTAAGTGCCCCGCCTGGGGAGTACGGCCGCAAGGCTAAAACTCAAAGGAATTGACGGGGGCCCGCACAAGCGGCGGAGCATGTTGCTTAATTCGAGGCAACGCGAAGAACCTTACCTAGGTTGAACTACGCACGAAAAGCCACAGAGATGTGGTGTCCTTCGGGGCGTGCGATAGGTGGTGCATGGCTGTCGTCAGCTCGTGTCGTGAGATGTTGGGTTAAGTCCCG		Low	5.71	1.565192e-03	11.875
k__Bacteria	Phyllosphere	2022	p__Bacteroidota	c__Bacteroidia	o__Chitinophagales	f__Chitinophagaceae	g__Aurantisolimonas	s__unidentified	g__Aurantisolimonas sp ASV1205	GTAGTCCACGCCCTAAACTATGATTACTCGACATACGCGATACACTGTGTGTGTCTGAGCGAAAGCATTAAGTAATCCACCTGGGAAGTACGACCGCAAGGTTGAAACTCAAAGGAATTGACGGGGGTCCGCACAAGCGGTGGAGCATGTGGTTTAATTCGATGATACGCGAGGAACCTTACCTGGGCTAGAATGCGGTTTGACCGTGGGTGAAAGCTCATTTTGTAGCAATACACAGATCGTAAGGTGCTGCATGGCTGTCGTCAGCTCGTGCCGTGAGGTGTTGGGTTAAGTCCCG		Low	4.25	1.640927e-02	36.250
k__Bacteria	Phyllosphere	2022	p__Firmicutes	c__Bacilli	o__Bacillales	f__Bacillaceae	g__Terribacillus	s__Terribacillus goriensis	s__Terribacillus goriensis ASV1216	GTAGTCCACGCCGTAAACGATGAGTGCTAGGTGTTAGGGGGTTTCCGCCCCTTAGTGCTGAAGTTAACGCATTAAGCACTCCGCCTGGGGAGTACGGCCGCAAGGCTGAAACTCAAAAGAATTGACGGGGGCCCGCACAAGCGGTGGAGCATGTGGTTTAATTCGAAGCAACGCGAAGAACCTTACCAGGTCTTGACATCCGCTGACAATCTTGGAGACAAGACGTTCCCTTCGGGGACAGCGTGACAGGTGGTGCATGGTTGTCGTCAGCTCGTGTCGTGAGATGTTGGGTTAAGTCCCG		Low	7.48	6.639445e-03	7.500
k__Bacteria	Phyllosphere	2022	p__Proteobacteria	c__Alphaproteobacteria	o__Rhizobiales	f__Beijerinckiaceae	g__Methylobacterium-Methylorubrum	s__Methylobacterium isbiliense	s__Methylobacterium isbiliense ASV1222	GTAGTCCACGCCGTAAACGATGAATGCTAGCCGTTGGGGTGCATGCACCTCAGTGGCGCCGCTAACGCATTAAGCATTCCGCCTGGGGAGTACGGTCGCAAGATTAAAACTCAAAGGAATTGACGGGGGCCCGCACAAGCGGTGGAGCATGTGGTTTAATTCGAAGCAACGCGCAGAACCTTACCATCCTTTGACATGGCGTGCTACGTGGAGAGATTCACGGTTCCCTTCGGGGACGCGCACACAGGTGCTGCATGGCTGTCGTCAGCTCGTGTCGTGAGATGTTGGGTTAAGTCCCG		Low	6.61	7.093856e-03	26.250
k__Bacteria	Phyllosphere	2022	p__Proteobacteria	c__Gammaproteobacteria	o__Burkholderiales	f__Oxalobacteraceae	g__unidentified	s__unidentified	f__Oxalobacteraceae sp ASV1227	GTAGTCCACGCCCTAAACGATGTCTACTAGTTGTCGGGTTTTAATTAACTTGGTAACGCAGCTAACGCGTGAAGTAGACCGCCTGGGGAGTACGGTCGCAAGATTAAAACTCAAAGGAATTGACGGGGACCCGCACAAGCGGTGGATGATGTGGATTAATTCGATGCAACGCGAAAAACCTTACCTACCCTTGACATGGCAGGAATCCCGGAGAGATTTGGGAGTGCTCGAAAGAGAACCTGCACACAGGTGCTGCATGGCTGTCGTCAGCTCGTGTCGTGAGATGTTGGGTTAAGTCCCG		Low	3.7	2.566158e-02	38.750
k__Bacteria	Phyllosphere	2022	p__Proteobacteria	c__Gammaproteobacteria	o__Burkholderiales	f__Nitrosomonadaceae	g__MND1	s__unidentified	g__MND1 sp ASV1230	GTAGTCCACGCCCTAAACGATGACGACTAGTTGTTGGAGGAGTTAAATCCTTTAGTAACGCAGCTAACGCGCGAAGTCGTCCGCCTGGGGAGTACGGTCGCAAGATTAAAACTCAAAGGAATTGACGGGGGCCCGCACAAGCGGTGGATGATGTGGTTTAATTCGATGCAACGCGAAAAACCTTACCTACCCTTGACATGCTAGGAATCCTGCAGAAATGCAGGAGTGCCCGAAAGGGAACCTAGACACAGGTGCTGCATGGCTGTCGTCAGCTCGTGTCGTGAGATGTTGGGTTAAGTCCCG		Low	9.88	1.350610e-03	8.750
k__Bacteria	Phyllosphere	2022	p__Nitrospirota	c__Nitrospiria	o__Nitrospirales	f__Nitrospiraceae	g__Nitrospira	s__unidentified	g__Nitrospira sp ASV1231	GTAGTCCACGCCTTAAACGATGGATACTAAGTGTCGGCGGGTTACCGCCGGTGCCGCAGCTAACGCAGTAAGTATCCCGCCTGGGAAGTACGGCCGCAAGGTTGAAACTCAAAGGAATTGACGGGGGCCCGCACAAGCGGTGGAGCATGTGGTTTAATTCGACGCAACGCGAAGAACCTTACCCAGGCTGGACATGCAGGTAGTAGGAGGGTGAAAGCCCAACGAGGTAGCAATACCAGCCTGCTCAGGTGCTGCATGGCTGTCGTCAGCTCGTGCCGTGAGGTGTTGGGTTAAGTCCCG		Low	5.37	3.736266e-03	19.375
k__Bacteria	Phyllosphere	2022	p__Acidobacteriota	c__Thermoanaerobaculia	o__Thermoanaerobaculales	f__Thermoanaerobaculaceae	g__Subgroup_10	s__unidentified	g__Subgroup_10 sp ASV1237	GTAGTCCACGCTGTAAACGATGGGTGCTCGGTGTCGCGGGTATCGACCCCTGCGGTGCCTTAGCTAACGCGTTAAGCACCCCGCCTGGGGAGTACGGTCGCAAGGCTGAAACTCAAAGGAATTGACGGGGGCCCGCACAAGCGGTGGAGCATGTGGTTTAATTCGATGCAACGCGAAGAACCTTACCTGGGCTTGAACTGTGGTGGACCGGTCTGGAAACAGTCCTTCTCCTTCGGGAGCCGCCATAGAGGTGCTGCATGGCTGTCGTCAGCTCGTGTCGTGAGATGTTGGGTTAAGTCCCG		Low	4.48	4.165431e-03	7.500
k__Bacteria	Phyllosphere	2022	p__Proteobacteria	c__Alphaproteobacteria	o__Sphingomonadales	f__Sphingomonadaceae	g__unidentified	s__unidentified	f__Sphingomonadaceae sp ASV1243	GTAGTCCACGCCGTAAACGATGATAACTAGCTGTCAGGGGCCTTAGGCTTTTGGTGGCGCAGCTAACGCATTAAGTTATCCGCCTGGGGAGTACGGCCGCAAGGTTAAAACTCAAAGAAATTGACGGGGGCCTGCACAAGCGGTGGAGCATGTGGTTTAATTCGAAGCAACGCGCAGAACCTTACCAGCGTTTGACATCCTCATCGCGGATTTCAGAGATGATTTCCTTCAGTTCGGCTGGATGAGTGACAGGTGCTGCATGGCTGTCGTCAGCTCGTGTCGTGAGATGTTGGGTTAAGTCCCG		Low	4.99	2.145828e-03	6.250
k__Bacteria	Phyllosphere	2022	p__Gemmatimonadota	c__Gemmatimonadetes	o__Gemmatimonadales	f__Gemmatimonadaceae	g__Gemmatimonas	s__unidentified	g__Gemmatimonas sp ASV1258	GTAGTCCACGCCGTAAACGATGGGCACTAGATGCTTGGGGGAGCGACCCCCTGAGTGTCGTCGCTAACGCATTAAGTGCCCCGCCTGGGGAGTACGGCCGCAAGGCTGAAACTCAAAGGAATTGACGGGGGCCCGCACAAGCGGTGGAGCATGTGGTTTAATTCGACGCAACGCGAAGAACCTTACCTAGGCTTGACATGCATGGGAAAGCCCTGAGAAACCAGGGCCCCTCTTCGGAGTCCATGCACAGGTGCTGCATGGCTGTCGTCAGCTCGTGTCGTGAGATGTTGGGTTAAGTCCCG		Low	6.17	1.893378e-03	15.625
k__Bacteria	Phyllosphere	2022	p__Bacteroidota	c__Bacteroidia	o__Chitinophagales	f__Chitinophagaceae	g__Ferruginibacter	s__unidentified	g__Ferruginibacter sp ASV1280	GTAGTCCACGCCCTAAACGATGGATACTCGACATTAGCGATATACAGTTAGTGTCTGAGCGAAAGCATTAAGTATCCCACCTGGGAAGTACGATCGCAAGATTGAAACTCAAATGAATTGACGGGGGTCCGCACAAGCGGTGGAGCATGTGGTTTAATTCGATGATACGCGAGGAACCTTACCTGGGCTAGAATGCGGTTTGACCGTAGGTGAAAGCTTATTTTGTAGCAATACACAGATCGTAAGGTGCTGCATGGCTGTCGTCAGCTCGTGCCGTGAGGTGTTGGGTTAAGTCCCG		Low	5.62	6.500597e-03	25.000
k__Bacteria	Phyllosphere	2022	p__Acidobacteriota	c__Blastocatellia	o__Pyrinomonadales	f__Pyrinomonadaceae	g__RB41	s__unidentified	g__RB41 sp ASV1281	GTAGTCCTAGCCTTAAACGATGAATGCTTGGTGTCTGGGGTTTTATAGTCCCCGGGTGCCGTCGCTAACGCTTTAAGCATTCCGCCTGGGGAGTACGGTCGCAAGACTGAAACTCAAAGGAATTGACGGGGACCCGCACAAGCGGTGGAGCATGTGGTTTAATTCGACGCAACGCGAAGAACCTTACCTGGGCTAGAATGCCTTCGACAGCCGTAGAGATACGGTCTCTTGGGTAAAACCAAGCGAAGTGCAAGGTGCTGCATGGCTGTCGTCAGCTCGTGTCGTGAGATGTTGGGTTAAGTCCCG		Low	4.65	5.061630e-03	16.875
k__Bacteria	Phyllosphere	2022	p__Planctomycetota	c__Planctomycetes	o__Isosphaerales	f__Isosphaeraceae	g__unidentified	s__unidentified	f__Isosphaeraceae sp ASV1291	GTAGTCCTGGCCGTAAACGATGGGCACTGGGTAGGGGGCTCGCCGATGGGCTCCCTGCCGTAGGGAAACCGTGAAGTGCCCCGCCTGGGGAGTATGGTCGCAAGGCTGAAACTCAAAGGAATTGACGGGGGCTCACACAAGCGGTGGAGCATGTGGCTTAATTCGAGGCTACGCGCAAAACCTTATCCCGGGCTTGACATGCACGGATTAACCGGCGGAAACGTCGGCCAGGCCGCAAGGTACAACGTGCACAGGTGCTGCATGGCTGTCGTCAGCTCGTGTCGTGAGATGTTGGGTTCAGTCCCG		Low	3.8	1.748219e-02	38.125
k__Bacteria	Phyllosphere	2022	p__Proteobacteria	c__Alphaproteobacteria	o__Caulobacterales	f__Caulobacteraceae	g__Phenylobacterium	s__unidentified	g__Phenylobacterium sp ASV1302	GTAGTCCACGCTGTAAACGATGAGTGCTAGTTGTCGGCATGCATGCATGTCGGTGACGCAGCTAACGCATTAAGCACTCCGCCTGGGGAGTACGGTCGCAAGATTAAAACTCAAAGGAATTGACGGGGGCCCGCACAAGCGGTGGAGCATGTGGTTTAATTCGAAGCAACGCGCAGAACCTTACCACCTTTTGACATGTCCTGACCGCCGGAGAGATCCGGTTTTCCCTTCGGGGACAGGAACACAGGTGCTGCATGGCTGTCGTCAGCTCGTGTCGTGAGATGTTGGGTTAAGTCCCG		Low	7.05	5.427683e-03	15.000
k__Bacteria	Phyllosphere	2022	p__Proteobacteria	c__Gammaproteobacteria	o__Steroidobacterales	f__Steroidobacteraceae	g__unidentified	s__unidentified	f__Steroidobacteraceae sp ASV1318	GTAGTCCACGCCATAAACGATGACAACTGGATGTCGGGAGGGTCTGCCTCTCGGTGTCGTAGCTAACGCGTTAAGTTGTCCGCCTGGGGAGTACGGCCGCAAGGTTGAAACTCAAAGGAATTGACGGGGACCCGCACAAGCGGTGGAGCATGTGGTTTAATTCGATGCAACGCGAAGAACCTTACCTGGTCTTGACATCCTAGGAATCCTGCAGAGATGCGGGAGTGCCTTCGGGAACCTGGAGACAGGTGCTGCATGGCTGTCGTCAGCTCGTGTCGTGAGATGTTGGGTTAAGTCCCG		Low	7.82	3.976093e-03	18.125
k__Bacteria	Phyllosphere	2022	p__Actinobacteriota	c__Actinobacteria	o__unidentified	f__unidentified	g__unidentified	s__unidentified	c__Actinobacteria sp ASV1326	GTAGTCCACGCTGTAAACGTTGGGCGCTAGGTGTGGGACGCATTCCACGTGTTCTGTGCCGTAGCTAACGCATTAAGCGCCCCGCCTGGGGAGTACGGCCGCAAGGCTAAAACTCAAAGGAATTGACGGGGGCCCGCACAAGCGGCGGAGCATGCGGATTAATTCGATGCAACGCGAAGAACCTTACCTGGGTTTGACATGCACGGTGTACCCGTAGAGATGCGGGGTCCCTTTGGGGTCGTGCACAGGTGGTGCATGGCTGTCGTCAGCTCGTGTCGTGAGATGTTGGGTTAAGTCCCG		Low	5.4	3.774133e-03	12.500
k__Bacteria	Phyllosphere	2022	p__Firmicutes	c__Bacilli	o__Staphylococcales	f__Staphylococcaceae	g__Staphylococcus	s__unidentified	g__Staphylococcus sp ASV1340	GTAGTCCACGCCGTAAACGATGAGTGCTAAGTGTTAGGGGGTTTCCGCCCCTTAGTGCTGCAGCTAACGCATTAAGCACTCCGCCTGGGGAGTACGACCGCAAGGTTGAAACTCAAAGGAATTGACGGGGACCCGCACAAGCGGTGGAGCATGTGGTTTAATTCGAAGCAACGCGAAGAACCTTACCAAATCTTGACATCCTTTGACCGCTCTAGAGATAGAGTTTTCCCCTTCGGGGGACAAAGTGACAGGTGGTGCATGGTTGTCGTCAGCTCGTGTCGTGAGATGTTGGGTTAAGTCCCG		Low	3.59	4.523911e-02	37.500
k__Bacteria	Phyllosphere	2022	p__Acidobacteriota	c__Blastocatellia	o__Pyrinomonadales	f__Pyrinomonadaceae	g__RB41	s__unidentified	g__RB41 sp ASV1349	GTAGTCCTAGCCTTAAACGATGAATGCTTGGTGTCTGGGGTTTTATAGTCCCCGGGTGCCGTCGCTAACGCTTTAAGCATTCCGCCTGGGGAGTACGGTCGCAAGACTGAAACTCAAAGGAATTGACGGGGACCCGCACAAGCGGTGGAGCATGTGGTTTAATTCGACGCAACGCGAAGAACCTTACCTGGGCTAGAATGCCTCTGACCGCCCTAGAGATAGGGCTTCCTGGGTAAAACCAGGCAGAGTGCAAGGTGCTGCATGGCTGTCGTCAGCTCGTGTCGTGAGATGTTGGGTTAAGTCCCG		Low	3.89	4.935405e-03	13.750
k__Bacteria	Phyllosphere	2022	p__Proteobacteria	c__Alphaproteobacteria	o__Azospirillales	f__Azospirillaceae	g__Skermanella	s__unidentified	g__Skermanella sp ASV1352	GTAGTCCACGCCGTAAACGATGAGTGCTAGACGTCGGGGCTCTTAGAGCTTCGGTGTCGCAGCTAACGCATTAAGCACTCCGCCTGGGGAGTACGGCCGCAAGGTTAAAACTCAAAGGAATTGACGGGGGCCCGCACAAGCGGTGGAGCATGTGGTTTAATTCGAAGCAACGCGCAGAACCTTACCAGCCCTTGACATGGGCGTCGCGGGTGGAGAGATCCACCTTTCGGTTCGGCCGGACGCCGCACAGGTGCTGCATGGCTGTCGTCAGCTCGTGTCGTGAGATGTTGGGTTAAGTCCCG		Low	7.59	1.486933e-02	21.875
k__Bacteria	Phyllosphere	2022	p__Gemmatimonadota	c__Gemmatimonadetes	o__Gemmatimonadales	f__Gemmatimonadaceae	g__Gemmatimonas	s__unidentified	g__Gemmatimonas sp ASV1351	GTAGTCCACGCCGTAAACGATGGGCACTAGGTGCTTGGGGGAGCGACCCCCCGAGTGCCGGCGCTAACGCATTAAGTGCCCCGCCTGGGGAGTACGACCGCAAGGTTGAAACTCAAAGGAATTGACGGGGGCCCGCACAAGCGGTGGAGCATGTGGTTTAATTCGACGCAACGCGAAGAACCTTACCTAGGCTTGACATGCATGGGAAAGCCTCTGGAAACAGAGGCCCCTCTTCGGAGCTCATGCACAGGTGCTGCATGGCTGTCGTCAGCTCGTGTCGTGAGATGTTGGGTTAAGTCCCG		Low	5.28	7.422041e-03	23.750
k__Bacteria	Phyllosphere	2022	p__Actinobacteriota	c__Actinobacteria	o__Micrococcales	f__Micrococcaceae	g__Arthrobacter	s__Arthrobacter globiformis	s__Arthrobacter globiformis ASV1353	GTAGTCCATGCCGTAAACGTTGGGCACTAGGTGTGGGGGACATTCCACGTTTTCCGCGCCGTAGCTAACGCATTAAGTGCCCCGCCTGGGGAGTACGGCCGCAAGGCTAAAACTCAAAGGAATTGACGGGGGCCCGCACAAGCGGCGGAGCATGCGGATTAATTCGATGCAACGCGAAGAACCTTACCAAGGCTTGACATGGACTAGACCGCCGCAGAGATGTGGTTTCCCCTTTGGGGCTGGTTCACAGGTGGTGCATGGTTGTCGTCAGCTCGTGTCGTGAGATGTTGGGTTAAGTCCCG		Low	6.38	2.486636e-03	8.750
k__Bacteria	Phyllosphere	2022	p__Proteobacteria	c__Gammaproteobacteria	o__Burkholderiales	f__Nitrosomonadaceae	g__mle1-7	s__unidentified	g__mle1-7 sp ASV1354	GTAGTCCACGCCCTAAACGATGTCAACTGGTTGTTGGTGGGGTTAAACCCATTAGTAACGAAGCTAACGCGTGAAGTTGACCGCCTGGGGAGTACGGCCGCAAGGTTAAAACTCAAAGGAATTGACGGGGACCCGCACAAGCGGTGGATGATGTGGATTAATTCGATGCAACGCGAAGAACCTTACCTACCCTTGACATGCCAGGAAGCCCGCTGAGAGGTGGGTGTGCCCGAAAGGGAGCCTGGACACAGGTGCTGCATGGCTGTCGTCAGCTCGTGTCGTGAGATGTTGGGTTAAGTCCCG		Low	5.62	4.607219e-03	15.625
k__Bacteria	Phyllosphere	2022	p__Myxococcota	c__Myxococcia	o__Myxococcales	f__Myxococcaceae	g__unidentified	s__unidentified	f__Myxococcaceae sp ASV1371	GTAGTCCACGCCGTAAACGATGAGAACTAGGTGTCGTGGGTGTTGACCCCCGCGGTGCCGTAGCTAACGCATTAAGTTCTCCGCCTGGGAAGTACGGCCGCAAGGCTAAAACTCAAAGGAATTGACGGGGGCCCGCACAAGCGGTGGAGCATGTGGTTTAATTCGACGCAACGCGCAGAACCTTACCTGGTCTTGACATCCAAGGAACCTGCTAGAGATAGCGGGGTGCCCGCAAGGGAGCCTTGAGACAGGTGCTGCATGGCTGTCGTCAGCTCGTGTCGTGAGATGTTGGGTTAAGTCCCG		Low	4.31	2.057471e-03	11.250
k__Bacteria	Phyllosphere	2022	p__Nitrospirota	c__Nitrospiria	o__Nitrospirales	f__Nitrospiraceae	g__Nitrospira	s__unidentified	g__Nitrospira sp ASV1384	GTAGTCCACGCCCTAAACTATGGATACTAAGTGTCGGCGGGTTACCGCCGGTGCCGCAGCTAACGCATTAAGTATCCCGCCTGGGAAGTACGGCCGCAAGGTTGAAACTCAAAGGAATTGACGGGGGCCCGCACAAGCGGTGGAGCATGTGGTTTAATTCGACGCAACGCGAAGAACCTTACCCAGGTTGGACATGCACGTAGTAGAAAGGTGAAAGCCTAACGAGGTAGCAATACCAGCGTGCTCAGGTGCTGCATGGCTGTCGTCAGCTCGTGCCGTGAGGTGTTGGGTTAAGTCCCG	x27F_bac_PacBio.ASV4283	Low	4.78	7.005498e-03	21.875
k__Bacteria	Phyllosphere	2022	p__Verrucomicrobiota	c__Verrucomicrobiae	o__Pedosphaerales	f__Pedosphaeraceae	g__unidentified	s__unidentified	f__Pedosphaeraceae sp ASV1387	GTAGTCCTGGCTGTAAACGGTGCACGTTTGCTGTAAAAGGAATCGACCCCTTTTGTGGCGAAGCTAACGCGATAAACGTGCCGCCTGGGGAGTACGGTCGCAAGATTAAAACTCAAAGAAATTGACGGGGGCCTGCACAAGCGGTGGAGTATGTGGCTTAATTCGATGCAACGCGAAGAACCTTACCTGGCCTTGACATGCACGTAGTAGGAGCCTGAAAGGGTAACGACCCCGCAAGGGGAGCGTGCACAGGTGCTGCATGGCTGTCGTCAGCTCGTGTCGTGAGATGTTGGGTTAAGTCCCG		Low	7.06	1.514702e-03	8.125
k__Bacteria	Phyllosphere	2022	p__Actinobacteriota	c__Thermoleophilia	o__Solirubrobacterales	f__67-14	g__unidentified	s__unidentified	f__67-14 sp ASV1389	GTAGTCCACGCCGTAAACGATGAGAACTAGGTGTGGGAGGTGTCGACTCCTCCCGTGCCGTCGCTAACGCATTAAGTTCTCCGCCTGGGGAGTACGGCCGCAAGGCTAAAACTCAAAGGAATTGACGGGGGCCCGCACAAGCAGCGGAGCATGTGGTTTAATTCGATGCAACGCGAAGAACCTTACCTGGGTTTGAAATGTTGGTGACCGGTGTGGAAACACACCTTTCCTTCGGGACACCATCACAGGTGGTGCATGGCTGTCGTCAGCTCGTGTCGTGAGATGTTGGGTTAAGTCCCG		Low	3.43	2.915802e-03	6.875
k__Bacteria	Phyllosphere	2022	p__Gemmatimonadota	c__Longimicrobia	o__Longimicrobiales	f__Longimicrobiaceae	g__unidentified	s__unidentified	f__Longimicrobiaceae sp ASV1400	GTAGTCCACGCTGTAAACGATGGGCACTGGATGCGGGGGGGATCGGCCCTCTCCGTGTCGCAGCTTACGCGTTAAGTGCCCCGCCTGGGGAGTACGGCCGCAAGGCTGAAACTCAAAGGAATTGACGGGGGCCCGCACAAGCGGTGGAGCATGTGGTTTAATTCGAAGCAACGCGAAGAACCTTACCTGGGCTTGACATCTACGGGAAAGCCTCTGGAAACAGGGGCCCCCCTTCGGGGCTCGTAGACAGGTGCTGCATGGCTGTCGTCAGCTCGTGTCGTGAGATGTTGGGTTAAGTCCCG		Low	6.42	3.938226e-03	22.500
k__Bacteria	Phyllosphere	2022	p__Chloroflexi	c__Chloroflexia	o__Chloroflexales	f__Roseiflexaceae	g__unidentified	s__unidentified	f__Roseiflexaceae sp ASV1409	GTAGTCCACGCCGTAAACGATGAATACTCGGCATTTGGCGGGCGATTTTCGTCGGCCGGGTGCCCTAGCTAACGCGATAAGTATTCCGCCTGGGAACTACGAGCGCAAGCTTAAAACTCAAAGGAATTGACGGGGGCCCGCACAAGCAGCGGAGCGTGTGGTTTAATTCGACGCAACGCGCAGAACCTTACCCAGGTTTGACATGGCACTGCAAGCCGCTGAAAGGCGGTCGCCTTCGAGGGTGTGCCACAGATGCTGCATGGCTGTCGTCAGCTCGTGTCGTGAGATGTTGGGTTAAGTCCCG		Low	5.85	6.399617e-03	10.000
k__Bacteria	Phyllosphere	2022	p__Proteobacteria	c__Alphaproteobacteria	o__Acetobacterales	f__Acetobacteraceae	g__unidentified	s__unidentified	f__Acetobacteraceae sp ASV1413	GTAGTCCACGCCGTAAACGATGTGCGCTGGATGTTGGGTGACATAGTCACTCAGTGTCGTAGCAAACGCGATAAGCGCACCGCCTGGGGAGTACGGCCGCAAGGTTGAAACTCAAAGGAATTGACGGGGGCCCGCACAAGCGGTGGAGCATGTGGTTTAATTCGAAGCAACGCGCAGAACCTTACCAGGGCTTGACATGGGAGGGCCGTGTCCAGAGATGGGCATTTCCGCAAGGACCCTCTGCACAGGTGCTGCATGGCTGTCGTCAGCTCGTGTCGTGAGATGTTGGGTTAAGTCCCG		High	3.36	3.243987e-03	6.875
k__Bacteria	Phyllosphere	2022	p__Chloroflexi	c__Chloroflexia	o__Thermomicrobiales	f__AKYG1722	g__unidentified	s__unidentified	f__AKYG1722 sp ASV1414	GTAGTCCACGCAGTAAACGATGGGTACTAGGTGTGGCGGGAGTTGACCCCTGCCGTGCCGGCGCTAACGCAGTAAGTACCCCGCCTGGGGAGTACGGCCGCAAGGCTAAAACTCAAAGGAATTGACGGGGGCCCGCACAAGCAGCGGAGCGTGTGGTTTAATTCGACGCAACGCGCAACACCTTACCACGGTTTGACATCCACCGAACCTGCCTGAAAGGGCGGGGTGCCTTCGGGAGCGGTGAGACAGGTGCTGCATGGCTGTCGTCAGCTCGTGTCGTGAGATGTTGGGTTAAGTCCCG		Low	5.96	9.176571e-03	23.750
k__Bacteria	Phyllosphere	2022	p__Actinobacteriota	c__Thermoleophilia	o__Solirubrobacterales	f__Solirubrobacteraceae	g__unidentified	s__unidentified	f__Solirubrobacteraceae sp ASV1424	GTAGTCCACGCTGTAAACGATGGTCACTAGGTGTGGGGGGTGTCGACTCCCTCCGTGCCGAAGCTAACGCATTAAGTGACCCGCCTGGGGAGTACGGCCGCAAGGCTAAAACTCAAAGGAATTGACGGGGGCCCGCACAAGCAGCGGAGCATGTGGTTTAATTCGACGCAACGCGAAGAACCTTACCTGGGCTTGACATGTTCCTGATCGGCGTGGAAACACGTCTTCTCTTCGGAGCAGGATCACAGGTGGTGCATGGCTGTCGTCAGCTCGTGTCGTGAGATGTTGGGTTAAGTCCCG		Low	4.51	5.061630e-03	16.875
k__Bacteria	Phyllosphere	2022	p__Proteobacteria	c__Gammaproteobacteria	o__Burkholderiales	f__Oxalobacteraceae	g__unidentified	s__unidentified	f__Oxalobacteraceae sp ASV1432	GTAGTCCACGCCCTAAACGATGTCTACTAGTTGTCGGGTTTTAATTAACTTGGTAACGCAGCTAACGCGTGAAGTAGACCGCCTGGGGAGTACGGTCGCAAGATTAAAACTCAAAGGAATTGACGGGGACCCGCACAAGCGGTGGATGATGTGGATTAATTCGATGCAACGCGAAAAACCTTACCTACCCTTGACATGTACGGAATCCCGAAGAGATTTGGGAGTGCTCGAAAGAGAGCCGTAACACAGGTGCTGCATGGCTGTCGTCAGCTCGTGTCGTGAGATGTTGGGTTAAGTCCCG		Low	2.77	3.601205e-02	52.500
k__Bacteria	Phyllosphere	2022	p__Chloroflexi	c__Chloroflexia	o__Thermomicrobiales	f__JG30-KF-CM45	g__unidentified	s__unidentified	f__JG30-KF-CM45 sp ASV1440	GTAGTCCACGCAGTAAACGATGCAGACTAGGCGTGGGGGGACTTGACCCCCTCCGTGCCGAAGCCAACGCGTGAAGTCTGCCGCCTGGGGAGTACGGCCGCAAGGCTAAAACTCAAAGGAATTGACGGGGGCCCGCACAAGCGGCGGAGCGTGCGGTTTAATTCGACGCAACGCGTAGAACCTTACCAGGGCTTGACATGCGCCTGCAGAGCCGTGAAAGCGGTTGGCCTTCGAGGGTGGCGCACAGGTGCTGCATGGCTGTCGTCAGCTCGTGTCGTGAGATGTTGGGTTAAGTCCCG		Low	5.96	3.799378e-03	10.625
k__Bacteria	Phyllosphere	2022	p__Chloroflexi	c__TK10	o__unidentified	f__unidentified	g__unidentified	s__unidentified	c__TK10 sp ASV1446	GTAGTCCACGCTGTAAACGATGAGTACTAGGTGTCGGGGGTATCGACCCCCTCGGTGCCGAAGCTAACGCGATAAGTACTCCGCCTGGGGACTACGGCCGCAAGGCTAAAACTCAAAGGAATTGACGGGGGCCCGCACAAGCAGCGGAGCGTGTGGTTTAATTCGACGCAACGCGAAGAACCTTACCTGGGCTTGACATGCACGTGGTAAGACCGGGAAACCGGGATGACCCGCAAGGGAGCGTGCACAGATGCTGCATGGCTGTCGTCAGCTCGTGCCGTGAGGTGTTGGGTTAAGTCCCG		Low	5.65	4.480994e-03	14.375
k__Bacteria	Phyllosphere	2022	p__Firmicutes	c__Bacilli	o__Thermoactinomycetales	f__Thermoactinomycetaceae	g__Planifilum	s__unidentified	g__Planifilum sp ASV1463	GTAGTCCACGCCGTAAACGATGAGTGCTAGGTGTTGGGGGCGTCAGGCCCTCTGTGCCGAAGGTAACCCAATAAGCACTCCGCCTGGGGAGTACGGCCGCAAGGCTGAAACTCAAAGGAATTGACGGGGGCCCGCACAAGCGGTGGAGCATGTGGTTTAATTCGAAGCAACGCGAAGAACCTTACCAGGGCTTGACATCCCGCTGACCGGTGCAGAGATGCGCCTTTCCCTTCGGGGACAGCGGTGACAGGTGGTGCATGGTTGTCGTCAGCTCGTGTCGTGAGATGTTGGGTTCAGTCCCG		Low	4.8	1.986784e-02	30.000
k__Bacteria	Phyllosphere	2022	p__Bacteroidota	c__Bacteroidia	o__Cytophagales	f__Microscillaceae	g__Ohtaekwangia	s__unidentified	g__Ohtaekwangia sp ASV1508	GTAGTCCACACTGTAAACGTTGATTACTCGATGTTGGCGATACACAGCCAGCGTCTTAGCGCAAGCGATAAGTAATCCACCTGGGGAGTACGCCGGCAACGGTGAAACTCAAAGGAATTGACGGGGGTCCGCACAAGCGGTGGAGCATGTGGTTTAATTCGATGATACGCGAGGAACCTTACCTGGACTAGAATGCCCTTGATTGCCTCAGAGATGAGGAGTTCCGCAAGGACAAGGAGCAAGGTGCTGCATGGCCGTCGTCAGCTCGTGCCGTGAGGTGTTGGGTTAAGTCCCG		Low	4.25	2.625484e-03	11.250
k__Bacteria	Phyllosphere	2022	p__Bacteroidota	c__Bacteroidia	o__Cytophagales	f__Microscillaceae	g__Ohtaekwangia	s__unidentified	g__Ohtaekwangia sp ASV1510	GTAGTCCACACTGTAAACGTTGATTACTCGCTGTTGGCGATACACAGCCAGCGGCTTAGCGCAAGCGATAAGTAATCCACCTGGGGAGTACGCCGGCAACGGTGAAACTCAAAGGAATTGACGGGGGTCCGCACAAGCGGTGGAGCATGTGGTTTAATTCGATGATACGCGAGGAACCTTACCTGGGCTAGAATGCCCTTGATTGCCTCAGAGATGAGGAGTTCCGCAAGGACAAGGAGCAAGGTGCTGCATGGCTGTCGTCAGCTCGTGCCGTGAGGTGTTGGGTTAAGTCCCG		Low	7.67	1.817643e-03	10.625
k__Bacteria	Phyllosphere	2022	p__Bacteroidota	c__Bacteroidia	o__Chitinophagales	f__Chitinophagaceae	g__unidentified	s__unidentified	f__Chitinophagaceae sp ASV1635	GTAGTCCACGCCCTAAACTATGGATACTCGACATACGCGATACACTGTGTGTGTCTGAGCGAAAGCATTAAGTATCCCACCTGGGAAGTACGACCGCAAGGTTGAAACTCAAAGGAATTGGCGGGGGTCCGCACAAGCGGTGGAGCATGTGGTTTAATTCGATGATACGCGAGGAACCTTACCTGGGCTAGAATGTAGTCTGACCGTGGGTGAAAGCTCATTTTGTAGCAATACACAGATTATAAGGTGCTGCATGGCTGTCGTCAGCTCGTGCCGTGAGGTGTTGGGTTAAGTCCCG		Low	4.09	1.211762e-02	33.750
k__Bacteria	Phyllosphere	2022	p__Actinobacteriota	c__Actinobacteria	o__Micrococcales	f__Intrasporangiaceae	g__Lapillicoccus	s__unidentified	g__Lapillicoccus sp ASV1648	GTAGTCCATGCCGTAAACGTTGGGAACTAGGTGTGGGTCTCATTCCACGAGATCCGTGCCGCAGCTAACGCATTAAGTTCCCCGCCTGGGGAGTACGGCCGCAAGGCTAAAACTCAAAGGAATTGACGGGGGCCCGCACAAGCGGCGGAGCATGCGGATTAATTCGATGCAACGCGAAGAACCTTACCAAGGCTTGACATATACCGGAAACACTCAGAGATGGGTGCCCCGCAAGGTCGGTATACAGGTGGTGCATGGTTGTCGTCAGCTCGTGTCGTGAGATGTTGGGTTAAGTCCCG		Low	4.9	1.691418e-03	11.875
k__Bacteria	Phyllosphere	2022	p__Bdellovibrionota	c__Oligoflexia	o__Oligoflexales	f__Oligoflexaceae	g__Oligoflexus	s__unidentified	g__Oligoflexus sp ASV1653	GTAGTCCGCACCGTAAACGATGGATACTAGGCGTTCGGAGAGTTAACCCTCTGAGTGCCAAAGTTCACACATTAAGTATCCCGCCTGGGAAGTACGGTCGCAAGACTAAAACTCAAAGGAATTGACGGGGGCCCGCACAAGCGGTGGAGTATGTGGTTTAATTCGAAGCAACGCGCAGAACCTTACCTGGCCTTGACATCGCGAGACCGGTGCAGAGATGCATCTTTCCCTTCGGGGACTCGTAGACAGGTGCTGCATGGCTGTCGTCAGCTCGTGTTGTGAAATGTTCGGTTAAGTCCGG		Low	7.1	5.642266e-03	12.500
k__Bacteria	Phyllosphere	2022	p__Bacteroidota	c__Bacteroidia	o__Chitinophagales	f__Chitinophagaceae	g__Flavisolibacter	s__unidentified	g__Flavisolibacter sp ASV1668	GTAGTCCACGCCCTAAACGATGGATACTCGACATACGCGATACACAGTGTGTGTCTGAGCGAAAGCATTAAGTATCCCACCTGGGAAGTACGACCGCAAGGTTGAAACTCAAAGGAATTGGCGGGGGTCCGCACAAGCGGTGGAGCATGTGGTTTAATTCGATGATACGCGAGGAACCTTACCTGGGCTAGAATGTTAGTTGACCGTGGGTGAAAGCTCATTTTGTAGCAATACACAACTAATAAGGTGCTGCATGGCTGTCGTCAGCTCGTGCCGTGAGGTGTTGGGTTAAGTCCCG		Low	4.74	4.821802e-03	18.750
k__Bacteria	Phyllosphere	2022	p__Actinobacteriota	c__Thermoleophilia	o__Solirubrobacterales	f__Solirubrobacteraceae	g__Solirubrobacter	s__unidentified	g__Solirubrobacter sp ASV1676	GTAGTCCACGCCGTAAACGATGGGCACTAGGTGTGGGGGGTGTCGACTCCCTCCGTGCCGAAGCTAACGCATTAAGTGCCCCGCCTGGGGAGTACGGCCGCAAGGCTAAAACTCAAAGGAATTGACGGGGGCCCGCACAAGCAGCGGAGCATGTGGTTTAATTCGACGCAACGCGAAGAACCTTACCTGGGCTTGACATATTTCGGACCCCCCTGGAAACAGGGGTTCCCTTCGGGGCCGTTATACAGGTGGTGCATGGCTGTCGTCAGCTCGTGTCGTGAGATGTTGGGTTAAGTCCCG		Low	5.98	1.375855e-03	6.875
k__Bacteria	Phyllosphere	2022	p__Myxococcota	c__bacteriap25	o__unidentified	f__unidentified	g__unidentified	s__unidentified	c__bacteriap25 sp ASV1698	GTAGTCCACGCCGTAAACGATGGGCACTAGGTGTCGGGGGTATCCACTCCCTCGGTGCCGCCGCTAACGCATTAAGTGTCCCGCCTGGGAAGTACGGTCGCAAGATTAAAACTCAAAGGAATTGACGGGGGCCCGCACAAGCGGTGGAGCATGTGGTTCAATTCGATGCTACGCGAAGAACCTTACCTGGGTTTGACATCTGGCGAATTTTCTGGAAACAGAGAAGTGCCCGCAAGGGAACGCCAAGACAGGTGCTGCATGGCTGTCGTCAGCTCGTGCCGTGAGGTGTTGGGTTAAGTCCCG		Low	6.16	4.026584e-03	15.000
k__Bacteria	Phyllosphere	2022	p__Firmicutes	c__Bacilli	o__Paenibacillales	f__Paenibacillaceae	g__Paenibacillus	s__unidentified	g__Paenibacillus sp ASV1700	GTAGTCCACGCCGTAAACGATGCATACTAGGTGTCGGGGATTCGATTTCTCGGTGCCGAAGTTAACACAGTAAGTATGCCGCCTGGGGAGTACGCTCGCAAGAGTGAAACTCAAAGGAATTGACGGGGACCCGCACAAGCAGTGGAGTATGTGGTTTAATTCGAAGCAACGCGAAGAACCTTACCAGGTCTTGACATCCCGATGTAACACCTAGAGATAGGTGCCCTCTTCGGAGCATTGGAGACAGGTGGTGCATGGTTGTCGTCAGCTCGTGTCGTGAGATGTTGGGTTAAGTCCCG		Low	4.51	1.906000e-03	12.500
k__Bacteria	Phyllosphere	2022	p__Bacteroidota	c__Bacteroidia	o__Chitinophagales	f__Chitinophagaceae	g__Ferruginibacter	s__unidentified	g__Ferruginibacter sp ASV1747	GTAGTCCACGCCCTAAACGATGGATACTCGACATTTGCGATATACTGTAAGTGTCTGAGCGAAAGCATTAAGTATCCCACCTGGGAAGTACGATCGCAAGATTGAAACTCAAAGGAATTGACGGGGGTCCGCACAAGCGGTGGAGCATGTGGTTTAATTCGATGATACGCGAGGAACCTTACCTGGGCTAGAATGCGGTTTGACCGTGGGTGAAAGCTCATTTTGTAGCAATACACAGATCGTAAGGTGCTGCATGGCTGTCGTCAGCTCGTGCCGTGAGGTGTTGGGTTAAGTCCCG		Low	4.71	1.486933e-02	33.750
k__Bacteria	Phyllosphere	2022	p__Proteobacteria	c__Alphaproteobacteria	o__Acetobacterales	f__Acetobacteraceae	g__Roseomonas	s__unidentified	g__Roseomonas sp ASV1790	GTAGTCCACGCCGTAAACGATGTGCGCTGGATGTTGGGGCTCTTAGAGCCTCAGTGTCGTAGCTAACGCGGTAAGCGCACCGCCTGGGGAGTACGGCCGCAAGGTTGAAACTCAAAGGAATTGACGGGGGCCCGCACAAGCGGTGGAGCATGTGGTTTAATTCGAAGCAACGCGCAGAACCTTACCAGCCCTTGACATGGACAGGACCGGCCCAGAGATGGGTTTTCCCCGCAAGGGGCCTGTTGCACAGGTGCTGCATGGCTGTCGTCAGCTCGTGTCGTGAGATGTTGGGTTAAGTCCCG		Low	2.89	6.172412e-03	17.500
k__Bacteria	Phyllosphere	2022	p__Chloroflexi	c__KD4-96	o__unidentified	f__unidentified	g__unidentified	s__unidentified	c__KD4-96 sp ASV1823	GTAGTCCTAGCCGTAAACGATGGACACTAGGTGTTGGTGGTATCAACCCCGCCAGTGCCGAAGCTAACGCATTAAGTGTCCCGCCTGGGGAGTACGGCCGCAAGGCTAAAACTCAAAGGAATTGACGGGGGCCCGCACAAGCAGCGGAGCGTGGGGTTTAATTCGACGCAACGCGAAGAACCTTACCAAGGCTTGACATGACCAGGACAGCGGCGGAAACGTCGTCTTCCCGCAAGGGACCTGGCCACAGGTGTTGCATGGCTGTCGTCAGCTCGTGTCGTGAGATGTTGGGTTAAGTCCCG		Low	3.03	6.109299e-03	25.000
k__Bacteria	Phyllosphere	2022	p__Bacteroidota	c__Bacteroidia	o__Chitinophagales	f__Chitinophagaceae	g__Segetibacter	s__unidentified	g__Segetibacter sp ASV1865	GTAGTCCACGCCCTAAACGATGGATACTCGACATTTGTGATACACAATAAGTGTCTGAGCGAAAGCATTAAGTATCCCACCTGGGAAGTACGACCGCAAGGTTGAAACTCAAAGGAATTGGCGGGGGTCCGCACAAGCGGTGGAGCATGTGGTTTAATTCGATGATACGCGAGGAACCTTACCTGGGCTAGAATGCATTTTGACCGTGGGTGAAAGCTCATTTTGTAGCAATACACAGAATGTAAGGTGCTGCATGGCTGTCGTCAGCTCGTGCCGTGAGGTGTTGGGTTAAGTCCCG		Low	4.02	6.765670e-03	23.750
k__Bacteria	Phyllosphere	2022	p__Proteobacteria	c__Alphaproteobacteria	o__Rhizobiales	f__Rhizobiales_Incertae_Sedis	g__unidentified	s__unidentified	f__Rhizobiales_Incertae_Sedis sp ASV1908	GTAGTCCACGCCGTAAACTATGGAAGCTAGCCGTCAGTCAGCTTGCTGAGTGGTGGCGCAGCTAACGCATTAAGCTTCCCGCCTGGGGAGTACGGTCGCAAGATTAAAACTCAAAGGAATTGACGGGGGCCCGCACAAGCGGTGGAGCATGTGGTTTAATTCGAAGCAACGCGCAGAACCTTACCTACCCTTGACATGTCCAGTATGGTCACCAGAGATGGAGATCTTCAGTTCGGCTGGCTGGAACACAGGTGCTGCATGGCTGTCGTCAGCTCGTGTCGTGAGATGTTGGGTTAAGTCCCG		Low	5.91	3.281855e-03	16.875
k__Bacteria	Phyllosphere	2022	p__Acidobacteriota	c__Acidobacteriae	o__Acidobacteriales	f__Koribacteraceae	g__Candidatus_Koribacter	s__unidentified	g__Candidatus_Koribacter sp ASV1912	GTAGTCCTAGCCCTAAACGATGATTGCTTGGTGTAGCAGGTACCCAATCCTGCTGTGCCGAAGCTAACGCGATAAGCAATCCGCCTGGGGAGTACGGTCGCAAGGCTGAAACTCAAAGGAATTGACGGGGGCCCGCACAAGCGGTGGAGCATGTGGTTCAATTCGACGCAACGCGAAGAACCTTACCTGGGCTCGAAGCGTAGTGGACTGGGGTAGAAATACTCTTTTCTCGCAAGAGACTGCTACGTAGGTGCTGCATGGCTGTCGTCAGCTCGTGTCGTGAGATGTTGGGTTAAGTCCCG		Low	7.94	6.639445e-03	10.000
k__Bacteria	Phyllosphere	2022	p__Gemmatimonadota	c__Gemmatimonadetes	o__Gemmatimonadales	f__Gemmatimonadaceae	g__unidentified	s__unidentified	f__Gemmatimonadaceae sp ASV1955	GTAGTCCACGCCGTAAACGATGGGCACTAGGTGCTTGGGGGAGCGACCCCCCGAGTGCCGGCGCTAACGCATTAAGTGCCCCGCCTGGGGAGTACGGCCGCAAGGCTGAAACTCAAAGGAATTGACGGGGGCCCGCACAAGCGGTGGAGCATGTGGTTTAATTCGACGCAACGCGAAGAACCTTACCTGGGCTTGACATGCGCGGGAAACCCCCCAGAAACGGGGGGCCCTCTTCGGAGTCCGCGCACAGGTGCTGCATGGCTGTCGTCAGCTCGTGTCGTGAGATGTTGGGTTAAGTCCCG		Low	3.25	3.382835e-03	9.375
k__Bacteria	Phyllosphere	2022	p__Proteobacteria	c__Alphaproteobacteria	o__Azospirillales	f__Azospirillaceae	g__Skermanella	s__unidentified	g__Skermanella sp ASV1963	GTAGTCCACGCCGTAAACGATGAGTGCTAGACGTTGGGGTCCTTAGGACTTCGGTGTCGCAGCTAACGCATTAAGCACTCCGCCTGGGGAGTACGGCCGCAAGGTTAAAACTCAAAGGAATTGACGGGGGCCCGCACAAGCGGTGGAGCATGTGGTTTAATTCGAAGCAACGCGCAGAACCTTACCAGCCCTTGACATGGGCGTCGCGGGTGGGGAGACCCACCCTTCGGTTCGGCCGGACGCCGCACAGGTGCTGCATGGCTGTCGTCAGCTCGTGTCGTGAGATGTTGGGTTAAGTCCCG		Low	2.9	4.809180e-03	15.000
k__Bacteria	Phyllosphere	2022	p__Firmicutes	c__Clostridia	o__Clostridiales	f__Clostridiaceae	g__Clostridium_sensu_stricto_12	s__Clostridium magnum	s__Clostridium magnum ASV2013	GTAGTCCACGCCGTAAACGATGAGTACTAGGTGTAGGGGGGTCCAACCCTCTGTGCCGCAGTTAACACAATAAGTACTCCGCCTGGGAAGTACGATCGCAAGATTAAAACTCAAAGGAATTGACGGGGGCCCGCACAAGCAGCGGAGCATGTGGTTTAATTCGAAGCAACGCGAAGAACCTTACCTGGACTTGACATCCCCTGAATAGTGCAGAGATGCATGAAGCCCTTCGGGGCAGGGAGACAGGTGGTGCATGGTTGTCGTCAGCTCGTGTCGTGAGATGTTAGGTTAAGTCCTG		Low	8.73	1.931245e-03	8.125
k__Bacteria	Phyllosphere	2022	p__Gemmatimonadota	c__Longimicrobia	o__Longimicrobiales	f__Longimicrobiaceae	g__YC-ZSS-LKJ147	s__unidentified	g__YC-ZSS-LKJ147 sp ASV2024	GTAGTCCACGCCGTAAACGATGGGCACTAGACGCTGGTGGGATCGACCCCTTCAGTGTCGAAGCTAACGCGATAAGTGCCCCGCCTGGGGAGTACGGCCGCAAGGCTGAAACTCAAAGGAATTGACGGGGGCCCGCACAAGCGGTGGAGCATGTGGTTTAATTCGAAGCAACGCGAAGAACCTTACCTGGGCTTGACATGCACGTGAAATCCTCGTGAAAGCGGGGACCCTCTTCGGAGCGCGTGCACAGGTGCTGCATGGCTGTCGTCAGCTCGTGTCGTGAGATGTTGGGTTAAGTCCCG		Low	2.83	1.527325e-03	11.875
k__Bacteria	Phyllosphere	2022	p__Gemmatimonadota	c__Gemmatimonadetes	o__Gemmatimonadales	f__Gemmatimonadaceae	g__unidentified	s__unidentified	f__Gemmatimonadaceae sp ASV2092	GTAGTCCACGCCGTAAACGATGGGCACTAGGTCCTTGGGGGAGCGACCCCTTGAGGGCCGGCGCTAACGCATTAAGTGCCCCGCCTGGGGAGTACGGCCGCAAGGCTGAAACTCAAAGGAATTGACGGGGGCCCGCACAAGCGGTGGAGCATGTGGTTTAATTCGACGCAACGCGAAGAACCTTACCTGGGCTTGACATGCACGGGAACTCGTGGGGAAACCTGCGGGGCTCTTCGGAGCTCGTGCACAGGTGCTGCATGGCTGTCGTCAGCTCGTGTCGTGAGATGTTGGGTTAAGTCCCG		Low	3	2.423524e-03	6.875
k__Bacteria	Phyllosphere	2022	p__Proteobacteria	c__Alphaproteobacteria	o__Sphingomonadales	f__Sphingomonadaceae	g__unidentified	s__unidentified	f__Sphingomonadaceae sp ASV2277	GTAGTCCACGCCGTAAACGATGATAACTAGCTGTCGGGGGCCTTAGGCTTTCGGTGGCGCAGCTAACGCATTAAGTTATCCGCCTGGGGAGTACGGCCGCAAGGTTAAAACTCAAAGAAATTGACGGGGGCCTGCACAAGCGGTGGAGCATGTGGTTTAATTCGAAGCAACGCGCAGAACCTTACCAGCGTTTGACATCCTCATCGCGGTTACCAGAGATGGTTTCCTTCAGTTCGGCTGGATGAGTGACAGGTGCTGCATGGCTGTCGTCAGCTCGTGTCGTGAGATGTTGGGTTAAGTCCCG		Low	3.77	2.095338e-03	12.500
k__Bacteria	Phyllosphere	2022	p__Chloroflexi	c__Chloroflexia	o__Chloroflexales	f__Roseiflexaceae	g__unidentified	s__unidentified	f__Roseiflexaceae sp ASV2551	GTAGTCCACGCCGTAAACGATGGCCACTCGGCCTTTGGGGGCGGAATCTCCGTCCGTGGGGGCCTTAGCTAACGCGGGAAGTGGCCCGCCTGGGAACTACGAGCGCAAGCTTAAAACTCAAAGGAATTGACGGGGGCCCGCACAAGCAGCGGAGCGTGTGGTTTAATTCGACGCAACGCGCAGAACCTTACCCAGGTTTGACATGGCCCTGCAAGCTCCTGAAAGGGAGTCGCCTTCGAGGGTGGGCCACAGATGCTGCATGGCTGTCGTCAGCTCGTGTCGTGAGATGTTGGGTTAAGTCCCG		Low	7.19	1.252154e-02	10.000
k__Bacteria	Phyllosphere	2022	p__Chloroflexi	c__TK10	o__unidentified	f__unidentified	g__unidentified	s__unidentified	c__TK10 sp ASV2631	GTAGTCCACGCCGTAAACGATGGGCACTAGGTGTCGGGGGTATCGACCCCCTCGGTGCCGGCGCTAACGCAATAAGTGCCCCGCCTGGGGAGTACGGCCGCAAGGCTAAAACTCAAAGGAATTGACGGGGGCCCGCACAAGCAGCGGAGCGTGTGGTTTAATTCGATGCAACGCGAAGAACCTTACCCAGGCTTGACATGCGCGAAGTAGGACCGGGAAACCGGGACGACTCGTCGAGGCGAGAGCGCGCACAGATGCTGCATGGCTGTCGTCAGCTCGTGCCGTGAGGTGTTGGGTTAAGTCCCG		Low	8.07	3.610040e-03	13.125
k__Bacteria	Phyllosphere	2022	p__Acidobacteriota	c__Vicinamibacteria	o__Vicinamibacterales	f__unidentified	g__unidentified	s__unidentified	o__Vicinamibacterales sp ASV2749	GTAGTCCTGGCCCTAAACGATGAATGCTTGGTGTGGCGGGTATCGATCCCTGCCGTGCCGAAGCTAACGCATTAAGCATTCCGCCTGGGGAGTACGGTCGCAAGGCTGAAACTCAAAGGAATTGACGGGGGCCCGCACAAGCGGTGGAGCATGTGGTTCAATTCGACGCAACGCGAAGAACCTTACCCAGGCTTGAACAGCGAGTGACCACTCCCGAAAGGGAGCTTCCGCAAGGACACTCGTAGAGGTGCTGCATGGCTGTCGTCAGCTCGTGTCGTGAGATGTTGGGTTAAGTCCCG		Low	4.96	2.877934e-03	15.625
k__Bacteria	Phyllosphere	2022	p__Firmicutes	c__Bacilli	o__Paenibacillales	f__Paenibacillaceae	g__Paenibacillus	s__Paenibacillus borealis	s__Paenibacillus borealis ASV2861	GTAGTCCACGCCGTAAACGATGAGTGCTAGGTGTTAGGGGTTTCGATACCCTTGGTGCCGAAGTTAACACAGTAAGCACTCCGCCTGGGGAGTACGGTCGCAAGACTGAAACTCAAAGGAATTGACGGGGACCCGCACAAGCAGTGGAGTATGTGGTTTAATTCGAAGCAACGCGAAGAACCTTACCAGGTCTTGACATCCCGATGAAAGCATTAGAGATAGTGCCCCTCTTCGGAGCATCGGAGACAGGTGGTGCATGGTTGTCGTCAGCTCGTGTCGTGAGATGTTGGGTTAAGTCCCG		Low	3.23	3.319722e-03	16.250
k__Bacteria	Phyllosphere	2022	p__Proteobacteria	c__Gammaproteobacteria	o__Burkholderiales	f__Comamonadaceae	g__Rhizobacter	s__unidentified	g__Rhizobacter sp ASV3011	GTAGTCCACGCCCTAAACGATGTCAACTGGTTGTTGGACGGCTTGCTGTTCAGTAACGAAGCTAACGCGTGAAGTTGACCGCCTGGGGAGTACGGCCGCAAGGTTGAAACTCAAAGGAATTGACGGGGACCCGCACAAGCGGTGGATGATGTGGTTTAATTCGATGCAACGCGAAAAACCTTACCTACCCTTGACATGTCTGGAATCCTGCAGAGATGTGGGAGTGCTCGAAAGAGAACCAGAACACAGGTGCTGCATGGCCGTCGTCAGCTCGTGTCGTGAGATGTTGGGTTAAGTCCCG		Low	5.07	8.128902e-03	31.250
k__Bacteria	Phyllosphere	2022	p__Acidobacteriota	c__Blastocatellia	o__Pyrinomonadales	f__Pyrinomonadaceae	g__RB41	s__unidentified	g__RB41 sp ASV3661	GTAGTCCTGGCCTTAAACGATGAATGCTTGGTGTCTGGGGTTATAAAGTCCCCGGGTGCCGTCGCTAACGCTTTAAGCATTCCGCCTGGGGAGTACGGTCGCAAGACTGAAACTCAAAGGAATTGACGGGGACCCGCACAAGCGGTGGAGCATGTGGTTTAATTCGACGCAACGCGAAGAACCTTACCTGGGCTAGAATGCCTCTGACAACCCTAGAGATAGGGCCTCCAAGGTAAAACTTGGCAGAGTGCAAGGTGCTGCATGGCTGTCGTCAGCTCGTGTCGTGAGATGTTGGGTTAAGTCCCG		Low	7.89	2.145828e-03	10.000
k__Bacteria	Phyllosphere	2022	p__Planctomycetota	c__Planctomycetes	o__Isosphaerales	f__Isosphaeraceae	g__unidentified	s__unidentified	f__Isosphaeraceae sp ASV4451	GTAGTCCTGGCCGTAAACGATGGGCACTGGGTAGGGGGCTCGCCGATGGGCTCCCTGCCGTAGGGAAACCGTGAAGTGCCCCGCCTGGGGAGTATGGTCGCAAGGCTGAAACTCAAAGGAATTGACGGGGGCTCACACAAGCGGTGGAGTATGTGGCTTAATTCGAGGCTACGCGCAGAACCTTATCCCGGGCTTGACATGCACGGATTAGCCGGCGGAAACGTCGGCGAGGCCGCAAGGTACAACGTGCACAGGTGCTGCATGGCTGTCGTCAGCTCGTGCCGTGAGGTGTTGGGTTAAGTCCCC		Low	3.21	3.067272e-03	18.125
k__Bacteria	Phyllosphere	2022	p__Proteobacteria	c__Gammaproteobacteria	o__Pseudomonadales	f__Pseudomonadaceae	g__Pseudomonas	s__Pseudomonas rhodesiae	s__Pseudomonas rhodesiae ASV66	GTAGTCCACGCCGTAAACGATGTCAACTAGCCGTTGGGAGCCTTGAGCTCTTAGTGGCGCAGCTAACGCATTAAGTTGACCGCCTGGGGAGTACGGCCGCAAGGTTAAAACTCAAATGAATTGACGGGGGCCCGCACAAGCGGTGGAGCATGTGGTTTAATTCGAAGCAACGCGAAGAACCTTACCAGGCCTTGACATCCAATGAACTTTCTAGAGATAGATTGGTGCCTTCGGGAACATTGAGACAGGTGCTGCATGGCTGTCGTCAGCTCGTGTCGTGAGATGTTGGGTTAAGTCCCG	x27F_bac_PacBio.ASV15106_x27F_bac_PacBio.ASV442_x27F_bac_PacBio.ASV600_x27F_bac_PacBio.ASV365_x27F_bac_PacBio.ASV65_x27F_bac_PacBio.ASV7_x27F_bac_PacBio.ASV5_x27F_bac_PacBio.ASV4	Low	2.99	3.513226e-01	66.875
k__Bacteria	Phyllosphere	2022	p__Actinobacteriota	c__Actinobacteria	o__Propionibacteriales	f__Nocardioidaceae	g__unidentified	s__unidentified	f__Nocardioidaceae sp ASV214	GTAGTCCACACCGTAAACGTTGGGCGCTAGGTGTGGGACTCATTCCACGAGTTCCGTGCCGCAGCTAACGCATTAAGCGCCCCGCCTGGGGAGTACGGCCGCAAGGCTAAAACTCAAAGGAATTGACGGGGGCCCGCACAAGCGGCGGAGCATGCGGATTAATTCGATGCAACGCGAAGAACCTTACCTGGGTTTGACATACACCGGAAAGCTGCAGAGATGTAGCCCCTTTTAGTCGGTGTACAGGTGGTGCATGGCTGTCGTCAGCTCGTGTCGTGAGATGTTGGGTTAAGTCCCG	x27F_bac_PacBio.ASV464	Low	3.1	1.770939e-02	43.750
k__Bacteria	Phyllosphere	2022	p__Actinobacteriota	c__Thermoleophilia	o__Gaiellales	f__Gaiellaceae	g__Gaiella	s__unidentified	g__Gaiella sp ASV258	GTAGTCCACGCCGTAAACGATGGGTGCTAGGTGTGGGGGGTGTCGACTCCCTCCGTGCCGAAGCTAACGCATTAAGCACCCCGCCTGGGGAGTACGGCCGCAAGGCTAAAACTCAAAGGAATTGACGGGGGCCCGCACAAGCAGCGGAGCATGTTGTTTAATTCGACGCGACGCGAAGAACCTTACCAAGGCTTGACATGCACGGGAATGTCGTGGAAACACGGCAGCCCTTCGGGGCTCGTGCACAGGTGGTGCATGGCTGTCGTCAGCTCGTGTCGTGAGATGTTGGGTTAAGTCCCG		Low	3.26	3.582271e-02	36.875
k__Bacteria	Phyllosphere	2022	p__Actinobacteriota	c__Acidimicrobiia	o__Microtrichales	f__Iamiaceae	g__Iamia	s__unidentified	g__Iamia sp ASV284	GTAGTCCACGCCGTAAACGTTGGGTACTAGGTGTGGGGTCTTATCAACGGATTCCGTGCCGAAGCTAACGCATTAAGTACCCCGCCTGGGGAGTACGGCCGCAAGGCTAAAACTCAAAGGAATTGACGGGGGCCCGCACAAGCAGCGGAGCATGTTGCTTAATTCGAGGCAACGCGAAGAACCTTACCTGGGTTTGACATGGTAGGAAAAGCCATAGAGATATGGTGTCCTTTTGGGCCTATCACAGGTGGTGCATGGCTGTCGTCAGCTCGTGTCGTGAGATGTTGGGTTAAGTCCCG		Low	3.78	5.351948e-03	20.625
k__Bacteria	Phyllosphere	2022	p__Proteobacteria	c__Alphaproteobacteria	o__Rhizobiales	f__Beijerinckiaceae	g__1174-901-12	s__unidentified	g__1174-901-12 sp ASV288	GTAGTCCACGCCGTAAACGATGAATGCCAGCCGTTGGGTGATTTATCACTGAGTGGCGCAGCTAACGCTTTGAGCATTCCGCCTGGGGAGTACGGTCGCAAGATTAAAACTCAAAGGAATTGACGGGGGCCCGCACAAGCGGTGGAGCATGTGGTTTAATTCGAAGCAACGCGCAGAACCTTACCAGCCTTTGACATGGCGGGACGGCACCGAGAGATTGGTGTCTTCACTTCGGTGACCCGCGCACAGGTGCTGCATGGCTGTCGTCAGCTCGTGTCGTGAGATGTTGGGTTAAGTCCCG		Low	4.33	1.020531e-01	60.000
k__Bacteria	Phyllosphere	2022	p__Actinobacteriota	c__Actinobacteria	o__Kineosporiales	f__Kineosporiaceae	g__unidentified	s__unidentified	f__Kineosporiaceae sp ASV482	GTAGTCCACGCCGTAAACGTTGGGCGCTAGGTGTGGGTCTCATTCCACGAGGTCTGTGCCGCAGCTAACGCATTAAGCGCCCCGCCTGGGGAGTACGGCCGCAAGGCTAAAACTCAAAGGAATTGACGGGGCCCCGCACAAGCGGCGGAGCATGCGGATTAATTCGATGCAACGCGAAGAACCTTACCAAGGCTTGACATTCAGGGTAAACCATCGGAAACGGTGGGTCCGCAAGGGATCTTGAACAGGTGGTGCATGGTTGTCGTCAGCTCGTGTCGTGAGATGTTGGGTTAAGTCCCG		High	2.97	7.750227e-02	51.250
k__Bacteria	Phyllosphere	2022	p__Proteobacteria	c__Alphaproteobacteria	o__Sphingomonadales	f__Sphingomonadaceae	g__Sphingomonas	s__Sphingomonas faeni	s__Sphingomonas faeni ASV512	GTAGTCCACGCCGTAAACGATGATAACTAGCTGTCCGGACACTTGGTGTTTGGGTGGCGCAGCTAACGCATTAAGTTATCCGCCTGGGGAGTACGGCCGCAAGGTTAAAACTCAAATGAATTGACGGGGGCCTGCACAAGCGGTGGAGCATGTGGTTTAATTCGAAGCAACGCGCAGAACCTTACCAGCGTTTGACATGGCAGGACGACTTCCGGAGACGGATTTCTTCCCTTCGGGGACCTGCACACAGGTGCTGCATGGCTGTCGTCAGCTCGTGTCGTGAGATGTTGGGTTAAGTCCCG		High	3.61	1.121132e-01	56.875
k__Bacteria	Phyllosphere	2022	p__Myxococcota	c__Myxococcia	o__Myxococcales	f__Anaeromyxobacteraceae	g__Anaeromyxobacter	s__unidentified	g__Anaeromyxobacter sp ASV586	GTAGTCCACGCCGTAAACGATGAGCGCTAGGTGTTGTGGGTGTTGACCCCCGCAGTGCCGCAGCTAACGCATTAAGCGCTCCGCCTGGGAAGTACGGCCGCAAGGCTAAAACTCAAAGGAATTGACGGGGGCCCGCACAAGCGGTGGAGCATGTGGTTTAATTCGACGCAACGCGCAGAACCTTACCTGGTCTTGACATCCTCGGAATCCTTCAGAGATGAGGGAGTGCCCGCAAGGGAACCGAGAGACAGGTGCTGCATGGCTGTCGTCAGCTCGTGTCGTGAGATGTTGGGTTAAGTCCCG		Low	7.5	5.831604e-03	15.625
k__Bacteria	Phyllosphere	2022	p__Actinobacteriota	c__Actinobacteria	o__Frankiales	f__Geodermatophilaceae	g__Blastococcus	s__unidentified	g__Blastococcus sp ASV662	GTAGTCCACGCCGTAAACGTTGGGCGCTAGGTGTGGGGCTCATTCCACGAGTTCCGTGCCGCAGCTAACGCATTAAGCGCCCCGCCTGGGGAGTACGGCCGCAAGGCTAAAACTCAAAGGAATTGACGGGGGCCCGCACAAGCGGCGGAGCATGTTGCTTAATTCGATGCAACGCGAAGAACCTTACCTAGGCTTGACATGCACGGAAATCCTCCAGAGATGGGGGGTCCGCAAGGGTCGTGCACAGGTGGTGCATGGTTGTCGTCAGCTCGTGTCGTGAGATGTTGGGTTAAGTCCCG		Low	2.92	5.995696e-03	18.125
k__Bacteria	Phyllosphere	2022	p__Nitrospirota	c__Nitrospiria	o__Nitrospirales	f__Nitrospiraceae	g__Nitrospira	s__unidentified	g__Nitrospira sp ASV706	GTAGTCCACGCCTTAAACTATGAATACTAAGTGTCGGCGGGTTACCGCCGGTGCCGCAGCTAACGCATTAAGTATTCCGCCTGGGAAGTACGGCCGCAAGGTTGAAACTCAAAGGAATTGACGGGGGCCCGCACAAGCGGTGGAGCATGTGGTTTAATTCGACGCAACGCGAAGAACCTTACCCAGGCTGGACATGCAGGTAGTAGAAGGGTGAAAGCCCAACGAGGTAGCAATACCATCCTGCTCAGGTGCTGCATGGCTGTCGTCAGCTCGTGCCGTGAGGTGTTGGGTTAAGTCCCG		Low	7.09	2.852689e-03	14.375
k__Bacteria	Phyllosphere	2022	p__Actinobacteriota	c__Actinobacteria	o__Streptomycetales	f__Streptomycetaceae	g__Streptomyces	s__unidentified	g__Streptomyces sp ASV729	GTAGTCCACGCCGTAAACGGTGGGAACTAGGTGTTGGCGACATTCCACGTCGTCGGTGCCGCAGCTAACGCATTAAGTTCCCCGCCTGGGGAGTACGGCCGCAAGGCTAAAACTCAAAGGAATTGACGGGGGCCCGCACAAGCAGCGGAGCATGTGGCTTAATTCGACGCAACGCGAAGAACCTTACCAAGGCTTGACATACACCGGAAACATCCAGAGATGGGTGCCCCCTTGTGGTCGGTGTACAGGTGGTGCATGGCTGTCGTCAGCTCGTGTCGTGAGATGTTGGGTTAAGTCCCG		Low	3.99	5.288835e-03	23.125
k__Bacteria	Phyllosphere	2022	p__Proteobacteria	c__Alphaproteobacteria	o__Azospirillales	f__Azospirillaceae	g__Skermanella	s__unidentified	g__Skermanella sp ASV734	GTAGTCCACGCCGTAAACGATGAGTGCTAGACGTCGGGGCCCTTAGGGCTTCGGTGTCGCAGCTAACGCGTTAAGCACTCCGCCTGGGGAGTACGGCCGCAAGGTTAAAACTCAAAGGAATTGACGGGGGCCCGCACAAGCGGTGGAGCATGTGGTTTAATTCGAAGCAACGCGCAGAACCTTACCAGCCCTTGACATGGGCGTCGCGGGTGTGGAGACACACCCTTCGGTTCGGCCGGACGCCGCACAGGTGCTGCATGGCTGTCGTCAGCTCGTGTCGTGAGATGTTGGGTTAAGTCCCG		Low	5.47	9.037724e-03	28.750
k__Bacteria	Phyllosphere	2022	p__Actinobacteriota	c__Actinobacteria	o__Micrococcales	f__Microbacteriaceae	g__Plantibacter	s__unidentified	g__Plantibacter sp ASV815	GTAGTCCACCCCGTAAACGTTGGGCGCTAGATGTGGGGACCATTCCACGGTTTCCGTGTCGTAGCTAACGCATTAAGCGCCCCGCCTGGGGAGTACGGCCGCAAGGCTAAAACTCAAAGGAATTGACGGGGGCCCGCACAAGCGGCGGAGCATGCGGATTAATTCGATGCAACGCGAAGAACCTTACCAAGGCTTGACATATACGAGAACGGGCCAGAAATGGTCAACTCTTTGGACACTCGTAAACAGGTGGTGCATGGTTGTCGTCAGCTCGTGTCGTGAGATGTTGGGTTAAGTCCCG		High	5.55	6.901993e-02	29.375
k__Bacteria	Phyllosphere	2022	p__Actinobacteriota	c__Acidimicrobiia	o__Microtrichales	f__Iamiaceae	g__Iamia	s__unidentified	g__Iamia sp ASV849	GTAGTCCACGCCGTAAACGTTGGGCACTAGGTGTGGGGTCTATTCAACGGACTCCGTGCCGTAGCTAACGCATTAAGTGCCCCGCCTGGGGAGTACGGCCGCAAGGCTAAAACTCAAAGGAATTGACGGGGGCCCGCACAAGCAGCGGAGCATGTTGCTTAATTCGAGGCAACGCGAAGAACCTTACCTGGGTTTGACATGTAGAGAAAAGCCGTAGAGATACGGTGTCCTTCGGGGTTCTACACAGGTGGTGCATGGTTGTCGTCAGCTCGTGTCGTGAGATGTTGGGTTAAGTCCCG		Low	3.83	6.286014e-03	26.250
k__Bacteria	Phyllosphere	2022	p__Chloroflexi	c__Chloroflexia	o__Chloroflexales	f__Roseiflexaceae	g__unidentified	s__unidentified	f__Roseiflexaceae sp ASV851	GTAGTCCACGCCGTAAACGATGAATACTCGGCATCTGGGTCTCGATTTTCGGGAGCCGGGTGCCCCAGCTAACGCGGTAAGTATTCCGCCTGGGAACTACGAGCGCAAGCTTAAAACTCAAAGGAATTGACGGGGGCCCGCACAAGCAGCGGAGCGTGTGGTTTAATTCGACGCAACGCGCAGAACCTTACCCAGGTTTGACATGACCCTGCAAGCTGCTGAAAGGCAGTCGCCTTCGAGGGTGGGTCACAGATGCTGCATGGCTGTCGTCAGCTCGTGTCGTGAGATGTTGGGTTAAGTCCCG		Low	4.63	1.122142e-02	17.500
k__Bacteria	Phyllosphere	2022	p__Chloroflexi	c__Chloroflexia	o__Chloroflexales	f__Roseiflexaceae	g__unidentified	s__unidentified	f__Roseiflexaceae sp ASV858	GTAGTCCACGCCGTAAACGATGGACGCTCGGTGTCTGGGGGCTATCAACGTCCCTGGGCGCCTCAGCTAACGCGCAAGCGTCCCGCCTGGGAACTACGAGCGCAAGCTTAAAACTCAAAGGAATTGACGGGGGCCCGCACAAGCAGCGGAGCGTGTGGTTTAATTCGACGCAACGCGCAGAACCTTACCCAGACTTGACATGCGTCTGCAAGCCCGTGAAAACGGGTCGCCTTCGAGGGTGACGCACAGGTGCTGCATGGCTGTCGTCAGCTCGTGTCGTGAGATGTTGGGTTAAGTCCCG		Low	4.16	2.827444e-03	8.750
k__Bacteria	Phyllosphere	2022	p__Proteobacteria	c__Alphaproteobacteria	o__Acetobacterales	f__Acetobacteraceae	g__unidentified	s__unidentified	f__Acetobacteraceae sp ASV876	GTAGTCCACGCTGTAAACGATGTGTGCTGGATGTTGGGCAACCTAGTTGTTCAGTGTCGTAGTTAACGCGATAAGCACACCGCCTGGGGAGTACGGCCGCAAGGTTGAAACTCAAAGGAATTGACGGGGGCCCGCACAAGCGGTGGAGCATGTGGTTTAATTCGAAGCAACGCGCAGAACCTTACCAGGGCTTGACATGGGGAGGCTGTAGTCAGAGATGGCTATTTCCCGCAAGGGACCTCCTGCACAGGTGCTGCATGGCTGTCGTCAGCTCGTGTCGTGAGATGTTGGGTTAAGTCCCG		Low	4.31	6.982777e-02	9.375
k__Bacteria	Phyllosphere	2022	p__Actinobacteriota	c__Acidimicrobiia	o__Microtrichales	f__unidentified	g__unidentified	s__unidentified	o__Microtrichales sp ASV904	GTAGTCCACGCCGTAAACGTTGGGCACTAGGTGTGGGGCCTTTCCAACGGGTTCCGTGCCGTAGCTAACGCATTAAGTGCCCCGCCTGGGGAGTACGGCCGCAAGGCTAAAACTCAAAGGAATTGACGGGGGCCCGCACAAGCGGCGGAGCATGTTGCTTAATTCGAGGCAACGCGAAGAACCTTACCTGGGTTTGACATGCACGGAAAAGCCGTAGAGATACGGTGTCCTTCGGGGTCGTGCACAGGTGGTGCATGGCTGTCGTCAGCTCGTGTCGTGAGATGTTGGGTTAAGTCCCG		Low	4.87	3.420703e-03	13.125
k__Bacteria	Phyllosphere	2022	p__Actinobacteriota	c__Actinobacteria	o__Streptosporangiales	f__Nocardiopsaceae	g__Thermobifida	s__Thermobifida fusca YX	s__Thermobifida fusca YX ASV913	GTAGTCCACGCCGTAAACGTTGGGCGCTAGGTGTGGGGACTTTCCACGGTTTCCGTGCCGTAGCTAACGCATTAAGCGCCCCGCCTGGGGAGTACGGCCGCAAGGCTAAAACTCAAAGGAATTGACGGGGGCCCGCACAAGCGGCGGAGCATGTTGCTTAATTCGACGCAACGCGAAGAACCTTACCAAGGCTTGACATCACCGGTAATCCTCCAGAGATGGGGGGTCCTTCGGGGATCGGTGACAGGTGGTGCATGGCTGTCGTCAGCTCGTGTCGTGAGATGTTGGGTTAAGTCCCG		Low	3.19	5.772278e-02	42.500
k__Bacteria	Phyllosphere	2022	p__Proteobacteria	c__Alphaproteobacteria	o__Rhizobiales	f__Beijerinckiaceae	g__Microvirga	s__unidentified	g__Microvirga sp ASV922	GTAGTCCACGCCGTAAACGATGAATGCCAGCCGTTGGGCAGCTTGCTGCTCAGTGGCGCAGCTAACGCTTTAAGCATTCCGCCTGGGGAGTACGGTCGCAAGATTAAAACTCAAAGGAATTGACGGGGGCCCGCACAAGCGGTGGAGCATGTGGTTTAATTCGAAGCAACGCGCAGAACCTTACCAACCTTTGACATGTCCAGTATGATCGCCAGAGATGGCTTTCTTCAGTTCGGCTGGCTGGAACACAGGTGCTGCATGGCTGTCGTCAGCTCGTGTCGTGAGATGTTGGGTTAAGTCCCG		Low	3.95	6.450107e-03	16.875
k__Bacteria	Phyllosphere	2022	p__Bacteroidota	c__Bacteroidia	o__Chitinophagales	f__Chitinophagaceae	g__Segetibacter	s__unidentified	g__Segetibacter sp ASV943	GTAGTCCACGCCCTAAACGATGGATACTCGACATTTGCGATACACAGTAAGTGTCTGAGCGAAAGCATTAAGTATCCCACCTGGGAAGTACGACCGCAAGGTTGAAACTCAAAGGAATTGGCGGGGGTCCGCACAAGCGGTGGAGCATGTGGTTTAATTCGATGATACGCGAGGAACCTTACCTGGGCTAGAATGCATTCTGACCGTGGGTGAAAGCTCATTTTGTAGCAATACACAGAATGTAAGGTGCTGCATGGCTGTCGTCAGCTCGTGCCGTGAGGTGTTGGGTTAAGTCCCG		Low	7.11	3.812001e-03	16.250
k__Bacteria	Phyllosphere	2022	p__Actinobacteriota	c__Rubrobacteria	o__Rubrobacterales	f__Rubrobacteriaceae	g__Rubrobacter	s__unidentified	g__Rubrobacter sp ASV989	GTAGTCCACGCCGTAAACGATGAACACTAGGTGTGGGCGGAGTCGAATCTGTCTGTGCCGAAGCCAACGCGATAAGTGTTCCGCCTGGGGAGTACGGCCGCAAGGCTAAAACTCAAAAGAATTGACGGGGGCCCGCACAAGCAGCGGAGCATGTTCTTTAATTCGATGCAACGCGAAGAACCTTACCTGGACTTGACATGGTGCTGCAAGCGCACGGAAACGTGTGACCTTCGAGGGTGCACCACAGATGCTGCATGGCTGTCGTCAGCTCGTGTCGTGAGATGTTGGGTTAAGTCCCG		Low	6.23	2.827444e-03	14.375
k__Bacteria	Phyllosphere	2022	p__Actinobacteriota	c__Actinobacteria	o__Micrococcales	f__Micrococcaceae	g__unidentified	s__unidentified	f__Micrococcaceae sp ASV1075	GTAGTCCATGCCGTAAACGTTGGGCACTAGGTGTGGGGGACATTCCACGTTTTCCGCGCCGTAGCTAACGCATTAAGTGCCCCGCCTGGGGAGTACGGCCGCAAGGCTAAAACTCAAAGGAATTGACGGGGGCCCGCACAAGCGGCGGAGCATGCGGATTAATTCGATGCAACGCGAAGAACCTTACCAAGGCTTGACATGAACCGGAAAGGCCCAGAGATGGGTCCCCCACTTGTGGCCGGTTTACAGGTGGTGCATGGTTGTCGTCAGCTCGTGTCGTGAGATGTTGGGTTAAGTCCCG		High	4.8	9.719340e-03	15.625
k__Bacteria	Phyllosphere	2022	p__Bacteroidota	c__Bacteroidia	o__Cytophagales	f__Hymenobacteraceae	g__Hymenobacter	s__unidentified	g__Hymenobacter sp ASV1118	GTAGTCCACGCCGTAAACGATGGATACTCGCTGGTGGCGATAGACAGTCACTGGCTTAGGGAAACCGGTAAGTATCCCACCTGGGGAGTACGCTCGCAAGAGTGAAACTCAAAGGAATTGACGGGGGCCCGCACAAGTGGTGGAGCATGTGGTTTAATTCGATGATACGCGAGGAACCTTACCTAGGCTAGAATGCGCGTGACCGGTTCAGAGATGAACCTTTCCTTCGGGACACAAAGCAAGGTGCTGCATGGCCGTCGTCAGCTCGTGCCGTGAGGTGTTGGGTTAAGTCCCG		Low	3.46	4.007650e-02	37.500
k__Bacteria	Phyllosphere	2022	p__Acidobacteriota	c__Acidobacteriae	o__Acidobacteriales	f__Koribacteraceae	g__Candidatus_Koribacter	s__unidentified	g__Candidatus_Koribacter sp ASV1123	GTAGTCCTAGCCCTAAACGATGATTGCTTGGTGTAGCAGGTACCCAATCCTGCTGTGCCGAAGCTAACGCGATAAGCAATCCGCCTGGGGAGTACGGTCGCAAGGCTGAAACTCAAAGGAATTGACGGGGGCCCGCACAAGCGGTGGAGCATGTGGTTCAATTCGACGCAACGCGAAGAACCTTACCTGGGCTCGAAGCGCAGTGGACCGTGGTAGAAATATCACTTTCTCGCAAGAGACTGCTGCGTAGGTGCTGCATGGCTGTCGTCAGCTCGTGTCGTGAGATGTTGGGTTAAGTCCCG		Low	8.16	1.036309e-02	11.250
k__Bacteria	Phyllosphere	2022	p__Actinobacteriota	c__Thermoleophilia	o__Solirubrobacterales	f__unidentified	g__unidentified	s__unidentified	o__Solirubrobacterales sp ASV1163	GTAGTCCACGCCGTAAACGATGGACACTAGGTGTGGGAGGTGTCGACTCCTCCCGTGCCGAAGCTAACGCATTAAGTGTCCCGCCTGGGGAGTACGGCCGCAAGGCTAAAACTCAAAGGAATTGACGGGGGCCCGCACAAGCAGCGGAGCATGTGGTTTAATTCGACGCAACGCGAAGAACCTTACCTGGGCTTGACATGACCCTGACCGCTGTGGAAACACAGCTTCCCTTCGGGGCAGGGCCACAGGTGGTGCATGGCTGTCGTCAGCTCGTGTCGTGAGATGTTGGGTTAAGTCCCG		Low	6.54	1.401100e-03	9.375
k__Bacteria	Phyllosphere	2022	p__Actinobacteriota	c__Actinobacteria	o__Frankiales	f__Frankiaceae	g__Jatrophihabitans	s__unidentified	g__Jatrophihabitans sp ASV1192	GTAGTCCACGCCGTAAACGTTGGGAACTAGGTGTGGGCCACATTCCACGTGGTCTGTGCCGCAGCTAACGCATTAAGTTCCCCGCCTGGGGAGTACGGCCGCAAGGCTAAAACTCAAAGGAATTGACGGGGGCCCGCACAAGCGGCGGAGCATGTGGCTTAATTCGATGCAACGCGAAGAACCTTACCTGGGCTTGACATGCAGGGAAATCTCGTAGAGATACGGGGTCCGTAAGGGCCTTGCACAGGTGGTGCATGGCTGTCGTCAGCTCGTGTCGTGAGATGTTGGGTTAAGTCCCG		Low	4.14	4.550418e-02	37.500
k__Bacteria	Phyllosphere	2022	p__Proteobacteria	c__Alphaproteobacteria	o__Caulobacterales	f__Caulobacteraceae	g__Caulobacter	s__Caulobacter vibrioides	s__Caulobacter vibrioides ASV1261	GTAGTCCACGCCGTAAACGATGAGTGCTAGTTGTCGGCATGCATGCATGTCGGTGACGCAGCTAACGCATTAAGCACTCCGCCTGGGGAGTACGGTCGCAAGATTAAAACTCAAAGGAATTGACGGGGGCCCGCACAAGCGGTGGAGCATGTGGTTTAATTCGAAGCAACGCGCAGAACCTTACCACCTTTTGACATGCCTGGACCGCCACAGAGATGTGGTTTTCCCTTCGGGGACTGGGACACAGGTGCTGCATGGCTGTCGTCAGCTCGTGTCGTGAGATGTTGGGTTAAGTCCCG		Low	5.93	1.091848e-02	13.750
k__Bacteria	Phyllosphere	2022	p__Actinobacteriota	c__Actinobacteria	o__Propionibacteriales	f__Nocardioidaceae	g__unidentified	s__unidentified	f__Nocardioidaceae sp ASV1263	GTAGTCCACGCCGTAAACGTTGGGCGCTAGGTGTGGGATCCATTCCACGGGTTCCGTGCCGCAGCTAACGCATTAAGCGCCCCGCCTGGGGAGTACGGCCGCAAGGCTAAAACTCAAAGGAATTGACGGGTGCCCGCACAAGCGGCGGAGCATGTGGATTAATTCGATGCAACGCGAAGAACCTTACCTGGGTTTGACATATACGAGAAGCCTCTAGAGATAGAGGTCTCTTTGGACACTCGTATACAGGTGGTGCATGGCTGTCGTCAGCTCGTGTCGTGAGATGTTGGGTTAAGTCCCG		Low	7.8	1.565192e-03	9.375
k__Bacteria	Phyllosphere	2022	p__Proteobacteria	c__Gammaproteobacteria	o__Burkholderiales	f__Oxalobacteraceae	g__unidentified	s__unidentified	f__Oxalobacteraceae sp ASV1306	GTAGTCCACGCCCTAAACGATGTCGACTAGTTGTCGGGTCTTAATTGACTTGGTAACGCAGCTAACGCGTGAAGTCGACCGCCTGGGGAGTACGGTCGCAAGATTAAAACTCAAAGGAATTGACGGGGACCCGCACAAGCGGTGGATGATGTGGATTAATTCGATGCAACGCGAAAAACCTTACCTACCCTTGACATGGATGGAAGCCTGCAGAGATGCGGGCGTGCCCGAAAGGGAGCCATCACACAGGTGCTGCATGGCTGTCGTCAGCTCGTGTCGTGAGATGTTGGGTTAAGTCCCG	x27F_bac_PacBio.ASV15674	Low	3.62	4.304279e-03	11.250
k__Bacteria	Phyllosphere	2022	p__Proteobacteria	c__Alphaproteobacteria	o__Rhizobiales	f__Beijerinckiaceae	g__1174-901-12	s__unidentified	g__1174-901-12 sp ASV1329	GTAGTCCACGCCGTAAACGATGAATGCCAGCCGTTGGGTGATTTATCACTGAGTGGCGCAGCTAACGCTTTGAGCATTCCGCCTGGGGAGTACGGTCGCAAGATTAAAACTCAAAGGAATTGACGGGGGCCCGCACAAGCGGTGGAGCATGTGGTTTAATTCGAAGCAACGCGCAGAACCTTACCAGCCTTTGACATGGCAGGACGCGTAGGGGAGACCTTACGTTTCACTTCGGTGACCTGCACACAGGTGCTGCATGGCTGTCGTCAGCTCGTGTCGTGAGATGTTGGGTTAAGTCCCG		Low	4.94	2.778216e-02	21.250
k__Bacteria	Phyllosphere	2022	p__Bacteroidota	c__Bacteroidia	o__Cytophagales	f__Hymenobacteraceae	g__Hymenobacter	s__Hymenobacter nivis	s__Hymenobacter nivis ASV1516	GTAGTCCACGCCGTAAACGATGGATACTCGCTGCCAGCGATAGACAGTTGGTGGCTTAGCGAAAGCGTTAAGTATCCCACCTGGGGAGTACGCCCGCAAGGGTGAAACTCAAAGGAATTGACGGGGGCCCGCACAAGTGGTGGAGCATGTGGTTTAATTCGATGATACGCGAGGAACCTTACCTAGGCTAGAATGCGCGTGACCGGTTCGGAGACGAACCTTTCCTTCGGGACACAAAGCAAGGTGCTGCATGGCCGTCGTCAGCTCGTGCCGTGAGGTGTTGGGTTAAGTCCCG		Low	4.27	3.450997e-02	43.125
k__Bacteria	Phyllosphere	2022	p__Firmicutes	c__Bacilli	o__Lactobacillales	f__Streptococcaceae	g__Streptococcus	s__Streptococcus oralis	s__Streptococcus oralis ASV1602	GTAGTCCACGCCGTAAACGATGAGTGCTAGGTGTTAGACCCTTTCCGGGGTTTAGTGCCGCAGCTAACGCATTAAGCACTCCGCCTGGGGAGTACGACCGCAAGGTTGAAACTCAAAGGAATTGACGGGGGCCCGCACAAGCGGTGGAGCATGTGGTTTAATTCGAAGCAACGCGAAGAACCTTACCAGGTCTTGACATCCCTCTGACCGCTCTAGAGATAGAGTTTTCCTTCGGGACAGAGGTGACAGGTGGTGCATGGTTGTCGTCAGCTCGTGTCGTGAGATGTTGGGTTAAGTCCCG		Low	5	6.865388e-02	31.250
k__Bacteria	Phyllosphere	2022	p__Acidobacteriota	c__Acidobacteriae	o__Solibacterales	f__Solibacteraceae	g__Candidatus_Solibacter	s__unidentified	g__Candidatus_Solibacter sp ASV1613	GTAGTCCACGCCCTAAACGATGCATATTTGGTGTGGGCAGTTCATTCTGTCCGTGCCGGAGCTAACGCGTTAAATATGCCGCCTGGGGAGTACAGTCGCAAGGCTGAAACTCAAAGGAATTGACGGGGGCCCGCACAAGCGGTGGAGCATGTGGTTCAATTCGACGCAACGCGAAGAACCTTACCTGGGCTCGAACGGCTGGTCAACGGAGGTGGAAACACTTTTACCCCGCAAGGGGGTCCAGTCGAGGTGCTGCATGGCTGTCGTCAGCTCGTGTCGTGAGATGTTGGGTTAAGTCCCG		Low	8.17	2.183696e-03	11.250
k__Bacteria	Phyllosphere	2022	p__Firmicutes	c__Bacilli	o__Paenibacillales	f__Paenibacillaceae	g__Paenibacillus	s__unidentified	g__Paenibacillus sp ASV1684	GTAGTCCACGCCGTAAACGATGAGTGCTAGGTGTTAGGGGTTTCGATACCCTTGGTGCCGAAGTTAACACATTAAGCACTCCGCCTGGGGAGTACGGTCGCAAGACTGAAACTCAAAGGAATTGACGGGGACCCGCACAAGCAGTGGAGTATGTGGTTTAATTCGAAGCAACGCGAAGAACCTTACCAGGTCTTGACATCTGAATGACCGGTGCAGAGATGTACCTTTTCTTCGGAACATTCAAGACAGGTGGTGCATGGTTGTCGTCAGCTCGTGTCGTGAGATGTTGGGTTAAGTCCCG		Low	7.22	1.931245e-03	9.375
k__Bacteria	Phyllosphere	2022	p__Firmicutes	c__Bacilli	o__Thermoactinomycetales	f__Thermoactinomycetaceae	g__Planifilum	s__unidentified	g__Planifilum sp ASV1840	GTAGTCCACGCCGTAAACGATGAGTGCTAGGTGTTGGGGGCATCAGGCCCTCTGTGCCGAAGGAAACCCAATAAGCACTCCGCCTGGGGAGTACGGCCGCAAGGCTGAAACTCAAAGGAATTGACGGGGGCCCGCACAAGCGGTGGAGCATGTGGTTTAATTCGAAGCAACGCGAAGAACCTTACCAGGGCTTGACATCCCGCTGACCGGTGCAGAGATGCGCCTTCCCTTCGGGGCAGCGGTGACAGGTGGTGCATGGTTGTCGTCAGCTCGTGTCGTGAGATGTTGGGTTCAGTCCCG		Low	4.05	3.746364e-02	34.375
k__Bacteria	Phyllosphere	2022	p__Chloroflexi	c__Chloroflexia	o__Thermomicrobiales	f__JG30-KF-CM45	g__unidentified	s__unidentified	f__JG30-KF-CM45 sp ASV3702	GTAGTCCACGCAGTAAACGATGCAGACTAGGCGTAGGTGGACTTGACCCCATCTGTGCCGGAGCTAACGCGGTAAGTCTGCCGCCTGGGGAGTACGGCCGCAAGGCTAAAACTCAAAGGAATTGACGGGGGCCCGCACAAGCGGCGGAGCGTGCGGTTTAATTCGACGCAACGCGCAGAACCTTACCAGGGCTTGACATGGACCTGCATGACCGGGAAACCGGGAGGCCTTCGAGGGTGGTCCACAGGTGCTGCATGGCTGTCGTCAGCTCGTGTCGTGAGATGTTGGGTTAAGTCCCG		Low	5.29	5.225723e-03	20.000
k__Fungi	Topsoil	2023	p__Ascomycota	c__Dothideomycetes	o__Capnodiales	f__Cladosporiaceae	g__Cladosporium	s__Cladosporium cladosporiodes	s__Cladosporium cladosporiodes ASV5	CAAGTGACCCCGGTCTAACCACCGGGATGTTCATAACCCTTTGTTGTCCGACTCTGTTGCCTCCGGGGCGACCCTGCCTTCGGGCGGGGGCTCCGGGTGGACACTTCAAACTCTTGCGTAACTTTGCAGTCTGAGTAAACTTAATTAATAAATTA	F99_F119_F101_F100_F321_F309_F3_F286_F277_F276_F260_F148	Low	3.65	1.259728e+00	100.000000
k__Fungi	Topsoil	2023	p__Ascomycota	c__Dothideomycetes	o__Pleosporales	f__Didymellaceae	g__Epicoccum	s__Epicoccum nigrum	s__Epicoccum nigrum ASV7	CCTAGAGTTTGTAGACTTCGGTCTGCTACCTCTTACCCATGTCTTTTGAGTACCTTCGTTTCCTCGGCGGGTCCGCCCGCCGATTGGACAACATTCAAACCCTTTGCAGTTGCAATCAGCGTCTGAAAAAACATAATAGTTA	F50_F43_F36_F35_F30_F279_F180_F177	Low	3.91	1.586785e-01	97.916667
k__Fungi	Topsoil	2023	p__Ascomycota	c__Dothideomycetes	o__Capnodiales	f__Cladosporiaceae	g__Cladosporium	s__Cladosporium allicinum	s__Cladosporium allicinum ASV8	CAAGAACGCCCGGGCTTCGGCCTGGTTATTCATAACCCTTTGTTGTCCGACTCTGTTGCCTCCGGGGCGACCCTGCCTTCGGGCGGGGGCTCCGGGTGGACACTTCAAACTCTTGCGTAACTTTGCAGTCTGAGTAAACTTAATTAATAAATTA	F183_F34_F186_F96	Low	3.85	1.012154e-01	100.000000
k__Fungi	Topsoil	2023	p__Ascomycota	c__Dothideomycetes	o__Pleosporales	f__Pleosporaceae	g__Alternaria	s__Alternaria alternata	s__Alternaria alternata ASV18	CACAAATATGAAGGCGGGCTGGAACCTCTCGGGGTTACAGCCTTGCTGAATTATTCACCCTTGTCTTTTGCGTACTTCTTGTTTCCTTGGTGGGTTCGCCCACCACTAGGACAAACATAAACCTTTTGTAATTGCAATCAGCGTCAGTAACAAATTAATAATTA	F239_F237_F232_F231_F224_F216_F215_F213_F327	Low	3.46	1.628771e-01	100.000000
k__Fungi	Topsoil	2023	p__Ascomycota	c__Sordariomycetes	o__Xylariales	f__Bartaliniaceae	g__Truncatella	s__Truncatella angustata	s__Truncatella angustata ASV32	CAGAGTTATCTAACTCCCAAACCCATGTGAACTTACCACTGTTGCCTCGGCAGATGTTGCTGGGCGAACCTACCCTGTAGCGAGCTACTCTGTAGCGACCTACCCGGGAACGGCTTACCCTGTAGCGCCTGCCGGTGGACTACTAAACTCTTGTTATTTTTAAGTAATCTGAGCGTCTTATTTTAATAAGTCA	F67_F66_F243_F185_F120_F111_F110	High	4.19	1.657937e+00	100.000000
k__Fungi	Topsoil	2023	p__Ascomycota	c__Eurotiomycetes	o__Eurotiales	f__Aspergillaceae	g__Penicillium	s__Penicillium jensenii	s__Penicillium jensenii ASV45	CCGAGCGAGAATTCTCTGAATTCAACCTCCCACCCGTGTTTATTGTACCTTGTTGCTTCGGCGGGCCCGCCTCACGGCCGCCGGGGGGCATCTGCCCCCGGGCCCGCGCCCGCCGAAGACACCTTGAACTCTGTATGAAAATTGCAGTCTGAGTCTAAATATAAATTATTTA		High	3.78	1.517327e+00	93.750000
k__Fungi	Topsoil	2023	p__Ascomycota	c__Dothideomycetes	o__Pleosporales	f__Pleosporaceae	g__Stemphylium	s__Stemphylium solani	s__Stemphylium solani ASV54	CACAATATGAAAGCGGGTTGGGACCTCACCTCGGTGAGGGCTCCAGCTTGTCTGAATTATTCACCCATGTCTTTTGCGCACTTCTTGTTTCCTGGGCGGGTTCGCCCGCCACCAGGACCAAACCATAAACCTTTTTGTAATTGCAATCAGCGTCAGTAAACAATGTAATTATTA		Low	3.73	9.070444e-03	89.583333
k__Fungi	Topsoil	2023	p__Ascomycota	c__Sordariomycetes	o__Sordariales	f__Chaetomiaceae	g__unidentified	s__unidentified	f__Chaetomiaceae sp ASV97	CAGAGTTGCAAAACTCCCAAACCATTGTGAACGTTACCTAAACCGTTGCTTCGGCGGGCGGCCCGGGTCCTTCCCGGCGCCCCTCGGCCCTCGCGGGCGCCCGCCGGAGGAAAACCAAACTATTGCATTGTATGGCCTCTCTGAGTCTTCTGTACTGAATAAGTCA		Low	3.36	1.358011e+00	89.583333
k__Fungi	Topsoil	2023	p__Basidiomycota	c__Tremellomycetes	o__Tremellales	f__Bulleribasidiaceae	g__Vishniacozyma	s__Vishniacozyma dimennae	s__Vishniacozyma dimennae ASV114	TTGAATTCGGCCTTTGGCCTTATACACATAATATAACACTGTGAACCGTGGCTTCGGCCCAAACTATAAGTCTTGAATGTAATATATCATAACAAAATA		Low	3.1	1.277680e-01	97.916667
k__Fungi	Topsoil	2023	p__Ascomycota	c__Dothideomycetes	o__Pleosporales	f__unidentified	g__unidentified	s__unidentified	o__Pleosporales sp ASV119	TCGTAGGGCTCCCGCCCTGTCGAGATAGCGTCCTTGCCTATTTTTTGGAGCACCGTTCGTTTCCTCGGCAGGCTTGCCTGCCACTGGGGACCCCACAAACCCTTTGTAAATACAGCAATCGTCTGAAAAACAAACAAAAAATCA	F203	High	3.99	2.801486e-03	52.083333
k__Fungi	Topsoil	2023	p__Ascomycota	c__Dothideomycetes	o__Pleosporales	f__Thyridariaceae	g__unidentified	s__unidentified	f__Thyridariaceae sp ASV123	CCGTAACGCGGCGGTCCGGCAACCGCAAGGAAGTCGGCCGCCACACGCGTTTATCACCCTTGACTTTGAGCACCTTTCGTTTCCTCGGCGGGTTCGCCCGCCAGCGAGGACCCCCATAAACCCTTTGTAATAGTAATATTCGTCTGAAAAACAACCAATAATCA		High	4.31	2.876844e-01	89.583333
k__Fungi	Topsoil	2023	p__Ascomycota	c__Sordariomycetes	o__Sordariales	f__Lasiosphaeriaceae	g__Cercophora	s__unidentified	g__Cercophora sp ASV189	CAGAGTTGCAAAACTCCCTAAACCATCGCGAACGTTACCTTTACCGTTGCTTCGGCGGGGGGCTCCAGGGCGGAGCCGCAGCCCTCACAGGCGCCCGCCGGCGGCACTACAAACTCTTTTTTATTACAGGCCTCTCTGAGTAATTTATACAAATAAGTTA		High	3.2	1.628988e-01	79.166667
k__Fungi	Topsoil	2023	p__Ascomycota	c__Eurotiomycetes	o__Eurotiales	f__Aspergillaceae	g__Penicillium	s__unidentified	g__Penicillium sp ASV193	CTGAGTGAGGGCCCTCTGGGTCCAACCTCCCACCCGTGTTTATTGTACCTTGTTGCTTCGGCGCGCCCGCCTCACGGCCGCCGGGGGGCATCCGCCCCCGGGCCCGCGCCCGCCGAAGACACCATTGAACTCTTGTCTGAAGATTGCAGTCTGAGTAGATTAGCTAAATCAGTTA		High	4.5	9.721952e-03	54.166667
k__Fungi	Topsoil	2023	p__Ascomycota	c__Dothideomycetes	o__Pleosporales	f__unidentified	g__unidentified	s__unidentified	o__Pleosporales sp ASV195	TCGTAGGGCTTCTGTCCTGTCGAGATAGCGTCCTTGCCTATTTTTTGGAGTACCTTTCGTTTCCTCAGCAGGCTTGCCTGCTACTGGGGACCCTTTAAACTCTTTGTAAATACAGCATCTGTCTGAATAAATAAACAAAAATCA		High	3.64	4.471374e-01	62.500000
k__Fungi	Topsoil	2023	p__Ascomycota	c__Eurotiomycetes	o__Eurotiales	f__Aspergillaceae	g__Penicillium	s__unidentified	g__Penicillium sp ASV197	CTGAGTGAGGGCCCTCTGGGTCCAACCTCCCACCCGTGTTTATTGTACCTTGTTGCTTCGGTGCGCCCGCCTCACGGCCGCCGGGGGGCTTCTGCCCCCGGGTCCGCGCGCACCGGAGACACCATTGAACTCTGTCTGAAGATTGCAGTCTGAGCATAAACTAAATAAGTTA		High	3.92	6.232039e-02	83.333333
k__Fungi	Topsoil	2023	p__Ascomycota	c__Eurotiomycetes	o__Eurotiales	f__Aspergillaceae	g__Penicillium	s__Penicillium kongii	s__Penicillium kongii ASV199	CCGAGTGAGGGCCCTCTGGGTCCAACCTCCCACCCGTGTTTATTTTACCTTGTTGCTTCGGCGAGCCTGCCTTTTGGCTGCCGGGGGACATCTGTCCCCGGGTCCGCGCTCGCCGAAGACACCTTAGAACTCTGTCTGAAGATTGTAGTCTGAGATTAAATATAAATTATTTA		High	3.82	2.181105e-02	72.916667
k__Fungi	Topsoil	2023	p__Basidiomycota	c__Agaricomycetes	o__Agaricales	f__Lycoperdaceae	g__Lycoperdon	s__Lycoperdon pratense	s__Lycoperdon pratense ASV209	TTGAATATTCTTGATGAGTTGTAGCTGGCTCTCCGGGGCATGTGCACGCTTGTCTTGACTCTATTCATCCACCTGTGCACCTTTTGTAGTCTTGGGGGTTGAAAGCAGTCGACTATCGGATGGCTACGGCTACTCCGGATGTGAGAAATGCTGAGCGCAGAGACGCATACAGCTCTTCTCAAATGACTTGCATACCCTTGAGTACTATGTATTCATATACCATGTCGTATGTTGCAGAATGTGATCAATGGGTCTATGTACCTATAATAATCATATA		High	3.12	4.003953e-01	77.083333
k__Fungi	Topsoil	2023	p__Ascomycota	c__Pezizomycetes	o__Pezizales	f__Pezizaceae	g__unidentified	s__unidentified	f__Pezizaceae sp ASV233	TTGAATAAACTTTTTAAGTTTTTTTCATATTCCCTGTTTATATTAAATACGTTCCTTCCATCGGACAGGTCTATTTAGGACCCTCTAGCTTGAGCAAATGCTTTTGCTGGGGAGTTGCCGGTGGCGTTTCTAAAAACTTTTGTTATATTATGAAATGTCTGAATATATTTTTTAAATTAAATA		Low	2.79	4.200129e-01	79.166667
k__Fungi	Topsoil	2023	p__Ascomycota	c__Eurotiomycetes	o__Eurotiales	f__Aspergillaceae	g__Aspergillus	s__Aspergillus pseudodeflectus	s__Aspergillus pseudodeflectus ASV284	CCGAGTGCAGGTCTGCCCCCGGGCAGGCCTAACCTCCCACCCGTGAATACCTGACCAACGTTGCTTCGGCGGTGCGCCCCCCCGGGGGTAGCCGCCGGAGACCACACCGAACCTCCTGTCTTTAGTGTTGTCTGAGCTTGATAGCAAACCTATTA		Low	3.72	2.226132e-01	77.083333
k__Fungi	Topsoil	2023	p__Ascomycota	c__Dothideomycetes	o__Pleosporales	f__unidentified	g__unidentified	s__unidentified	o__Pleosporales sp ASV287	TCAAATACTTTAAGAAGTCTAAACAACTTCTTACTGTTCACCCTTTGTCTTTTGCGTACTGTATGTTTCCTCGGTGGGTTCGCCCGCCGATAGGACATTTAAAACCCTTTGTAGTTGCAATCAGCGTCAGAAAAAAACTATAATAGTTA		High	4.55	4.822609e-02	77.083333
k__Fungi	Topsoil	2023	p__Ascomycota	c__Sordariomycetes	o__Hypocreales	f__Nectriaceae	g__Stephanonectria	s__Stephanonectria keithii	s__Stephanonectria keithii ASV304	TCGAGTTCTAAAAAACTCCCAAACCCATGTGAACATACCTTTTGTTGCTTCGGCGGGATCGCCCCGGGTGCCATTCAGTTGCGCCCCGGAGTCAGGCGCCCGCCAGAGGACCGAAACTCTTGTATTATTGAGAATTTCTGAGTGGATTAAACAAATAATCA		High	4.57	7.549534e-02	64.583333
k__Fungi	Topsoil	2023	p__Ascomycota	c__Sordariomycetes	o__unidentified	f__unidentified	g__unidentified	s__unidentified	c__Sordariomycetes sp ASV321	CCGAGTACTATAACTCATAACCCTTTGTGAACCTTTATACCTGTTGCTTCGGCGGCGCGCCCTCCGGGGCGTGCCCGCCGGTATCATCAGAATCTCTGTTTGAACCCGACGATACATCTGAGTGTTCTAAGCGAACTGTTA		High	4.35	6.873413e-02	79.166667
k__Fungi	Topsoil	2023	p__Ascomycota	c__Sordariomycetes	o__unidentified	f__unidentified	g__unidentified	s__unidentified	c__Sordariomycetes sp ASV324	CCGAGTACTATAACTCATAACCCTTTGTGAACCTTTATACCTGTTGCTTCGGCGGCGCGCCTCCCGGGGCGTGCCCGCCGGCATTATCAGAATCTCTGTTCGAACCCGACGATACATCTGAGTGTTCTAAGCGAACTGTTA		High	4.01	4.032837e-02	83.333333
k__Fungi	Topsoil	2023	p__Ascomycota	c__Sordariomycetes	o__Coniochaetales	f__unidentified	g__unidentified	s__unidentified	o__Coniochaetales sp ASV371	CAAGAAGCGCCGAAAGGCTGCTTATAACCATCGCGAACCTATCCATCAGCGTTGCTTCGGCGGGAGCGCTCGCGGGCCCGGTCTCCGGGCTCCGGGCCGGGGCCCCACCCCTGGGTGTGGCCGCCCGCCGGAGGTACGAAACTCTTCTGCATCTCTGTGGCATCTCTGAGTAAACAAGCAAATAATCA		High	4.64	2.543778e-02	37.500000
k__Fungi	Topsoil	2023	p__Ascomycota	c__Dothideomycetes	o__Pleosporales	f__unidentified	g__unidentified	s__unidentified	o__Pleosporales sp ASV427	TCAATTCAATAGGACAGACGACCCGCCTTGGGTTCCTGTCACTGTTGCACCCTTTGTCTTTGCGTACTGTATGTTTCCTCGGTGGGCTCGCCCGCCGATAGGACATTCTATAAACCCTTTGTAATTGCAATCAGCGTCAGAAAAAACTATAATAGTTA		Low	5.67	5.778879e-02	81.250000
k__Fungi	Topsoil	2023	p__Ascomycota	c__Eurotiomycetes	o__Eurotiales	f__Aspergillaceae	g__Penicillium	s__unidentified	g__Penicillium sp ASV432	CCGAGTGAGGGCCCTCTGGGTCCAACCTCCCACCCGTGTTTATCGTACCTTGTTGCTTCGGCGGGCCCGCCGCAAGGCCGCCGGGGGGCTTCCGTCCCCGGGTCCGCGCCCGCCGAAGACACCTGTGAACGCTGTATGAAGATTGCAGTCTGAGCGAAAAGCTAAATCGTTA		High	3.38	4.295612e-02	43.750000
k__Fungi	Topsoil	2023	p__Ascomycota	c__Leotiomycetes	o__Helotiales	f__Helotiaceae	g__Articulospora	s__unidentified	g__Articulospora sp ASV455	CCGAAGTACAGGCCCCTTCGGGGGCTAAACTTCCACCCTTTGTTTATCACACTTTGTTGCTTTGGCGAGACGCCCCTGGGCCACCGGCTTCGGCTGGTGAGTGCTCGCCGGAGAAAACCCAAACCCAAACCTTTTTTAGTGTTGTCTGAGAACTATTTTAATAATTA		Low	4.88	1.059642e-01	39.583333
k__Fungi	Topsoil	2023	p__Ascomycota	c__Leotiomycetes	o__Helotiales	f__Vibrisseaceae	g__Phialocephala	s__Phialocephala humicola	s__Phialocephala humicola ASV477	CAGGACTCGCAAGACTCCTTACACCCTGTGAATCTTACCGTACACGCGTTGCTTCGGCGGGCCCGCCCGCCGGCAGCATACCACATTCTGTTTCTCTGCGTTGGCATCTCGAGACACAAAGCAAATAAGTTA		High	5.55	5.374220e-02	58.333333
k__Fungi	Topsoil	2023	p__Ascomycota	c__Sordariomycetes	o__Xylariales	f__unidentified	g__unidentified	s__unidentified	o__Xylariales sp ASV486	TAGAGTTGTAAAACTCCCAAAACCCATGTGAACATACCTGTTGCCTCGGCGGGCCTACCCTGTAGTTACCCTGTAGCTACCCTGTAGAACCGCCGAAGGACCATTAAACTCTTTTATCTCTGTATCTCTGAGTAAAAAACAAATAAGTTA		Low	5.04	9.005293e-03	60.416667
k__Fungi	Topsoil	2023	p__Ascomycota	c__Sordariomycetes	o__Sordariales	f__Chaetomiaceae	g__Trichocladium	s__Trichocladium opacum	s__Trichocladium opacum ASV525	ATGGTGCTTGCAGAAATGCTTGCACGGCGGCGGCCTTAAAACGCGCCAAATGGCACCCTTTGTTTACGAGTACCGTTCGTTTCCTCGGTGGGCTTGCCTGCCATGAGGACCAACAAAAACCTTTGTAGTAGCAGTATCTTCAGTAAAAACAAATATTA		High	4.12	7.247668e-02	77.083333
k__Fungi	Topsoil	2023	p__Ascomycota	c__Sordariomycetes	o__Hypocreales	f__Hypocreaceae	g__Monocillium	s__Monocillium griseo-ochraceum	s__Monocillium griseo-ochraceum ASV531	CTGAGTGTTACAACTCCCAAACCCTATGTGAACACTACCATTCGTTGCTTCGGCGGGACCGCCCCGGCGCCTCTGCGCGCCGGAACCAGGCGCCCGCCGGGGGCCCGAAACTCTTGTTTTGTCAGTGGAATTTTCTCTGAGTGGCATAAGCAAATAAATTA		High	6	2.283899e-02	64.583333
k__Fungi	Topsoil	2023	p__Ascomycota	c__Sordariomycetes	o__Xylariales	f__Bartaliniaceae	g__Truncatella	s__Truncatella angustata	s__Truncatella angustata ASV545	CAGAGTTATCTAACTCCCAAACCCATGTGAACTTACCACTGTTGCCTCGGCAGATGTTGCTGGGCGAACCTACCCTGTAAGCAATTACCTGGGAACGGCTTACCCTGTAGCGCCTGCCGGTGGACTACTAAACTCTTGTTATTTTTAAGTAATCTGAGCGTCTTATTTTAATAAGTCA		Low	4.46	8.751929e-03	25.000000
k__Fungi	Topsoil	2023	p__Ascomycota	c__Sordariomycetes	o__Hypocreales	f__Clavicipitaceae	g__Metacordyceps	s__Metacordyceps chlamydosporia	s__Metacordyceps chlamydosporia ASV590	CCGAGTTTTCAACTCCCAAACCCCATGTGAACTTATACCATTTACAACCGTTGCTTCGGCGGGTTCTCGCCCCGGGCTTTACACCCCGGAACCAGGCGGCCCGCCGGGGGACCCAAACTCTAGATTTTTATTTTAGCATGTCTGAGTGGAATCATTACAAAATGAATCA		High	4.22	2.104372e-02	75.000000
k__Fungi	Topsoil	2023	p__Ascomycota	c__Leotiomycetes	o__Helotiales	f__Helotiaceae	g__Articulospora	s__Articulospora proliferata	s__Articulospora proliferata ASV669	CCGAAGTACAGGCCCTCTTGTAGGGCTACACTTCCACCCTTTGTTTACCATACCATGTTGCTTTGGCGAGACGTCTTCGGACCACCGGCCCTCGGGCGGGTGCGCGCTCGCCAGAGAAAAATCAAACCCAAACCATTTTAAGTGTCGTCTGAAAAACAAGTTTAAATTATTA		Low	3.96	2.236845e-02	62.500000
k__Fungi	Topsoil	2023	p__Ascomycota	c__Orbiliomycetes	o__Orbiliales	f__Orbiliaceae	g__Dactylaria	s__Dactylaria dimorphospora	s__Dactylaria dimorphospora ASV671	CCGAGATATGCCCTTCGGGGTAGACCTCCCACCCTGTGTATACCTTACCTCTGTTGCTTTGGCGGGCCGCCTAGCTACCGGCTTCGGCTGGTAAGTGCCCGCCAGAGGACCCAAAACCCTGAATATTAGTGTCGTCTGAGTAAAATTTTAATATTTA		High	5.87	4.198609e-03	20.833333
[truncated: 171 more rows]
